# Supplementary material for: Syntheses, crystal structures and Hirshfeld surface analyses of bis­(2-mercaptobenzimidazole)­bromo- and iodo­copper(I) complexes
Source: Acta Crystallogr E Crystallogr Commun. 2022 Apr 26;78(Pt 5):519–24. doi: 10.1107/S2056989022004224 (PMC9069520; doi:10.1107/S2056989022004224)
Supplement: Supplementary file 1 [file e-78-00519-sup1.cif]

##############################################################################
#                                                                            #
# This CIF contains the data in a paper accepted for publication in          #
# Acta Crystallographica Section E. It conforms to the requirements of       #
# Notes for Authors for Acta Crystallographica Section E, and has been       #
# peer reviewed under the auspices of the IUCr Commission on Journals.       #
#                                                                            #
# Full details of the Crystallographic Information File format               #
# are given in the paper "The Crystallographic Information File (CIF):       #
# a New Standard Archive File for Crystallography" by S. R. Hall, F. H.      #
# Allen and I. D. Brown [Acta Cryst. (1991), A47, 655-685].                  #
#                                                                            #
# The current version of the core CIF dictionary is obtainable from          #
# ftp://ftp.iucr.org/pub/cif_core.dic.                                       #
#                                                                            #
# Software is freely available for graphical display of the structure(s)     #
# in this CIF. For information consult the CIF software page                 #
# http://www.iucr.org/resources/cif/software.                                #
#                                                                            #
# This file may be used for bona fide research purposes within the           #
# scientific community so long as proper attribution is given to the journal # 
# article from which it was obtained.                                        #
#                                                                            #
##############################################################################
data_1
_audit_creation_method     'SHELXL-2018/3'
_chemical_name_systematic
;
Bromidobis(2,3-dihydro-1<i>H</i>-1,3-benzodiazole-2-thione)copper(I)
;
_chemical_name_common     ?
_chemical_formula_moiety     'C14 H12 Br Cu N4 S2'
_chemical_formula_sum     'C14 H12 Br Cu N4 S2'
_chemical_formula_iupac     '[Cu Br (C7 H5 N2 S)2]'
_chemical_formula_weight     443.85
_chemical_melting_point     ?
_space_group_crystal_system     monoclinic
_space_group_name_H-M_alt     'P 21/c'
_space_group_name_Hall     '-P 2ybc'
loop_
    _space_group_symop_operation_xyz
    'x, y, z'
    '-x, y+1/2, -z+1/2'
    '-x, -y, -z'
    'x, -y-1/2, z-1/2'
_cell_length_a     4.1549(4)
_cell_length_b     28.708(3)
_cell_length_c     13.2735(13)
_cell_angle_alpha     90
_cell_angle_beta     95.564(2)
_cell_angle_gamma     90
_cell_volume     1575.8(3)
_cell_formula_units_Z     4
_cell_measurement_reflns_used     2031
_cell_measurement_theta_min     2.63
_cell_measurement_theta_max     21.80
_cell_measurement_temperature     293(2)
_exptl_crystal_description     'needle'
_exptl_crystal_colour     'colourless'
_exptl_crystal_size_max     0.455
_exptl_crystal_size_mid     0.052
_exptl_crystal_size_min     0.04
_exptl_crystal_density_diffrn     1.871
_exptl_crystal_density_meas     ?
_exptl_crystal_density_method     'not measured'
_exptl_crystal_F_000     880
_exptl_absorpt_coefficient_mu     4.186
_exptl_absorpt_correction_type     multi-scan
_exptl_absorpt_process_details
;
(SADABS; Bruker, 2003)
;
_exptl_absorpt_correction_T_min     0.713
_exptl_absorpt_correction_T_max     1.000
_diffrn_ambient_temperature     293(2)
_diffrn_source     'fine-focus sealed tube'
_diffrn_radiation_type     MoK\a
_diffrn_radiation_wavelength     0.71073
_diffrn_radiation_monochromator     graphite
_diffrn_measurement_device_type     'Bruker CCD area detector'
_diffrn_measurement_method     'Frames, each covering 0.3 \% in \w'
_diffrn_detector_area_resol_mean     ?
_diffrn_reflns_number     11218
_diffrn_reflns_av_R_equivalents     0.0393
_diffrn_reflns_av_unetI/netI     0.0353
_diffrn_reflns_theta_min     1.697
_diffrn_reflns_theta_max     24.997
_diffrn_reflns_theta_full     24.997
_diffrn_measured_fraction_theta_max     1.000
_diffrn_measured_fraction_theta_full     1.000
_diffrn_reflns_limit_h_min     -4
_diffrn_reflns_limit_h_max     4
_diffrn_reflns_limit_k_min     -34
_diffrn_reflns_limit_k_max     33
_diffrn_reflns_limit_l_min     -15
_diffrn_reflns_limit_l_max     15
_refine_special_details     ?
_reflns_number_total     2750
_reflns_number_gt     2200
_reflns_threshold_expression     'I > 2\s(I)'
_refine_ls_structure_factor_coef     Fsqd
_refine_ls_matrix_type     full
_refine_ls_R_factor_all     0.0564
_refine_ls_R_factor_gt     0.0408
_refine_ls_wR_factor_gt     0.0868
_refine_ls_wR_factor_ref     0.0930
_refine_ls_goodness_of_fit_ref     1.084
_refine_ls_restrained_S_all     1.084
_refine_ls_number_reflns     2750
_refine_ls_number_parameters     247
_refine_ls_number_restraints     0
_refine_ls_hydrogen_treatment     refall
_refine_ls_weighting_scheme     calc
_refine_ls_weighting_details
              'w=1/[\s^2^(Fo^2^)+(0.0446P)^2^+0.5475P] where P=(Fo^2^+2Fc^2^)/3'
_atom_sites_solution_hydrogens     difmap
_atom_sites_solution_primary     direct
_atom_sites_solution_secondary     difmap
_refine_ls_shift/su_max     0.000
_refine_ls_shift/su_mean     0.000
_refine_diff_density_max     0.659
_refine_diff_density_min     -0.391
_refine_ls_extinction_method     none
_refine_ls_extinction_coef     .
loop_
    _atom_type_symbol
    _atom_type_description
    _atom_type_scat_dispersion_real
    _atom_type_scat_dispersion_imag
    _atom_type_scat_source
    'C' 'C' 0.0033 0.0016
                         'International Tables Vol C Tables 4.2.6.8 and 6.1.1.4'
    'H' 'H' 0.0000 0.0000
                         'International Tables Vol C Tables 4.2.6.8 and 6.1.1.4'
    'N' 'N' 0.0061 0.0033
                         'International Tables Vol C Tables 4.2.6.8 and 6.1.1.4'
    'S' 'S' 0.1246 0.1234
                         'International Tables Vol C Tables 4.2.6.8 and 6.1.1.4'
    'Cu' 'Cu' 0.3201 1.2651
                         'International Tables Vol C Tables 4.2.6.8 and 6.1.1.4'
    'Br' 'Br' -0.2901 2.4595
                         'International Tables Vol C Tables 4.2.6.8 and 6.1.1.4'
_computing_data_collection
;
SMART (Bruker, 2003)
;
_computing_cell_refinement
;
SMART (Bruker, 2003)
;
_computing_data_reduction
;
SAINT (Bruker, 2003)
;
_computing_structure_solution
;
<i>SHELXT</i> (Sheldrick, 2015a)
;
_computing_structure_refinement
;
<i>SHELXL2018/3</i> (Sheldrick, 2015b)
;
_computing_molecular_graphics
;
Mercury (Macrae <i>et al</i>., 2020)
;
_computing_publication_material
;
WinGX publication routines (Farrugia, 2012) and pubICIF (Westrip,
2010)
;
loop_
    _atom_site_type_symbol
    _atom_site_label
    _atom_site_fract_x
    _atom_site_fract_y
    _atom_site_fract_z
    _atom_site_U_iso_or_equiv
    _atom_site_adp_type
    _atom_site_calc_flag
    _atom_site_occupancy
    _atom_site_disorder_assembly
    _atom_site_disorder_group
    Br Br1 0.35082(11) 0.31949(2) 0.29213(3) 0.04740(17) Uani d 1 . .
    Cu Cu1 0.35888(16) 0.34728(2) 0.46565(5) 0.0570(2) Uani d 1 . .
    S S1 0.5237(3) 0.42049(4) 0.50112(9) 0.0489(3) Uani d 1 . .
    N N1 0.7906(10) 0.48624(13) 0.3871(3) 0.0439(10) Uani d 1 . .
    C C1 0.7004(10) 0.44151(14) 0.4012(3) 0.0399(10) Uani d 1 . .
    S S2 0.1419(4) 0.30563(5) 0.58260(10) 0.0688(4) Uani d 1 . .
    N N2 0.7887(9) 0.41786(13) 0.3211(3) 0.0414(9) Uani d 1 . .
    C C2 0.9318(10) 0.49139(15) 0.2975(3) 0.0407(10) Uani d 1 . .
    N N3 -0.1802(11) 0.22338(14) 0.5747(3) 0.0527(11) Uani d 1 . .
    C C3 1.0529(12) 0.52902(17) 0.2500(4) 0.0545(13) Uani d 1 . .
    N N4 -0.0687(9) 0.24669(13) 0.4289(3) 0.0444(9) Uani d 1 . .
    C C4 1.1761(13) 0.52084(19) 0.1592(4) 0.0595(14) Uani d 1 . .
    C C5 1.1740(12) 0.47661(19) 0.1173(4) 0.0572(13) Uani d 1 . .
    C C6 1.0519(12) 0.43907(19) 0.1639(4) 0.0528(12) Uani d 1 . .
    C C7 0.9299(10) 0.44709(15) 0.2558(3) 0.0395(10) Uani d 1 . .
    C C8 -0.0348(11) 0.25789(15) 0.5269(3) 0.0463(11) Uani d 1 . .
    C C9 -0.3156(10) 0.19077(14) 0.5067(3) 0.0393(10) Uani d 1 . .
    C C10 -0.4919(13) 0.15060(17) 0.5169(4) 0.0530(13) Uani d 1 . .
    C C11 -0.5958(13) 0.12685(18) 0.4308(4) 0.0560(13) Uani d 1 . .
    C C12 -0.5244(14) 0.14225(19) 0.3371(4) 0.0623(14) Uani d 1 . .
    C C13 -0.3471(14) 0.18181(19) 0.3265(4) 0.0610(14) Uani d 1 . .
    C C14 -0.2427(10) 0.20588(15) 0.4124(3) 0.0411(10) Uani d 1 . .
    H H1A 0.734(10) 0.5041(15) 0.417(3) 0.032(13) Uiso d 1 . .
    H H2A 0.764(10) 0.3900(16) 0.310(3) 0.049(14) Uiso d 1 . .
    H H3 1.054(10) 0.5568(15) 0.282(3) 0.045(12) Uiso d 1 . .
    H H3A -0.203(10) 0.2208(15) 0.631(3) 0.038(14) Uiso d 1 . .
    H H4 1.259(12) 0.5470(17) 0.126(4) 0.069(16) Uiso d 1 . .
    H H4A 0.008(9) 0.2643(14) 0.387(3) 0.033(11) Uiso d 1 . .
    H H5 1.263(12) 0.4737(16) 0.057(4) 0.062(15) Uiso d 1 . .
    H H6 1.045(12) 0.4107(18) 0.139(4) 0.073(17) Uiso d 1 . .
    H H10 -0.542(11) 0.1438(16) 0.573(4) 0.051(14) Uiso d 1 . .
    H H11 -0.727(13) 0.0991(19) 0.436(4) 0.082(18) Uiso d 1 . .
    H H12 -0.591(11) 0.1243(17) 0.284(4) 0.065(16) Uiso d 1 . .
    H H13 -0.285(11) 0.1901(16) 0.269(4) 0.052(14) Uiso d 1 . .
loop_
    _atom_site_aniso_label
    _atom_site_aniso_U_11
    _atom_site_aniso_U_22
    _atom_site_aniso_U_33
    _atom_site_aniso_U_12
    _atom_site_aniso_U_13
    _atom_site_aniso_U_23
    Br1 0.0583(3) 0.0418(3) 0.0432(3) -0.0072(2) 0.0106(2) -0.0012(2)
    Cu1 0.0745(5) 0.0403(3) 0.0586(4) -0.0038(3) 0.0192(3) -0.0036(3)
    S1 0.0628(8) 0.0383(6) 0.0469(7) 0.0016(5) 0.0115(6) -0.0075(5)
    N1 0.050(2) 0.030(2) 0.051(3) 0.0076(18) 0.0024(19) -0.0082(19)
    C1 0.035(2) 0.033(2) 0.049(3) 0.0086(19) -0.0047(19) -0.006(2)
    S2 0.1016(11) 0.0582(8) 0.0498(8) -0.0207(8) 0.0242(7) -0.0117(6)
    N2 0.050(2) 0.028(2) 0.047(2) 0.0024(17) 0.0089(17) -0.0078(17)
    C2 0.039(2) 0.037(2) 0.045(3) 0.0032(19) -0.002(2) -0.001(2)
    N3 0.077(3) 0.046(2) 0.037(3) -0.001(2) 0.022(2) 0.006(2)
    C3 0.062(3) 0.035(3) 0.064(3) -0.002(2) -0.005(3) 0.001(2)
    N4 0.055(2) 0.044(2) 0.035(2) -0.0042(19) 0.0065(18) 0.0093(18)
    C4 0.058(3) 0.058(3) 0.063(4) -0.009(3) 0.003(3) 0.015(3)
    C5 0.049(3) 0.069(4) 0.055(3) 0.002(3) 0.011(3) 0.001(3)
    C6 0.053(3) 0.048(3) 0.058(3) 0.003(2) 0.008(2) -0.005(3)
    C7 0.035(2) 0.038(2) 0.045(3) 0.0021(18) 0.0008(19) -0.003(2)
    C8 0.053(3) 0.042(3) 0.046(3) 0.009(2) 0.012(2) 0.007(2)
    C9 0.042(2) 0.038(2) 0.039(2) 0.0065(19) 0.0125(19) 0.0053(19)
    C10 0.062(3) 0.049(3) 0.052(3) 0.001(2) 0.028(3) 0.012(3)
    C11 0.060(3) 0.040(3) 0.068(4) -0.002(2) 0.012(3) 0.004(3)
    C12 0.075(4) 0.053(3) 0.057(4) -0.011(3) -0.003(3) -0.001(3)
    C13 0.079(4) 0.063(4) 0.041(3) -0.010(3) 0.003(3) 0.009(3)
    C14 0.043(3) 0.042(3) 0.038(3) 0.004(2) 0.004(2) 0.004(2)
_geom_special_details
;
 All esds (except the esd in the dihedral angle between two l.s. planes)
 are estimated using the full covariance matrix.  The cell esds are taken
 into account individually in the estimation of esds in distances, angles
 and torsion angles; correlations between esds in cell parameters are only
 used when they are defined by crystal symmetry.  An approximate (isotropic)
 treatment of cell esds is used for estimating esds involving l.s. planes.
;
loop_
    _geom_bond_atom_site_label_1
    _geom_bond_atom_site_label_2
    _geom_bond_site_symmetry_2
    _geom_bond_distance
    _geom_bond_publ_flag
    Br1 Cu1 . 2.4346(8) ?
    Cu1 S2 . 2.2189(15) ?
    Cu1 S1 . 2.2464(13) ?
    S1 C1 . 1.688(5) ?
    N1 C1 . 1.356(6) ?
    N1 C2 . 1.384(6) ?
    N1 H1A . 0.70(4) ?
    C1 N2 . 1.342(5) ?
    S2 C8 . 1.691(5) ?
    N2 C7 . 1.378(5) ?
    N2 H2A . 0.82(4) ?
    C2 C3 . 1.371(6) ?
    C2 C7 . 1.387(6) ?
    N3 C8 . 1.350(6) ?
    N3 C9 . 1.381(6) ?
    N3 H3A . 0.76(4) ?
    C3 C4 . 1.374(7) ?
    C3 H3 . 0.90(4) ?
    N4 C8 . 1.334(6) ?
    N4 C14 . 1.383(6) ?
    N4 H4A . 0.84(4) ?
    C4 C5 . 1.386(7) ?
    C4 H4 . 0.95(5) ?
    C5 C6 . 1.364(7) ?
    C5 H5 . 0.92(5) ?
    C6 C7 . 1.386(6) ?
    C6 H6 . 0.88(5) ?
    C9 C10 . 1.380(6) ?
    C9 C14 . 1.386(6) ?
    C10 C11 . 1.365(7) ?
    C10 H10 . 0.82(5) ?
    C11 C12 . 1.378(7) ?
    C11 H11 . 0.97(5) ?
    C12 C13 . 1.368(7) ?
    C12 H12 . 0.90(5) ?
    C13 C14 . 1.367(7) ?
    C13 H13 . 0.86(4) ?
loop_
    _geom_angle_atom_site_label_1
    _geom_angle_atom_site_label_2
    _geom_angle_atom_site_label_3
    _geom_angle_site_symmetry_1
    _geom_angle_site_symmetry_3
    _geom_angle
    _geom_angle_publ_flag
    S2 Cu1 S1 . . 119.59(5) ?
    S2 Cu1 Br1 . . 121.07(4) ?
    S1 Cu1 Br1 . . 118.74(4) ?
    C1 S1 Cu1 . . 108.47(15) ?
    C1 N1 C2 . . 111.5(4) ?
    C1 N1 H1A . . 120(4) ?
    C2 N1 H1A . . 127(4) ?
    N2 C1 N1 . . 105.6(4) ?
    N2 C1 S1 . . 127.9(3) ?
    N1 C1 S1 . . 126.5(3) ?
    C8 S2 Cu1 . . 108.64(16) ?
    C1 N2 C7 . . 110.9(4) ?
    C1 N2 H2A . . 127(3) ?
    C7 N2 H2A . . 122(3) ?
    C3 C2 N1 . . 133.2(4) ?
    C3 C2 C7 . . 121.8(4) ?
    N1 C2 C7 . . 105.0(4) ?
    C8 N3 C9 . . 111.3(4) ?
    C8 N3 H3A . . 129(3) ?
    C9 N3 H3A . . 119(3) ?
    C2 C3 C4 . . 117.0(5) ?
    C2 C3 H3 . . 118(3) ?
    C4 C3 H3 . . 125(3) ?
    C8 N4 C14 . . 111.2(4) ?
    C8 N4 H4A . . 120(3) ?
    C14 N4 H4A . . 129(3) ?
    C3 C4 C5 . . 121.3(5) ?
    C3 C4 H4 . . 117(3) ?
    C5 C4 H4 . . 122(3) ?
    C6 C5 C4 . . 122.0(5) ?
    C6 C5 H5 . . 121(3) ?
    C4 C5 H5 . . 117(3) ?
    C5 C6 C7 . . 116.8(5) ?
    C5 C6 H6 . . 124(3) ?
    C7 C6 H6 . . 119(3) ?
    N2 C7 C6 . . 131.9(4) ?
    N2 C7 C2 . . 107.1(4) ?
    C6 C7 C2 . . 121.0(4) ?
    N4 C8 N3 . . 105.8(4) ?
    N4 C8 S2 . . 128.4(3) ?
    N3 C8 S2 . . 125.8(4) ?
    C10 C9 N3 . . 133.5(4) ?
    C10 C9 C14 . . 121.0(4) ?
    N3 C9 C14 . . 105.5(4) ?
    C11 C10 C9 . . 117.6(5) ?
    C11 C10 H10 . . 124(3) ?
    C9 C10 H10 . . 118(3) ?
    C10 C11 C12 . . 121.1(5) ?
    C10 C11 H11 . . 119(3) ?
    C12 C11 H11 . . 120(3) ?
    C13 C12 C11 . . 121.6(6) ?
    C13 C12 H12 . . 121(3) ?
    C11 C12 H12 . . 117(3) ?
    C14 C13 C12 . . 117.7(5) ?
    C14 C13 H13 . . 120(3) ?
    C12 C13 H13 . . 122(3) ?
    C13 C14 N4 . . 132.8(4) ?
    C13 C14 C9 . . 121.0(4) ?
    N4 C14 C9 . . 106.2(4) ?
loop_
    _geom_torsion_atom_site_label_1
    _geom_torsion_atom_site_label_2
    _geom_torsion_atom_site_label_3
    _geom_torsion_atom_site_label_4
    _geom_torsion_site_symmetry_1
    _geom_torsion_site_symmetry_2
    _geom_torsion_site_symmetry_3
    _geom_torsion_site_symmetry_4
    _geom_torsion
    _geom_torsion_publ_flag
    C2 N1 C1 N2 . . . . 0.9(5) ?
    C2 N1 C1 S1 . . . . 179.3(3) ?
    Cu1 S1 C1 N2 . . . . -11.7(4) ?
    Cu1 S1 C1 N1 . . . . 170.2(3) ?
    N1 C1 N2 C7 . . . . -0.8(5) ?
    S1 C1 N2 C7 . . . . -179.2(3) ?
    C1 N1 C2 C3 . . . . 178.4(5) ?
    C1 N1 C2 C7 . . . . -0.7(5) ?
    N1 C2 C3 C4 . . . . -179.6(5) ?
    C7 C2 C3 C4 . . . . -0.7(7) ?
    C2 C3 C4 C5 . . . . 0.7(8) ?
    C3 C4 C5 C6 . . . . -0.3(8) ?
    C4 C5 C6 C7 . . . . -0.2(8) ?
    C1 N2 C7 C6 . . . . -178.7(5) ?
    C1 N2 C7 C2 . . . . 0.4(5) ?
    C5 C6 C7 N2 . . . . 179.3(5) ?
    C5 C6 C7 C2 . . . . 0.3(7) ?
    C3 C2 C7 N2 . . . . -179.0(4) ?
    N1 C2 C7 N2 . . . . 0.2(4) ?
    C3 C2 C7 C6 . . . . 0.2(7) ?
    N1 C2 C7 C6 . . . . 179.4(4) ?
    C14 N4 C8 N3 . . . . 1.7(5) ?
    C14 N4 C8 S2 . . . . -176.8(3) ?
    C9 N3 C8 N4 . . . . -1.8(5) ?
    C9 N3 C8 S2 . . . . 176.7(3) ?
    Cu1 S2 C8 N4 . . . . -4.7(5) ?
    Cu1 S2 C8 N3 . . . . 177.1(4) ?
    C8 N3 C9 C10 . . . . -178.4(5) ?
    C8 N3 C9 C14 . . . . 1.2(5) ?
    N3 C9 C10 C11 . . . . 178.5(5) ?
    C14 C9 C10 C11 . . . . -1.1(7) ?
    C9 C10 C11 C12 . . . . 0.6(8) ?
    C10 C11 C12 C13 . . . . 0.0(9) ?
    C11 C12 C13 C14 . . . . -0.2(9) ?
    C12 C13 C14 N4 . . . . -178.5(5) ?
    C12 C13 C14 C9 . . . . -0.3(7) ?
    C8 N4 C14 C13 . . . . 177.4(5) ?
    C8 N4 C14 C9 . . . . -1.0(5) ?
    C10 C9 C14 C13 . . . . 0.9(7) ?
    N3 C9 C14 C13 . . . . -178.7(4) ?
    C10 C9 C14 N4 . . . . 179.5(4) ?
    N3 C9 C14 N4 . . . . -0.2(5) ?
loop_
    _geom_hbond_atom_site_label_D
    _geom_hbond_atom_site_label_H
    _geom_hbond_atom_site_label_A
    _geom_hbond_site_symmetry_A
    _geom_hbond_distance_DH
    _geom_hbond_distance_HA
    _geom_hbond_distance_DA
    _geom_hbond_angle_DHA
    _geom_hbond_publ_flag
    N1 H1A S1 3_666 0.70(4) 2.69(4) 3.384(4) 170(5) yes
    N2 H2A Br1 . 0.82(4) 2.65(4) 3.361(4) 146(4) yes
    N4 H4A Br1 . 0.84(4) 2.54(4) 3.364(4) 166(4) yes
_shelx_space_group_comment
;
The symmetry employed for this shelxl refinement is uniquely defined
by the following loop, which should always be used as a source of
symmetry information in preference to the above space-group names.
They are only intended as comments.
;
_shelx_estimated_absorpt_T_min     ?
_shelx_estimated_absorpt_T_max     ?
_shelx_hkl_file
;
   1   0   0   95.94    1.93
   1   0   0   93.68    2.01
   1   0   0   92.97    1.92
   2   0   0    4.67    0.56
   2   0   0    4.88    0.57
   2   0   0    4.95    0.54
   3   0   0   27.18    1.36
   3   0   0   26.14    1.27
   3   0   0   28.64    1.38
   4   0   0    6.46    0.96
   4   0   0    7.24    0.95
   1  -1   0  104.77    2.03
   1   1   0  101.75    2.06
   1  -1   0  101.11    2.04
   1  -1   0  100.54    2.16
   1   1   0  101.78    2.10
   1   1   0  101.47    2.08
   2  -1   0  169.37    3.44
   2   1   0  160.71    3.56
   2  -1   0  167.92    3.48
   2  -1   0  167.76    3.65
   2   1   0  165.34    3.50
   2   1   0  163.02    3.51
   3   1   0   15.07    1.09
   3  -1   0   15.32    1.05
   3  -1   0   15.11    1.10
   3   1   0   13.28    1.01
   3   1   0   14.05    1.10
   3  -1   0   14.86    1.10
   4   1   0    1.13    0.54
   4  -1   0    1.30    0.60
   4  -1   0    1.47    0.57
  -4  -1   0    1.66    0.61
   4   1   0    1.60    0.59
   4  -1   0    1.36    0.51
   1   2   0   62.66    1.49
   1   2   0   62.97    1.43
   1  -2   0   65.20    1.45
   1  -2   0   64.58    1.38
   1  -2   0   64.38    1.56
   2  -2   0    9.69    0.66
   2   2   0   11.01    0.79
   2   2   0    9.50    0.71
   2  -2   0    9.07    0.69
   2  -2   0    9.69    0.76
   2   2   0   10.31    0.66
   3   2   0   26.76    1.35
   3  -2   0   30.44    1.34
   3  -2   0   30.40    1.46
   3   2   0   30.01    1.37
   3  -2   0   28.34    1.39
   4   2   0    7.05    1.01
   4   2   0    7.60    0.99
  -4  -2   0    7.01    0.97
  -4   2   0    6.68    0.92
   4  -2   0    7.87    1.07
   4  -2   0    8.02    1.01
   0  -3   0    0.31    0.14
   0   3   0   -0.08    0.09
   0   3   0   -0.21    0.10
   1  -3   0    1.96    0.32
   1   3   0    2.10    0.26
  -1   3   0    1.92    0.24
   1  -3   0    2.09    0.29
   1   3   0    1.79    0.29
  -1  -3   0    2.00    0.30
   2  -3   0    0.14    0.23
   2  -3   0    0.02    0.24
   2  -3   0   -0.17    0.26
   2   3   0   -0.13    0.20
  -2  -3   0   -0.06    0.22
   2   3   0   -0.01    0.23
   3  -3   0    0.46    0.35
   3  -3   0    0.19    0.37
   3  -3   0   -0.47    0.36
  -3  -3   0   -0.49    0.25
   3   3   0   -0.09    0.30
   3   3   0    0.19    0.29
  -4  -3   0    1.48    0.54
   4   3   0    0.45    0.44
   4  -3   0    1.31    0.57
  -4   3   0    0.54    0.48
   4  -3   0   -0.99    0.44
   0   4   0    2.37    0.21
   0  -4   0    2.86    0.25
   0   4   0    2.56    0.19
  -1  -4   0  660.36   11.02
  -1   4   0  690.10   10.87
   1  -4   0  673.00   11.49
   1  -4   0  664.88   10.91
   1   4   0  666.45   11.22
   1   4   0  677.08   11.12
   2   4   0    3.41    0.44
  -2  -4   0    2.92    0.45
   2   4   0    2.47    0.44
   2  -4   0    3.41    0.49
   2  -4   0    3.36    0.51
   3   4   0    8.05    0.78
   3   4   0    9.01    0.95
  -3   4   0    8.19    0.82
   3  -4   0    8.02    0.93
  -3  -4   0   10.21    0.97
   3  -4   0    8.48    0.91
  -4  -4   0    0.68    0.52
   4   4   0    1.29    0.59
   4  -4   0    0.01    0.47
   4  -4   0    1.36    0.62
   5   4   0    1.16    0.69
   0   5   0   -0.08    0.08
   0   5   0    0.08    0.11
   0  -5   0    0.11    0.12
  -1   5   0  563.78    9.04
   1  -5   0  552.24    9.67
   1   5   0  543.98    9.36
   1  -5   0  553.04    9.16
   1   5   0  566.57    9.36
  -1  -5   0  553.56    9.32
  -2   5   0   78.47    1.91
   2   5   0   77.28    1.95
   2  -5   0   74.81    2.06
   2   5   0   73.42    2.12
   2  -5   0   72.26    2.20
  -2  -5   0   75.91    2.12
  -3   5   0   20.41    1.08
  -3  -5   0   18.61    1.16
   3  -5   0   18.40    1.30
   3   5   0   18.65    1.05
   3  -5   0   18.75    1.23
   3   5   0   18.11    1.14
  -4  -5   0    3.71    0.78
   4  -5   0    3.61    0.74
   4  -5   0    4.10    0.89
   4   5   0    4.91    0.94
   5   5   0    1.54    0.74
   0  -6   0  514.90    8.57
   0   6   0  524.52    8.75
   0   6   0  519.61    8.45
   1  -6   0  154.86    3.01
   1   6   0  150.90    3.10
   1  -6   0  151.81    3.22
  -1  -6   0  148.14    3.10
   1   6   0  153.44    2.89
  -1   6   0  156.01    2.77
   2  -6   0   55.67    1.85
  -2   6   0   55.30    1.54
  -2  -6   0   55.57    1.78
   2  -6   0   53.25    1.68
   2   6   0   56.39    1.80
   2   6   0   56.10    1.56
  -3   6   0   49.23    1.73
  -3  -6   0   50.15    1.93
   3  -6   0   51.12    1.89
   3   6   0   48.96    1.95
   3   6   0   46.31    1.69
   4  -6   0   20.41    1.49
   4   6   0   22.72    1.73
   4  -6   0   22.09    1.69
  -4  -6   0   19.73    1.54
   5   6   0    0.52    0.67
  -5   6   0    0.09    0.64
   0   7   0   -0.04    0.12
   0  -7   0   -0.06    0.16
   0   7   0   -0.03    0.13
   1  -7   0  136.52    2.78
   1   7   0  134.71    2.86
  -1  -7   0  136.33    2.91
   1  -7   0  135.05    2.97
   1   7   0  133.93    2.62
  -1   7   0  136.77    2.52
  -2  -7   0   39.17    1.48
   2   7   0   38.33    1.22
   2  -7   0   40.42    1.56
  -2   7   0   39.60    1.23
   2   7   0   36.01    1.43
   2  -7   0   37.77    1.38
   3   7   0   11.15    0.85
  -3  -7   0    9.29    1.00
   3   7   0   10.37    1.04
   3  -7   0   10.35    1.09
   3  -7   0   11.89    1.05
  -3   7   0    8.77    0.82
   4   7   0    2.12    0.69
   4  -7   0    1.09    0.56
   4  -7   0    2.35    0.75
  -4  -7   0    1.84    0.65
  -5   7   0    1.61    0.76
   5   7   0    3.13    0.94
   0  -8   0  307.09    5.50
   0   8   0  307.07    5.26
   0   8   0  310.61    5.47
  -1  -8   0   53.91    1.59
  -1   8   0   56.24    1.28
   1   8   0   53.80    1.53
   1  -8   0   55.37    1.52
   1   8   0   54.74    1.31
  -2  -8   0   14.52    1.00
   2  -8   0   13.17    0.83
   2   8   0   11.94    0.67
   2   8   0   11.94    0.93
   2  -8   0   13.08    1.00
  -2   8   0   13.19    0.68
  -3  -8   0   15.42    1.22
   3   8   0   13.25    0.84
   3  -8   0   12.29    1.17
   3  -8   0   11.69    1.06
   3   8   0   14.62    1.22
  -3   8   0   13.35    0.94
  -4  -8   0    2.26    0.69
   4   8   0    3.63    0.80
   4  -8   0    2.78    0.74
   5   8   0    0.38    0.65
  -5   8   0    0.55    0.73
   0   9   0    0.21    0.16
   0  -9   0    0.11    0.21
   0   9   0   -0.02    0.16
   1   9   0    0.02    0.17
  -1   9   0    0.20    0.25
  -1  -9   0    0.41    0.25
   1  -9   0   -0.09    0.18
   1   9   0    0.34    0.21
  -1   9   0    0.16    0.18
  -2  -9   0   42.58    1.64
   2   9   0   45.60    1.67
   2   9   0   45.30    1.35
  -2   9   0   46.32    1.33
   2  -9   0   43.64    1.70
   2  -9   0   42.77    1.56
   3  -9   0    2.62    0.67
   3  -9   0    4.77    0.77
   3   9   0    4.99    0.82
  -3  -9   0    2.98    0.64
  -4   9   0    2.80    0.82
   4   9   0    1.25    0.61
  -4  -9   0    1.01    0.62
   4  -9   0    1.88    0.68
   5   9   0    0.89    0.79
  -5   9   0    0.76    0.71
   0  10   0   10.28    0.56
   0 -10   0   11.36    0.67
   0  10   0   10.93    0.53
   1  10   0   11.07    0.54
  -1  10   0   10.07    0.76
   1 -10   0    9.59    0.68
   1  10   0    9.50    0.68
  -1  10   0   10.32    0.51
  -1 -10   0    9.91    0.75
   2 -10   0   23.08    1.23
   2  10   0   25.89    0.96
   2 -10   0   25.34    1.19
  -2  10   0   23.76    0.93
   2  10   0   23.24    1.21
  -2 -10   0   25.03    1.24
   3 -10   0   15.04    1.21
   3 -10   0   13.73    1.29
   3  10   0   13.17    1.21
  -3 -10   0   12.99    1.19
   4  10   0    0.73    0.59
  -4 -10   0    0.73    0.59
  -4  10   0    0.85    0.60
   4 -10   0    0.82    0.59
   0  11   0   -0.10    0.19
   0  11   0    0.07    0.16
   0 -11   0    0.33    0.23
  -1 -11   0   27.35    1.19
  -1  11   0   29.84    1.23
   1 -11   0   27.58    1.12
   1  11   0   29.57    0.94
  -1  11   0   28.94    0.88
   1  11   0   29.25    1.14
  -2 -11   0   36.77    1.55
  -2  11   0   34.18    1.14
   2 -11   0   34.17    1.41
   2  11   0   36.32    1.18
   2  11   0   36.96    1.54
  -3 -11   0    0.52    0.41
   3  11   0   -0.35    0.30
   3 -11   0    0.28    0.38
  -4  11   0    1.55    0.70
  -4 -11   0    2.44    0.73
   4 -11   0    2.60    0.73
   4  11   0    1.99    0.69
   0  12   0  177.80    3.43
   0 -12   0  177.46    3.76
   0  12   0  175.51    3.56
   1 -12   0   49.18    1.59
  -1  12   0   47.86    1.67
   1  12   0   47.42    1.56
   1  12   0   48.70    1.31
  -1 -12   0   48.79    1.68
  -1  12   0   49.47    1.24
  -2  12   0    5.65    0.85
  -2  12   0    4.37    0.49
   2 -12   0    3.84    0.62
   2  12   0    3.47    0.62
  -2 -12   0    3.13    0.61
   2  12   0    3.82    0.44
  -3 -12   0    5.82    0.87
   3 -12   0    6.51    0.89
   3  12   0    7.10    0.94
  -3  12   0    8.07    1.13
   4  12   0    0.53    0.56
   4 -12   0    0.28    0.57
  -4  12   0    0.66    0.55
  -4 -12   0    0.97    0.62
   0 -13   0    0.12    0.22
   0  13   0    0.53    0.24
   0  13   0    0.20    0.19
  -1  13   0   13.04    0.59
   1  13   0   13.16    0.79
  -1 -13   0   13.57    0.97
   1  13   0   12.45    0.64
  -1  13   0   13.15    0.86
   1 -13   0   14.05    0.84
  -2  13   0   32.77    1.14
  -2 -13   0   33.06    1.56
   2  13   0   33.33    1.12
  -2  13   0   32.46    1.63
   2 -13   0   37.31    1.53
   2  13   0   35.10    1.55
  -3 -13   0    0.54    0.47
   3 -13   0    0.69    0.47
   3  13   0    1.24    0.47
  -3  13   0    0.12    0.44
   4 -13   0    1.71    0.71
  -4  13   0    1.57    0.65
  -4 -13   0    1.30    0.69
   4  13   0    0.74    0.60
   0  14   0    0.57    0.24
   0  14   0    0.24    0.25
   0 -14   0    0.32    0.28
   1 -14   0   12.53    0.90
   1  14   0   11.23    0.63
   1  14   0   13.36    0.82
  -1  14   0   13.83    0.99
  -1  14   0   11.84    0.58
  -1 -14   0   11.58    0.96
   2  14   0    3.62    0.65
  -2 -14   0    3.41    0.65
   2 -14   0    3.52    0.61
  -2  14   0    3.62    0.71
   3  14   0   20.94    1.53
   3 -14   0   23.91    1.43
  -3 -14   0   21.76    1.56
  -3  14   0   22.14    1.72
  -4  14   0    5.02    1.06
   4 -14   0    6.16    1.09
   4  14   0    3.18    0.87
  -4 -14   0    7.24    1.11
   0  15   0    0.50    0.29
   0 -15   0   -0.22    0.20
   0  15   0    0.09    0.22
  -1  15   0   14.94    0.67
  -1  15   0   13.72    1.01
   1  15   0   14.04    0.72
  -1 -15   0   14.31    1.07
   1  15   0   16.22    0.93
   1 -15   0   16.11    0.98
  -2  15   0    0.49    0.41
   2 -15   0    0.77    0.41
   2  15   0    0.17    0.37
  -2 -15   0    0.54    0.43
   3 -15   0    0.25    0.43
  -3  15   0   -0.33    0.37
  -3 -15   0    0.16    0.47
   3  15   0   -0.25    0.34
   4  15   0    0.90    0.70
  -4 -15   0    1.24    0.72
  -4  15   0    2.43    0.78
   4 -15   0    1.38    0.73
   0 -16   0   23.97    1.19
   0  16   0   21.11    1.01
   0  16   0   22.16    0.94
  -1  16   0    8.78    0.88
   1 -16   0   10.15    0.91
   1  16   0    9.77    0.64
  -1  16   0    8.44    0.56
   1  16   0    9.30    0.83
  -1 -16   0    8.21    0.88
   2  16   0    0.08    0.36
   2 -16   0   -0.34    0.37
  -2 -16   0    0.57    0.41
  -2  16   0    1.10    0.50
  -3 -16   0    5.98    0.99
   3  16   0    7.59    1.08
  -3  16   0    7.36    1.10
   3 -16   0    7.58    1.04
  -4 -16   0    2.96    0.87
  -4  16   0    0.89    0.72
   4 -16   0    0.98    0.69
   4  16   0    0.85    0.65
   0  17   0    0.13    0.24
   0 -17   0    0.69    0.35
   0  17   0    0.20    0.30
  -1 -17   0    1.70    0.48
   1  17   0    1.11    0.34
  -1  17   0    1.50    0.33
  -1  17   0    0.53    0.38
   1  17   0    0.97    0.37
   1 -17   0    1.37    0.42
  -2 -17   0    1.13    0.47
   2 -17   0    1.75    0.51
  -2  17   0    3.57    0.76
   2  17   0    0.81    0.44
  -3 -17   0    0.52    0.54
  -3  17   0   -0.03    0.45
   3  17   0    0.76    0.55
   3 -17   0    0.34    0.45
  -4 -17   0    0.43    0.66
  -4  17   0    0.13    0.66
   4 -17   0   -0.10    0.59
   4  17   0    0.63    0.66
   0  18   0   68.09    2.05
   0 -18   0   63.60    2.22
   0  18   0   70.25    1.94
  -1  18   0    2.32    0.56
  -1 -18   0    2.96    0.62
   1 -18   0    3.56    0.65
   1  18   0    2.70    0.53
   1  18   0    2.62    0.47
  -1  18   0    3.68    0.44
   2 -18   0    3.37    0.67
  -2  18   0    3.26    0.73
   2  18   0    3.89    0.73
  -2 -18   0    3.98    0.78
   3 -18   0    6.49    1.02
  -3 -18   0    4.88    0.92
   3  18   0    4.63    0.89
  -3  18   0    5.56    1.06
   4 -18   0   -0.03    0.66
  -4  18   0   -0.20    0.71
   4  18   0   -0.49    0.54
  -4 -18   0    0.75    0.68
   0  19   0    0.13    0.33
   0 -19   0    0.89    0.41
   0  19   0    0.39    0.29
   1  19   0    6.75    0.78
   1 -19   0    5.25    0.78
   1  19   0    5.96    0.63
  -1 -19   0    4.67    0.77
  -1  19   0    5.41    0.80
  -2 -19   0    1.55    0.59
   2  19   0    1.74    0.55
   2 -19   0    1.94    0.56
  -2  19   0    2.83    0.71
   3  19   0   -0.14    0.52
  -3  19   0   -0.84    0.45
  -3 -19   0    0.10    0.50
   3 -19   0    0.67    0.43
   4  19   0    2.75    0.83
  -4  19   0    2.02    0.85
  -4 -19   0    1.04    0.69
   4 -19   0    1.05    0.77
   0  20   0    0.57    0.31
   0 -20   0    0.05    0.35
   0  20   0    0.06    0.33
  -1  20   0    6.91    0.90
   1 -20   0    6.14    0.87
   1  20   0    5.40    0.71
  -1 -20   0    7.42    0.97
  -2 -20   0    0.77    0.55
   2 -20   0    0.58    0.43
  -2  20   0    0.22    0.41
   2  20   0    0.09    0.41
  -3 -20   0    1.34    0.61
   3 -20   0    0.45    0.52
  -3  20   0    1.08    0.71
   3  20   0    0.32    0.56
   4  20   0    0.53    0.62
  -4  20   0    0.62    0.76
  -4 -20   0   -0.13    0.73
   0  21   0    0.29    0.39
   0 -21   0   -0.49    0.32
   0  21   0   -0.28    0.29
   1  21   0    0.80    0.42
  -1  21   0    0.82    0.48
  -1 -21   0    1.10    0.53
   1 -21   0    1.36    0.52
  -2 -21   0    1.30    0.60
  -2  21   0    0.66    0.56
   2 -21   0    0.81    0.48
   2  21   0    1.04    0.52
   3 -21   0    0.49    0.59
  -3  21   0   -0.04    0.57
   3  21   0    0.38    0.60
  -3 -21   0    0.44    0.56
  -4 -21   0    3.04    0.97
   4  21   0    3.28    0.96
  -4  21   0    2.43    0.99
   0  22   0    2.38    0.60
   0  22   0    1.48    0.46
   0 -22   0    1.36    0.57
   1  22   0    8.31    0.93
  -1 -22   0    9.91    1.18
   1 -22   0    9.02    1.08
  -1  22   0    6.52    0.91
   2 -22   0    0.78    0.48
  -2 -22   0   -0.09    0.46
  -2  22   0    0.73    0.55
   2  22   0    0.40    0.52
   3  22   0    4.18    0.94
   3 -22   0    4.21    0.95
  -3 -22   0    3.20    0.88
  -3  22   0    4.70    1.05
   4  22   0    0.86    0.84
  -4  22   0    0.74    0.83
   0  23   0    0.47    0.35
   0 -23   0   -0.20    0.34
   0  23   0    0.80    0.47
  -1 -23   0    4.69    0.86
   1  23   0    6.97    0.88
  -1  23   0    5.43    0.85
   1 -23   0    3.43    0.75
  -2  23   0    6.34    1.08
   2  23   0    6.73    0.99
   2 -23   0    6.87    1.03
  -2 -23   0    6.79    1.09
  -3  23   0    1.70    0.85
  -3 -23   0    2.43    0.82
   3 -23   0    2.30    0.81
   3  23   0    3.60    0.91
   0 -24   0   29.75    1.71
   0  24   0   29.88    1.49
   0  24   0   28.61    1.33
  -1  24   0    1.18    0.54
  -1 -24   0    1.37    0.60
   1 -24   0    1.24    0.59
   1  24   0    2.03    0.61
   2 -24   0    3.81    0.85
   2  24   0    2.77    0.73
  -2  24   0    3.96    0.86
  -2 -24   0    3.89    0.91
  -3 -24   0    5.81    1.10
   3  24   0    6.73    1.15
   3 -24   0    6.41    1.12
  -3  24   0    6.69    1.28
   0  25   0    0.16    0.47
   0 -25   0    0.00    0.44
  -1 -25   0   16.03    1.54
   1  25   0   17.46    1.33
  -1  25   0   16.56    1.37
   1 -25   0   17.51    1.51
  -2  25   0   -0.24    0.55
  -2 -25   0    0.55    0.61
   2  25   0    0.39    0.53
   2 -25   0    0.57    0.58
  -3  25   0    1.89    0.95
  -3 -25   0    1.16    0.74
   3 -25   0    3.27    0.93
   3  25   0    1.95    0.74
   0 -26   0   12.38    1.38
  -1  26   0   10.56    1.20
   1  26   0   14.11    1.25
  -1 -26   0   12.80    1.46
   1 -26   0   11.09    1.31
  -2  26   0    2.07    0.82
  -2 -26   0    1.50    0.73
   2 -26   0    1.06    0.62
   2  26   0    2.20    0.72
  -3 -26   0    1.62    0.82
   3  26   0    0.58    0.69
   3 -26   0    1.00    0.73
  -3  26   0    1.88    0.93
   0 -27   0   -0.61    0.43
  -1 -27   0    0.82    0.63
   1 -27   0    0.82    0.58
   1  27   0    0.11    0.48
  -1  27   0    0.67    0.52
   2 -27   0    1.87    0.77
  -2  27   0    0.31    0.58
   2  27   0    2.10    0.71
  -2 -27   0    2.06    0.76
   3 -27   0   -0.22    0.75
   3  27   0    0.88    0.83
  -3  27   0   -0.39    0.78
  -3 -27   0    0.16    0.74
   0 -28   0    2.08    0.79
   1 -28   0    5.25    1.02
  -1 -28   0    6.37    1.16
   1  28   0    7.44    1.03
  -1  28   0    7.80    1.12
  -2  28   0   -0.27    0.54
   2  28   0   -0.53    0.47
   2 -28   0    0.12    0.63
  -2 -28   0    0.20    0.65
   3 -28   0    4.12    1.05
  -3  28   0    3.55    1.11
  -3 -28   0    3.15    0.99
   3  28   0    4.22    1.05
   0 -29   0    0.29    0.59
   1  29   0    3.99    0.84
  -1  29   0    3.96    0.87
   1 -29   0    3.63    0.91
  -1 -29   0    5.82    1.10
   2  29   0   16.92    1.66
  -2 -29   0   20.44    1.95
   2 -29   0   20.12    1.93
  -2  29   0   17.31    1.82
   3 -29   0    0.40    0.77
   3  29   0   -1.15    0.62
  -3  29   0   -0.07    0.91
  -3 -29   0    0.76    0.84
   0 -30   0   48.95    2.45
   1 -30   0   14.98    1.65
  -1  30   0   18.45    1.65
  -1 -30   0   14.65    1.63
  -2 -30   0    1.25    0.80
   2 -30   0    0.74    0.71
   2  30   0    1.17    0.75
  -2  30   0    1.04    0.77
   0 -31   0    0.07    0.62
   1 -31   0    4.54    0.98
  -1 -31   0    5.98    1.16
  -1  31   0    6.61    1.14
  -2 -31   0    9.47    1.53
  -2  31   0    7.48    1.28
   2  31   0    6.70    1.18
   2 -31   0    8.37    1.41
   0 -32   0    2.96    0.91
  -1 -32   0   -0.67    0.55
   1 -32   0    1.21    0.76
  -2 -32   0    0.77    0.76
   2 -32   0   -0.08    0.69
   2  32   0    0.24    0.68
  -2  32   0   -0.60    0.71
   0 -33   0    0.95    0.73
  -1 -33   0   -0.17    0.66
   1 -33   0   -1.21    0.53
  -2 -33   0   -0.48    0.73
  -2  33   0   -0.33    0.79
   2 -33   0   -0.13    0.75
   2  33   0    0.66    0.83
   0 -34   0    2.11    0.84
   1 -34   0    1.99    0.90
  -1 -34   0    0.37    0.60
   0 -35   0    0.16    0.78
  -1 -35   0    3.95    1.00
   1 -35   0    4.70    1.15
   4   0  -1    0.22    0.43
   4   0  -1   -0.71    0.42
   4   0  -1    0.26    0.47
   3   0  -1    0.42    0.43
   3   0  -1   -0.18    0.29
   3   0  -1   -0.19    0.31
   2   0  -1   -0.23    0.25
   2   0  -1    0.12    0.23
   2   0  -1    0.11    0.22
   1   0  -1   -0.26    0.14
   1   0  -1   -0.09    0.18
   1   0  -1   -0.25    0.15
   0   0  -1   -0.03    0.06
   0   0   1    0.06    0.07
   1   0   1   -0.01    0.18
   1   0   1   -0.05    0.15
   1   0   1    0.02    0.14
   2   0   1   -0.07    0.23
   2   0   1    0.08    0.25
   2   0   1    0.41    0.26
   3   0   1   -0.29    0.34
   3   0   1    0.59    0.37
   3   0   1   -0.13    0.30
  -4   0  -1    0.45    0.48
   4   0   1   -0.08    0.42
   4   1  -1    0.83    0.53
   4  -1  -1    1.69    0.52
   4  -1  -1    0.28    0.53
   4   1  -1    0.89    0.49
   3  -1  -1   -0.82    0.26
   3   1  -1   -0.05    0.27
   3   1  -1    0.15    0.31
   3  -1  -1    0.02    0.33
   3  -1  -1   -0.03    0.40
   3   1  -1   -0.14    0.38
   2   1  -1   17.03    0.91
   2  -1  -1   19.29    0.85
   2   1  -1   20.52    0.89
   2   1  -1   17.82    0.86
   2  -1  -1   16.94    0.93
   2  -1  -1   19.46    0.91
   1   1  -1   97.20    1.96
   1   1  -1   98.07    2.00
   1  -1  -1   99.91    2.06
   1   1  -1   97.99    2.08
   1  -1  -1   96.37    2.05
   1  -1  -1   97.05    1.91
   0  -1   1  161.73    2.79
   0  -1  -1  156.89    2.67
   0   1  -1  155.69    2.75
   0   1   1  157.16    2.78
   1   1   1   14.99    0.56
   1  -1   1   16.69    0.56
   1  -1   1   17.76    0.72
   1   1   1   16.56    0.69
   1   1   1   15.86    0.65
  -1   1  -1   16.34    0.65
   2   1   1   20.18    0.90
   2  -1   1   19.59    1.02
   2  -1   1   18.83    0.91
   2  -1   1   18.96    0.86
   2   1   1   21.96    1.03
   2   1   1   18.12    0.91
   3   1   1    5.33    0.76
   3   1   1    6.20    0.79
   3  -1   1    4.79    0.70
   3  -1   1    4.89    0.71
   3   1   1    4.95    0.73
   3  -1   1    4.75    0.74
   4  -1   1    0.41    0.50
   4   1   1    0.42    0.49
  -4   1  -1    0.40    0.44
   4  -2  -1    0.27    0.51
  -4  -2   1   -0.49    0.42
   4   2  -1    0.03    0.42
   4  -2  -1    0.47    0.42
   3  -2  -1   31.54    1.48
   3   2  -1   30.87    1.34
   3   2  -1   29.26    1.39
   3  -2  -1   31.05    1.45
   3   2  -1   32.92    1.54
   3  -2  -1   31.95    1.35
   2  -2  -1   83.10    2.20
   2   2  -1   83.06    2.15
   2  -2  -1   79.50    1.98
   2  -2  -1   80.99    2.20
   2   2  -1   83.10    2.05
   2   2  -1   85.22    2.24
   1  -2  -1   62.51    1.52
   1   2  -1   62.91    1.37
   1  -2  -1   66.92    1.35
   1   2  -1   67.13    1.52
  -1   2   1   66.42    1.60
   1   2  -1   65.05    1.57
   0  -2  -1  184.35    3.04
   0  -2   1  179.40    3.04
   0   2   1  177.01    3.16
   0  -2  -1  177.40    2.99
   0  -2   1  181.97    3.14
  -1  -2  -1  196.68    3.48
  -1   2  -1  198.04    3.60
   1  -2   1  192.80    3.82
   1  -2   1  196.68    3.42
   1   2   1  193.44    3.65
   1   2   1  197.06    3.74
   2  -2   1    4.56    0.51
   2   2   1    5.03    0.59
   2  -2   1    4.49    0.58
   2   2   1    4.86    0.58
   3   2   1   15.27    1.12
  -3  -2  -1   13.07    0.99
  -3   2  -1   12.89    1.04
   3  -2   1   15.89    1.06
   3   2   1   13.07    1.06
   3  -2   1   15.14    1.18
  -4   2  -1   10.12    1.11
   4   2   1    9.49    1.14
   4  -2   1   11.88    1.31
   4   2   1   10.52    1.18
  -5  -2  -1    1.96    0.81
   4   3  -1   35.73    1.81
  -4  -3   1   29.43    1.70
   4  -3  -1   32.82    1.77
  -4   3   1   33.18    1.81
   3   3  -1    3.88    0.60
  -3  -3   1    4.61    0.72
   3  -3  -1    6.31    0.84
   3  -3  -1    6.26    0.69
   3   3  -1    5.53    0.75
   3  -3  -1    4.64    0.69
   2  -3  -1   96.06    2.42
   2  -3  -1   91.13    2.15
   2   3  -1   95.37    2.22
   2  -3  -1   96.41    2.46
   2   3  -1   93.57    2.46
   2   3  -1   92.04    2.37
  -1  -3   1  121.02    2.55
  -1   3   1  125.11    2.61
   1  -3  -1  126.14    2.24
   1   3  -1  121.20    2.50
   1  -3  -1  122.51    2.50
   1   3  -1  127.58    2.31
   0  -3  -1   84.54    1.58
   0   3   1   85.71    1.68
   0   3   1   86.32    1.53
   0  -3   1   83.42    1.62
   0   3  -1   87.58    1.69
   0  -3   1   85.03    1.60
   1   3   1  128.19    2.63
   1   3   1  128.00    2.61
   1  -3   1  124.32    2.73
  -1   3  -1  125.28    2.49
  -1  -3  -1  127.39    2.48
   1  -3   1  126.43    2.39
  -2  -3  -1  160.61    3.43
  -2   3  -1  162.83    3.46
   2  -3   1  164.91    3.38
   2   3   1  164.70    3.59
   2  -3   1  163.49    3.77
   2   3   1  155.88    3.56
   3  -3   1   21.01    1.27
  -3  -3  -1   21.73    1.17
  -3   3  -1   21.56    1.18
   3  -3   1   20.85    1.14
   3   3   1   22.20    1.22
   3   3   1   21.65    1.24
   4   3   1    0.07    0.43
  -4   3  -1    0.06    0.45
   4   3   1   -0.31    0.44
   4  -3   1   -0.14    0.48
  -5  -3  -1    0.56    0.69
   5   4  -1   -0.49    0.60
   4   4  -1    4.38    0.83
  -4  -4   1    3.95    0.81
   4  -4  -1    4.92    0.87
  -4   4   1    5.45    0.93
   3  -4  -1   49.98    1.92
   3   4  -1   51.10    1.73
   3  -4  -1   48.44    1.66
   3   4  -1   47.78    1.89
   3  -4  -1   48.42    1.90
  -3  -4   1   49.30    1.94
   2  -4  -1   41.82    1.47
  -2  -4   1   45.48    1.55
   2   4  -1   43.00    1.48
   2  -4  -1   41.88    1.24
   2   4  -1   41.10    1.26
   2  -4  -1   44.19    1.53
   1  -4  -1  114.41    2.40
  -1  -4   1  115.72    2.49
   1   4  -1  114.01    2.41
   1   4  -1  118.32    2.13
   1  -4  -1  117.45    2.07
  -1   4   1  112.91    2.51
   0  -4   1    7.20    0.36
   0   4   1    6.84    0.34
   0   4  -1    7.18    0.36
   0  -4   1    6.62    0.29
   0  -4  -1    6.58    0.32
   0   4   1    7.15    0.27
  -1   4  -1  996.73   15.93
   1   4   1  993.38   16.11
  -1  -4  -1  979.82   15.84
   1  -4   1  994.38   15.73
   1  -4   1 1000.00   16.69
   1   4   1  982.71   16.52
  -2   4  -1   13.40    0.77
   2  -4   1   13.47    0.87
   2   4   1   14.71    0.84
   2  -4   1   13.11    0.75
   2   4   1   14.18    0.86
  -2  -4  -1   14.38    0.80
   3  -4   1   10.01    1.06
   3  -4   1   12.34    0.99
   3   4   1   15.00    1.10
   3   4   1   14.15    1.13
  -3  -4  -1   13.03    1.04
  -3   4  -1   14.54    1.04
   4  -4   1    8.66    1.18
  -4   4  -1    9.38    1.08
   4   4   1    9.25    1.14
  -5  -4  -1    1.38    0.80
   5  -4   1    0.59    0.72
   5   5  -1    2.27    0.84
  -4  -5   1    6.87    1.01
   4   5  -1    7.70    1.05
   4  -5  -1    8.43    1.11
  -4   5   1    8.17    1.10
   3   5  -1    1.76    0.44
   3   5  -1    1.26    0.46
   3  -5  -1    2.28    0.47
  -3  -5   1    1.77    0.52
   3  -5  -1    1.36    0.48
   3  -5  -1    1.99    0.58
   2   5  -1   81.06    2.23
   2   5  -1   83.99    1.95
   2  -5  -1   81.09    2.22
   2  -5  -1   80.87    2.29
  -2  -5   1   82.14    2.28
   2  -5  -1   81.97    1.90
  -1  -5   1   33.08    1.12
  -1   5   1   34.95    0.76
  -1   5   1   33.50    1.12
   1   5  -1   34.25    0.76
   1   5  -1   33.06    1.08
   1  -5  -1   33.57    1.04
   0  -5   1    1.12    0.17
   0  -5  -1    0.81    0.18
   0   5  -1    0.83    0.18
   0   5   1    0.93    0.20
   0  -5   1    1.02    0.22
   0   5   1    0.86    0.14
   1   5   1  227.76    4.39
  -1   5  -1  244.72    4.24
  -1  -5  -1  234.53    4.29
   1  -5   1  235.94    4.60
   1   5   1  234.00    4.38
   1  -5   1  235.43    4.17
  -2  -5  -1   78.08    2.08
   2  -5   1   77.78    2.00
   2   5   1   72.92    2.13
  -2   5  -1   73.58    1.97
   2   5   1   73.31    2.05
   2  -5   1   72.49    2.23
   3   5   1    6.01    0.74
  -3  -5  -1    5.48    0.74
  -3   5  -1    5.67    0.72
   3  -5   1    5.16    0.81
   3   5   1    5.46    0.79
   3  -5   1    5.81    0.74
   4  -5   1    0.49    0.55
   4   5   1    0.49    0.52
   5  -5   1   -0.01    0.71
  -5  -5  -1    1.48    0.79
   5   6  -1    0.19    0.64
  -4   6   1    1.90    0.63
   4   6  -1    0.39    0.49
  -4  -6   1    2.11    0.65
   4  -6  -1    3.51    0.76
   3   6  -1    3.70    0.53
   3  -6  -1    3.90    0.70
   3   6  -1    2.20    0.53
  -3   6   1    3.06    0.52
  -3  -6   1    3.73    0.70
   2  -6  -1   10.88    0.81
  -2  -6   1   11.28    0.86
   2   6  -1   11.14    0.59
  -2   6   1   11.10    0.61
   2   6  -1   11.60    0.86
  -1   6   1    0.31    0.11
  -1   6   1    0.62    0.26
   1   6  -1    0.32    0.22
   1   6  -1    0.47    0.12
  -1  -6   1    0.69    0.27
   1  -6  -1    0.17    0.20
   0   6  -1   59.29    1.36
   0   6   1   59.06    1.38
   0   6   1   61.20    1.23
   0  -6   1   60.96    1.43
   0  -6   1   57.62    1.28
   0  -6  -1   57.03    1.38
   1  -6   1   55.30    1.59
  -1  -6  -1   57.59    1.49
   1   6   1   55.27    1.46
   1  -6   1   55.45    1.39
  -1   6  -1   57.20    1.38
   1   6   1   55.21    1.50
   2   6   1    6.52    0.62
   2  -6   1    5.55    0.71
   2   6   1    5.63    0.66
   2  -6   1    7.18    0.64
  -2   6  -1    5.58    0.56
  -2  -6  -1    5.92    0.64
  -3   6  -1    5.95    0.74
   3   6   1    5.27    0.82
   3   6   1    6.74    0.77
   3  -6   1    5.93    0.86
   3  -6   1    6.84    0.80
  -3  -6  -1    5.43    0.75
   4  -6   1   -0.49    0.45
   4   6   1    0.75    0.49
  -5   7   1    0.95    0.72
   5   7  -1    0.82    0.73
  -4   7   1    2.58    0.70
   4   7  -1    3.87    0.85
  -4  -7   1    1.73    0.65
   4  -7  -1    4.01    0.80
  -3   7   1   39.35    1.46
   3   7  -1   42.35    1.80
  -3  -7   1   39.48    1.78
   3  -7  -1   41.16    1.78
  -3   7   1   38.56    1.83
   2   7  -1   57.79    1.46
  -2   7   1   57.04    1.47
   2  -7  -1   57.93    1.82
   2   7  -1   57.28    1.88
  -2   7   1   57.03    1.97
  -2  -7   1   55.97    1.88
  -1  -7   1    0.63    0.27
   1   7  -1    1.32    0.14
  -1   7   1    0.88    0.14
   1   7  -1    0.96    0.25
  -1   7   1    1.13    0.32
   1  -7  -1    1.09    0.28
   0  -7  -1    0.61    0.23
   0   7   1    0.54    0.22
   0  -7   1    0.80    0.26
   0   7  -1    0.54    0.22
   0   7   1    0.74    0.18
  -1  -7  -1   29.55    1.04
   1   7   1   29.05    0.97
   1  -7   1   29.66    0.98
   1  -7   1   29.51    1.10
   1   7   1   29.52    1.06
  -1   7  -1   30.89    0.94
   2  -7   1   21.74    1.00
   2   7   1   22.85    1.13
  -2  -7  -1   19.64    1.02
   2  -7   1   21.48    1.15
  -2   7  -1   21.75    0.96
   2   7   1   22.25    1.01
   3  -7   1   18.01    1.39
  -3   7  -1   15.80    1.07
   3  -7   1   18.15    1.19
   3   7   1   18.02    1.06
   3   7   1   17.64    1.29
  -3  -7  -1   17.43    1.23
   4  -7   1    3.52    0.89
   4   7   1    3.35    0.81
  -5   7  -1    0.41    0.76
   5   7   1    0.25    0.71
   5   8  -1    1.53    0.86
  -5   8   1    0.12    0.71
  -4  -8   1    0.81    0.56
   4  -8  -1    0.16    0.51
   4   8  -1    0.09    0.51
  -4   8   1   -0.19    0.46
   3  -8  -1   25.69    1.42
   3   8  -1   25.77    1.40
  -3  -8   1   24.12    1.40
  -3   8   1   24.89    1.47
  -2  -8   1  107.59    2.92
   2   8  -1  112.59    2.38
   2  -8  -1  117.02    2.84
   2   8  -1  113.93    2.94
  -2   8   1  110.38    2.34
  -2   8   1  116.29    3.06
   1   8  -1    0.88    0.13
   1  -8  -1    0.58    0.25
  -1   8   1    0.80    0.30
  -1   8   1    0.67    0.14
  -1  -8   1    0.79    0.27
   1   8  -1    0.61    0.26
   0   8  -1   21.61    0.77
   0   8   1   20.98    0.79
   0   8  -1   22.15    0.73
   0  -8  -1   21.59    0.84
   0   8   1   21.77    0.67
   0  -8   1   22.56    0.86
   1  -8   1   44.89    1.45
  -1   8  -1   44.04    1.24
  -1  -8  -1   45.35    1.39
   1   8   1   45.91    1.29
   1   8   1   47.29    1.40
   1  -8   1   46.64    1.33
   2   8   1   49.65    1.60
   2  -8   1   49.91    1.62
  -2  -8  -1   50.13    1.71
   2  -8   1   51.05    1.87
  -2   8  -1   49.66    1.51
   2   8   1   51.94    1.79
  -3   8  -1    0.69    0.41
  -3  -8  -1    0.39    0.43
   3  -8   1    0.27    0.41
   3  -8   1    0.08    0.40
   3   8   1   -0.17    0.34
   3   8   1    0.14    0.35
   4   8   1    3.70    0.84
   4  -8   1    4.10    0.95
   5   9  -1    0.31    0.76
  -5   9   1    1.47    0.88
  -4   9   1    5.23    0.94
   4  -9  -1    6.85    1.07
   4   9  -1    8.05    1.14
  -4  -9   1    5.40    0.98
  -3  -9   1    1.20    0.55
  -3   9   1    1.42    0.51
   3  -9  -1    0.88    0.45
   3   9  -1    1.36    0.48
  -2   9   1    9.65    0.55
   2   9  -1    8.12    0.82
   2  -9  -1    9.89    0.85
  -2   9   1    9.86    0.92
   2   9  -1   10.08    0.51
  -2  -9   1   10.42    0.94
  -1   9   1  238.64    4.79
   1  -9  -1  228.55    4.52
   1   9  -1  233.78    4.11
   1   9  -1  233.53    4.59
  -1  -9   1  241.87    4.73
  -1   9   1  243.16    3.97
   0  -9   1  152.29    3.18
   0   9   1  154.36    2.87
   0  -9  -1  155.87    3.15
   0   9   1  154.99    3.14
   0   9  -1  154.51    3.03
   0   9  -1  153.76    3.02
   1  -9   1    6.02    0.59
   1   9   1    6.93    0.59
  -1  -9  -1    5.90    0.55
   1   9   1    5.41    0.46
  -1   9  -1    6.19    0.49
   1  -9   1    5.02    0.49
   2   9   1   64.99    1.83
   2   9   1   58.78    2.00
  -2   9  -1   62.77    1.75
  -2  -9  -1   60.69    1.97
   2  -9   1   59.88    2.11
   2  -9   1   62.86    1.87
   3  -9   1   14.35    1.31
   3   9   1   11.71    1.15
   3  -9   1   14.28    1.12
  -3  -9  -1   12.78    1.14
  -3   9  -1   12.61    0.96
   3   9   1   15.12    1.04
   4   9   1    0.15    0.51
   4  -9   1    0.60    0.60
  -4  10   1    0.34    0.53
  -4 -10   1    0.75    0.59
   4 -10  -1    1.22    0.61
   4  10  -1   -0.28    0.43
  -3  10   1   26.21    1.56
  -3 -10   1   27.49    1.54
   3 -10  -1   31.30    1.57
   3  10  -1   27.19    1.49
   2  10  -1   15.21    0.63
   2  10  -1   17.23    1.02
  -2  10   1   16.38    1.05
  -2 -10   1   17.00    1.07
  -2  10   1   16.76    0.69
   2 -10  -1   17.77    1.00
   1 -10  -1    4.90    0.55
   1  10  -1    5.56    0.57
  -1  10   1    5.19    0.60
  -1 -10   1    4.27    0.56
   1  10  -1    4.34    0.28
  -1  10   1    4.00    0.25
   0  10   1  183.95    3.40
   0 -10   1  181.40    3.75
   0  10  -1  184.63    3.58
   0 -10  -1  188.61    3.73
   0  10   1  185.62    3.70
   0  10  -1  186.98    3.58
   1 -10   1   75.36    1.97
   1  10   1   76.90    1.89
   1 -10   1   77.00    2.12
   1  10   1   77.19    2.02
  -1  10  -1   74.25    1.85
  -1 -10  -1   77.65    2.05
   2  10   1    4.12    0.52
  -2 -10  -1    3.42    0.58
   2 -10   1    2.77    0.56
   2  10   1    2.82    0.53
   2 -10   1    3.35    0.55
  -2  10  -1    3.79    0.50
  -3 -10  -1   11.61    1.10
   3  10   1   14.57    1.26
   3 -10   1   12.13    1.26
   3 -10   1   11.14    1.07
   4 -10   1    6.73    1.15
   4  10   1    6.73    1.09
   4 -11  -1    0.91    0.59
   4  11  -1    0.90    0.57
  -4  11   1    0.95    0.60
  -4 -11   1    1.14    0.67
  -3 -11   1   24.00    1.46
   3  11  -1   25.84    1.46
   3 -11  -1   22.41    1.35
  -3  11   1   24.27    1.50
  -2  11   1  120.47    3.35
   2  11  -1  123.79    3.23
  -2 -11   1  123.45    3.26
   2 -11  -1  119.96    3.12
   2  11  -1  122.61    2.46
  -2  11   1  122.97    2.47
  -1  11   1   55.29    1.79
   1  11  -1   58.30    1.28
   1  11  -1   54.05    1.68
  -1 -11   1   54.87    1.80
  -1  11   1   59.68    1.18
   1 -11  -1   57.14    1.73
   0 -11   1   79.94    2.09
   0  11  -1   80.71    1.87
   0  11   1   77.22    1.96
   0  11  -1   77.19    1.87
   0 -11  -1   75.89    2.02
   0  11   1   78.97    1.75
   1 -11   1   30.82    1.23
   1  11   1   30.74    1.18
  -1  11  -1   30.74    1.06
   1 -11   1   32.14    1.19
   1  11   1   31.19    1.08
  -1 -11  -1   28.87    1.20
   2 -11   1   37.75    1.46
  -2  11  -1   38.77    1.31
   2  11   1   36.72    1.33
  -2 -11  -1   38.76    1.56
   2 -11   1   32.86    1.55
   2  11   1   35.31    1.53
   3 -11   1    4.71    0.78
   3 -11   1    4.22    0.85
   3  11   1    4.04    0.75
  -3 -11  -1    5.16    0.81
   4  11   1    4.53    0.92
   4 -11   1    4.55    1.00
  -4 -12   1    1.31    0.68
   4 -12  -1    1.12    0.62
  -4  12   1    0.87    0.66
   4  12  -1    0.77    0.55
  -3 -12   1    7.36    0.95
   3 -12  -1    6.90    0.92
   3  12  -1    6.59    0.93
  -3  12   1    6.57    0.98
   2  12  -1    0.24    0.31
   2 -12  -1    1.11    0.44
  -2 -12   1    0.94    0.47
  -2  12   1    1.34    0.48
   1  12  -1   66.68    1.91
  -1  12   1   68.29    1.35
   1 -12  -1   66.15    1.93
  -1 -12   1   64.10    2.03
  -1  12   1   64.40    2.00
   1  12  -1   63.32    1.44
   0  12  -1    3.74    0.45
   0 -12   1    4.58    0.57
   0  12   1    5.91    0.55
   0  12   1    5.10    0.43
   0 -12  -1    5.27    0.59
   0  12  -1    5.45    0.49
  -1 -12  -1   30.73    1.26
   1  12   1   28.57    1.06
  -1  12  -1   27.97    1.04
   1  12   1   30.34    1.19
   1 -12   1   30.05    1.20
   1 -12   1   28.17    1.20
   2 -12   1   11.06    0.89
  -2 -12  -1   12.04    1.01
  -2  12  -1   11.00    0.77
   2  12   1    9.69    0.93
   2 -12   1   10.14    1.01
   2  12   1   11.51    0.80
   3  12   1    5.04    0.81
   3 -12   1    4.59    0.79
  -3 -12  -1    3.80    0.73
   3 -12   1    5.26    0.92
   4  12   1    1.58    0.76
  -4 -13   1    0.71    0.64
  -4  13   1    0.02    0.54
   4 -13  -1    0.58    0.62
   4  13  -1    0.82    0.59
   3  13  -1    9.28    1.09
   3 -13  -1    9.04    1.05
  -3  13   1    8.19    1.07
  -3 -13   1    6.75    0.95
   2 -13  -1    5.13    0.70
  -2  13   1    6.75    0.87
   2  13  -1    5.52    0.75
  -2 -13   1    6.51    0.86
   1 -13  -1   14.22    0.88
  -1  13   1   14.28    0.90
  -1 -13   1   14.46    1.02
  -1  13   1   13.62    0.50
   1  13  -1   13.04    0.80
   1  13  -1   13.59    0.57
   0  13  -1  112.85    2.55
   0  13   1  114.49    2.67
   0  13   1  111.48    2.39
   0  13  -1  111.47    2.54
   0 -13  -1  114.30    2.79
   0 -13   1  112.88    2.83
  -1 -13  -1  182.87    4.00
  -1  13  -1  179.28    4.13
   1  13   1  179.19    3.72
   1 -13   1  182.58    3.89
  -1  13  -1  182.28    3.62
   1  13   1  181.48    3.89
   2  13   1    7.85    0.87
  -2  13  -1    8.75    0.70
  -2 -13  -1    7.08    0.84
   2  13   1    8.42    0.71
   2 -13   1    7.55    0.88
   2 -13   1    8.69    0.85
   3 -13   1    5.11    0.79
   3  13   1    2.71    0.68
   3 -13   1    4.62    0.87
  -3 -13  -1    3.83    0.76
  -4  13  -1   -0.08    0.61
   4  13   1    0.13    0.51
   4  14  -1    1.13    0.59
   4 -14  -1    2.82    0.81
  -4  14   1    1.60    0.70
  -4 -14   1    2.31    0.80
   3  14  -1    1.12    0.48
  -3 -14   1    0.85    0.50
  -3  14   1    0.58    0.49
   3 -14  -1    0.96    0.47
  -2  14   1   49.67    2.05
  -2 -14   1   49.08    1.98
   2 -14  -1   50.02    1.90
   2  14  -1   49.23    1.92
   1  14  -1    0.55    0.30
   1 -14  -1   -0.16    0.22
  -1  14   1   -0.04    0.28
  -1  14   1   -0.04    0.15
   1  14  -1    0.19    0.21
  -1 -14   1    0.03    0.27
   0 -14  -1   11.46    0.87
   0  14   1    9.68    0.57
   0 -14   1   10.37    0.88
   0  14  -1    9.25    0.67
   0  14  -1    8.82    0.65
   0  14   1    9.75    0.73
   1  14   1    0.26    0.25
  -1  14  -1    0.37    0.27
   1 -14   1    0.39    0.32
  -1 -14  -1    0.66    0.34
  -1  14  -1    0.10    0.32
   1  14   1   -0.07    0.26
   2  14   1    7.30    0.68
  -2  14  -1    6.87    0.67
   2 -14   1    7.65    0.85
  -2 -14  -1    7.34    0.88
   2  14   1    7.03    0.86
   2 -14   1    7.05    0.88
   3 -14   1    6.76    0.90
   3  14   1    6.17    0.94
  -3 -14  -1    6.77    0.96
   4  14   1    1.02    0.63
  -4  14  -1    1.85    0.76
   4 -15  -1    0.74    0.68
  -4  15   1    0.49    0.62
   4  15  -1    0.21    0.63
  -4 -15   1    0.72    0.66
   3  15  -1    3.16    0.74
  -3 -15   1    3.80    0.81
   3 -15  -1    2.72    0.70
  -3  15   1    3.32    0.78
   2  15  -1    0.63    0.40
   2 -15  -1    0.80    0.46
  -2 -15   1    1.19    0.46
  -2  15   1    0.95    0.45
   1 -15  -1   48.92    1.76
  -1  15   1   51.09    1.21
  -1  15   1   51.83    1.86
   1  15  -1   51.85    1.75
   1  15  -1   50.81    1.34
  -1 -15   1   49.66    1.89
   0  15  -1    0.33    0.25
   0 -15  -1    0.22    0.27
   0  15   1    0.51    0.24
   0  15   1    0.56    0.31
   0  15  -1    0.91    0.34
   0 -15   1    0.05    0.26
   1 -15   1    4.59    0.65
   1  15   1    4.32    0.53
  -1  15  -1    4.56    0.49
  -1  15  -1    4.22    0.63
   1  15   1    3.57    0.54
  -1 -15  -1    4.28    0.62
  -2  15  -1   -0.47    0.34
   2 -15   1    0.07    0.35
  -2 -15  -1    0.19    0.32
   2  15   1   -0.23    0.33
   3  15   1   12.45    1.31
   3 -15   1    9.91    1.09
  -3  15  -1   11.23    1.36
  -3 -15  -1   13.01    1.26
  -4  15  -1    0.58    0.63
   4  15   1   -0.63    0.45
   4 -16  -1    2.81    0.79
  -4 -16   1    1.71    0.77
  -4  16   1    3.16    0.90
   4  16  -1    2.74    0.86
  -3 -16   1    6.86    0.99
   3 -16  -1    5.89    0.96
  -3  16   1    5.09    0.90
   3  16  -1    8.49    1.14
   2  16  -1    0.52    0.39
  -2  16   1    0.48    0.41
  -2 -16   1    1.63    0.53
   2 -16  -1    1.18    0.43
   1  16  -1   11.63    0.92
  -1  16   1   10.28    0.94
   1  16  -1   10.79    0.60
  -1  16   1   11.49    0.52
   1 -16  -1   11.57    0.95
  -1 -16   1   11.46    1.04
   0  16  -1   32.64    1.22
   0 -16  -1   34.79    1.49
   0  16   1   32.11    1.30
   0  16  -1   31.68    1.19
   0  16   1   30.21    1.10
   0 -16   1   28.75    1.38
  -1 -16  -1    3.75    0.62
  -1  16  -1    3.89    0.50
  -1  16  -1    3.38    0.62
   1  16   1    3.29    0.49
   1  16   1    2.80    0.52
   1 -16   1    3.17    0.58
  -2 -16  -1    0.40    0.40
   2 -16   1   -0.27    0.36
  -2  16  -1    0.28    0.41
   2  16   1    0.36    0.38
  -3  16  -1    1.15    0.68
   3 -16   1    1.90    0.61
   3  16   1    1.53    0.67
  -3 -16  -1    2.17    0.64
  -4  16  -1    0.44    0.65
   4  16   1    0.30    0.60
  -4 -17   1    0.71    0.66
   4 -17  -1    1.39    0.75
   4  17  -1    0.30    0.60
  -4  17   1    0.83    0.64
   3 -17  -1    0.11    0.46
   3  17  -1    0.42    0.48
  -3 -17   1    0.15    0.49
  -3  17   1    0.34    0.52
   2  17  -1   16.34    1.26
  -2  17   1   17.30    1.38
   2 -17  -1   17.30    1.28
  -1  17   1    0.08    0.37
  -1 -17   1    0.33    0.35
   1  17  -1    0.02    0.31
   1 -17  -1    0.59    0.35
   1  17  -1    0.66    0.30
   0  17  -1   16.10    0.86
   0 -17  -1   14.41    1.09
   0 -17   1   16.37    1.15
   0  17  -1   14.04    0.85
   0  17   1   15.01    0.78
   0  17   1   14.49    0.92
   1  17   1   45.27    1.55
  -1  17  -1   48.46    1.86
   1 -17   1   47.63    1.82
  -1  17  -1   47.06    1.45
   1  17   1   43.80    1.66
  -1 -17  -1   48.14    1.85
  -2  17  -1   26.01    1.54
   2 -17   1   22.13    1.31
  -2 -17  -1   22.23    1.38
   2  17   1   26.41    1.42
   3 -17   1    0.36    0.47
  -3 -17  -1    0.02    0.47
  -3  17  -1    0.35    0.55
   3  17   1    0.28    0.52
  -4  17  -1    1.61    0.77
   4  17   1    2.04    0.83
  -4 -18   1    2.16    0.87
   4  18  -1    1.39    0.74
   4 -18  -1   -0.07    0.71
  -4  18   1    0.87    0.66
   3  18  -1    3.06    0.80
   3 -18  -1    2.98    0.76
  -3  18   1    2.12    0.72
  -3 -18   1    4.03    0.87
  -2  18   1    0.48    0.47
  -2 -18   1    0.79    0.47
   2 -18  -1    0.24    0.41
   2  18  -1    1.14    0.49
   1 -18  -1   45.56    1.86
  -1 -18   1   49.91    1.98
  -1  18   1   44.29    1.81
   1  18  -1   48.56    1.78
   0  18  -1   52.38    1.70
   0 -18  -1   54.90    1.97
   0  18   1   51.25    1.58
   0  18   1   50.65    1.77
   0 -18   1   56.92    2.05
   0  18  -1   50.80    1.67
  -1  18  -1    4.58    0.72
   1  18   1    6.03    0.72
   1 -18   1    5.68    0.76
  -1  18  -1    5.17    0.56
   1  18   1    4.92    0.61
  -1 -18  -1    5.41    0.79
  -2  18  -1   19.34    1.48
   2 -18   1   15.40    1.24
   2  18   1   17.71    1.32
  -3  18  -1    8.24    1.23
   3  18   1    7.97    1.17
  -3 -18  -1    7.57    1.06
   3 -18   1   10.38    1.20
  -4  18  -1    2.68    1.01
   4  18   1    2.27    0.85
   4  19  -1   -0.33    0.52
  -4  19   1    0.49    0.70
   4 -19  -1    0.02    0.72
  -4 -19   1    0.68    0.79
   3  19  -1   20.13    1.68
  -3 -19   1   15.46    1.56
   3 -19  -1   19.97    1.66
  -3  19   1   18.73    1.75
   2  19  -1   34.09    1.73
   2 -19  -1   35.94    1.76
  -2  19   1   35.11    1.84
  -2 -19   1   35.84    1.88
   1 -19  -1   12.81    1.14
   1  19  -1   14.95    1.09
  -1 -19   1   13.36    1.21
  -1  19   1   13.34    1.13
   0  19   1    0.76    0.40
   0  19   1    0.42    0.30
   0 -19  -1    0.63    0.38
   0 -19   1    0.21    0.38
   0  19  -1    0.61    0.38
   0  19  -1    0.26    0.31
  -1  19  -1   25.42    1.09
  -1 -19  -1   25.24    1.40
   1  19   1   26.13    1.31
  -1  19  -1   27.03    1.40
   1 -19   1   27.30    1.42
   1  19   1   29.63    1.26
  -2 -19  -1    0.54    0.50
   2  19   1    0.57    0.42
  -2  19  -1    0.16    0.42
   2 -19   1    0.06    0.39
  -3 -19  -1   -0.01    0.50
   3  19   1    0.85    0.58
  -3  19  -1    0.25    0.53
   3 -19   1    0.62    0.53
   4  19   1    6.12    1.19
  -4  19  -1    7.94    1.41
  -4  20   1   -0.02    0.78
  -4 -20   1    0.49    0.73
   4 -20  -1    0.67    0.78
   4  20  -1   -0.23    0.57
   3  20  -1    1.36    0.70
  -3 -20   1    2.48    0.75
  -3  20   1    1.36    0.69
   3 -20  -1    2.10    0.65
   2 -20  -1    0.46    0.37
  -2 -20   1    0.50    0.50
   2  20  -1    0.99    0.50
  -2  20   1    0.72    0.48
   1  20  -1    6.24    0.80
   1 -20  -1    6.44    0.89
  -1  20   1    6.36    0.85
  -1 -20   1    4.56    0.79
   0 -20   1    0.29    0.41
   0  20  -1   -0.25    0.28
   0  20   1    0.41    0.31
   0 -20  -1    0.03    0.30
   0  20  -1   -0.44    0.31
   0  20   1    0.45    0.37
   1  20   1   19.73    1.15
   1  20   1   20.29    1.08
  -1 -20  -1   20.04    1.41
   1 -20   1   16.84    1.29
  -1  20  -1   19.59    1.27
   2  20   1    7.52    0.96
   2 -20   1    9.12    1.05
  -2 -20  -1    6.60    0.96
  -2  20  -1    7.38    1.05
  -3  20  -1    1.11    0.71
   3  20   1    2.51    0.77
  -3 -20  -1    1.57    0.66
   3 -20   1    1.41    0.67
   4  20   1    3.36    0.97
  -4  20  -1    3.80    1.15
  -4  21   1    2.42    0.95
   4 -21  -1    1.33    0.89
   4  21  -1    0.69    0.72
  -4 -21   1    1.21    0.80
  -3 -21   1    0.40    0.58
   3 -21  -1    0.81    0.56
   3  21  -1   -0.27    0.49
  -3  21   1   -0.43    0.58
   2  21  -1    3.85    0.77
  -2 -21   1    3.22    0.81
  -2  21   1    2.42    0.69
   2 -21  -1    2.45    0.67
  -1 -21   1    6.53    0.94
   1 -21  -1    6.62    0.95
   1  21  -1    7.99    0.91
  -1  21   1    6.10    0.84
   0  21   1    5.71    0.78
   0 -21   1    7.77    1.00
   0  21   1    6.16    0.66
   0 -21  -1    5.39    0.81
   0  21  -1    6.49    0.77
   0  21  -1    5.89    0.72
  -1 -21  -1    7.69    1.03
  -1  21  -1    6.43    0.92
   1  21   1    6.47    0.81
   1 -21   1    6.50    0.88
  -2  21  -1   14.90    1.47
   2 -21   1   15.23    1.36
   2  21   1   15.64    1.34
  -2 -21  -1   19.55    1.52
   3  21   1    1.15    0.67
  -3 -21  -1    0.58    0.58
  -3  21  -1    0.77    0.69
   3 -21   1    0.32    0.61
  -4  21  -1    0.06    0.79
   4  21   1    2.01    0.92
   4 -22  -1    0.50    0.62
  -4  22   1    1.24    0.93
   4  22  -1    0.05    0.76
  -4 -22   1    0.63    0.79
  -3 -22   1    6.25    1.07
  -3  22   1    5.36    1.15
   3 -22  -1    4.44    0.97
   3  22  -1    5.93    1.08
   2 -22  -1    2.08    0.62
  -2  22   1    1.93    0.65
   2  22  -1    2.01    0.59
  -2 -22   1    1.57    0.71
   1 -22  -1   15.36    1.31
  -1 -22   1   16.91    1.46
  -1  22   1   14.86    1.25
   1  22  -1   14.57    1.17
   0 -22   1   -0.34    0.38
   0  22  -1    0.12    0.35
   0  22   1    0.49    0.33
   0  22   1    0.30    0.44
   0  22  -1    0.55    0.43
   0 -22  -1    0.38    0.36
   1 -22   1    9.55    1.12
  -1  22  -1    9.56    1.06
   1  22   1    8.95    0.94
  -1 -22  -1    9.15    1.14
  -2 -22  -1   13.25    1.36
  -2  22  -1   15.89    1.51
   2 -22   1   15.21    1.42
   2  22   1   13.33    1.31
  -3 -22  -1    0.92    0.68
   3 -22   1    0.66    0.56
   3  22   1    1.18    0.62
  -3  22  -1    0.85    0.73
  -4  22  -1   -0.22    0.76
   4  22   1   -0.30    0.61
   3  23  -1    1.80    0.83
  -3  23   1    3.03    0.95
   3 -23  -1    2.38    0.85
  -3 -23   1    2.29    0.79
   2 -23  -1   11.14    1.29
  -2 -23   1   13.03    1.44
   2  23  -1   10.14    1.21
  -2  23   1   11.64    1.34
  -1 -23   1    2.32    0.72
   1  23  -1    0.83    0.47
  -1  23   1    1.56    0.55
   1 -23  -1    1.14    0.55
   0 -23  -1   14.14    1.27
   0  23   1   15.13    1.19
   0  23  -1   15.55    1.07
   0 -23   1   15.15    1.36
   0  23  -1   14.14    1.09
  -1  23  -1    1.63    0.57
   1  23   1    4.66    0.75
  -1 -23  -1    3.51    0.81
   1 -23   1    4.38    0.82
  -2 -23  -1    0.88    0.59
  -2  23  -1    1.04    0.62
   2 -23   1   -0.15    0.43
   2  23   1    0.24    0.46
   3 -23   1    4.39    1.03
  -3 -23  -1    3.64    0.91
   3  23   1    3.33    0.88
  -3  23  -1    1.61    0.83
   3  24  -1    2.77    0.83
  -3 -24   1    3.72    0.96
  -3  24   1    1.84    0.89
   3 -24  -1    1.96    0.83
   2  24  -1    0.04    0.48
   2 -24  -1   -0.09    0.40
  -2  24   1    0.44    0.57
  -2 -24   1    0.25    0.55
   1  24  -1    5.64    0.86
  -1  24   1    4.92    0.84
  -1 -24   1    5.70    0.98
   1 -24  -1    7.77    1.09
   0  24  -1   37.31    1.66
   0  24  -1   36.68    1.61
   0  24   1   39.90    1.78
   0 -24   1   43.84    2.08
   0 -24  -1   40.78    1.94
   1 -24   1    8.27    1.10
  -1  24  -1   11.17    1.16
  -1 -24  -1   10.78    1.23
   1  24   1    9.48    1.02
  -2 -24  -1    2.55    0.79
   2 -24   1    1.48    0.63
   2  24   1    2.62    0.74
  -2  24  -1    2.36    0.80
   3 -24   1    5.18    1.04
  -3 -24  -1    3.31    0.93
  -3  24  -1    4.60    1.11
   3  24   1    3.11    0.91
  -3  25   1    1.39    0.78
   3 -25  -1    2.25    0.87
  -3 -25   1    0.91    0.72
   3  25  -1    1.77    0.74
  -2 -25   1    0.68    0.60
   2 -25  -1   -0.02    0.42
  -2  25   1   -0.17    0.54
   2  25  -1    0.51    0.57
   1  25  -1    7.82    0.99
   1 -25  -1   10.72    1.25
  -1 -25   1    8.87    1.20
  -1  25   1   11.63    1.22
   0  25   1   15.13    1.25
   0  25  -1   15.22    1.13
   0 -25  -1   17.89    1.50
   0 -25   1   17.17    1.54
   1  25   1   26.82    1.47
  -1  25  -1   23.90    1.48
  -1 -25  -1   24.57    1.75
   1 -25   1   25.51    1.60
   2  25   1   14.46    1.42
   2 -25   1   18.31    1.67
  -2  25  -1   17.63    1.69
  -2 -25  -1   16.58    1.58
  -3 -25  -1    4.67    1.07
   3 -25   1    5.82    1.17
   3  25   1    5.04    1.04
  -3  25  -1    4.55    1.19
  -3  26   1    6.23    1.21
   3 -26  -1    7.46    1.32
   3  26  -1    3.45    0.94
  -3 -26   1    5.69    1.21
  -2 -26   1    7.44    1.16
   2  26  -1    5.49    0.98
   2 -26  -1    6.15    1.12
  -2  26   1    6.09    1.13
   1 -26  -1    1.29    0.61
   1  26  -1    2.34    0.65
  -1  26   1    1.04    0.58
  -1 -26   1    1.88    0.72
   0 -26   1   12.88    1.45
   0 -26  -1    9.89    1.24
   0  26   1   10.89    1.11
   1 -26   1   22.59    1.72
  -1 -26  -1   21.44    1.70
  -1  26  -1   22.46    1.47
   1  26   1   23.44    1.40
  -2 -26  -1   -1.32    0.53
  -2  26  -1    0.16    0.58
   2  26   1   -0.32    0.51
   2 -26   1    0.10    0.51
  -3  26  -1    2.12    0.98
   3 -26   1    2.86    0.87
  -3 -26  -1    0.56    0.76
   3  26   1    1.24    0.74
  -3 -27   1    1.15    0.80
   3 -27  -1    0.88    0.77
  -3  27   1   -1.55    0.69
   3  27  -1   -0.38    0.63
   2 -27  -1   13.09    1.51
  -2 -27   1   11.29    1.51
   2  27  -1   13.41    1.45
  -2  27   1   10.74    1.41
  -1  27   1   21.79    1.66
   1  27  -1   23.26    1.47
  -1 -27   1   20.09    1.82
   1 -27  -1   22.35    1.77
   0 -27   1   15.21    1.56
   0  27   1   11.88    1.18
   0 -27  -1   11.69    1.35
   1  27   1    0.13    0.44
   1 -27   1   -0.22    0.49
  -1  27  -1    0.71    0.52
  -1 -27  -1   -0.73    0.37
   2  27   1    5.02    0.98
  -2 -27  -1    5.65    1.05
  -2  27  -1    5.04    1.08
   2 -27   1    4.60    1.00
  -3 -27  -1    2.59    0.93
  -3  27  -1    1.75    0.93
   3 -27   1    5.06    1.07
   3  27   1    2.56    0.91
  -3 -28   1    1.23    0.86
  -3  28   1    2.70    1.05
   3  28  -1    1.82    0.89
   3 -28  -1    0.67    0.76
  -2  28   1    6.22    1.11
  -2 -28   1    5.49    1.14
   2  28  -1    6.52    1.17
   2 -28  -1    6.41    1.17
  -1  28   1    6.06    1.05
  -1 -28   1    6.22    1.11
   1 -28  -1    5.01    0.98
   1  28  -1    4.34    0.84
   0 -28   1    9.91    1.32
   0 -28  -1    9.90    1.27
  -1 -28  -1   10.35    1.32
  -1  28  -1    8.63    1.14
   1  28   1    9.52    1.14
   1 -28   1    9.62    1.31
  -2 -28  -1    2.54    0.86
  -2  28  -1    2.43    0.87
   2 -28   1    2.92    0.89
   2  28   1    3.98    0.88
  -3  28  -1    0.02    0.91
  -3 -28  -1    0.85    0.81
   3 -28   1    0.76    0.74
   3  28   1    0.76    0.76
  -3 -29   1    1.58    0.89
  -3  29   1   -0.09    0.83
   3 -29  -1    0.03    0.83
   3  29  -1    0.05    0.77
   2 -29  -1    0.80    0.72
  -2 -29   1    0.40    0.67
  -2  29   1    0.69    0.64
   2  29  -1    1.00    0.69
   1  29  -1    0.14    0.51
   1 -29  -1    0.54    0.55
  -1 -29   1    0.50    0.66
  -1  29   1    0.25    0.54
   0 -29   1   10.89    1.39
   0 -29  -1    9.48    1.27
   1 -29   1    5.98    1.09
  -1 -29  -1    7.60    1.21
  -1  29  -1    5.85    1.02
  -2  29  -1    0.39    0.67
   2  29   1    0.60    0.64
   2 -29   1    1.28    0.77
  -2 -29  -1    0.94    0.83
  -2 -30   1    0.06    0.75
   2  30  -1    0.57    0.63
  -2  30   1   -0.37    0.59
   2 -30  -1    0.88    0.70
  -1 -30   1    1.46    0.82
   1  30  -1    0.62    0.57
  -1  30   1    3.81    0.88
   1 -30  -1    2.16    0.71
   0 -30   1    2.08    0.76
   0 -30  -1    4.44    0.92
   1 -30   1    0.83    0.67
  -1  30  -1    0.99    0.69
  -1 -30  -1    0.84    0.63
   2 -30   1   -0.55    0.56
  -2 -30  -1    0.85    0.69
  -2  30  -1    0.80    0.81
   2  30   1   -0.16    0.54
   2 -31  -1    5.65    1.24
  -2  31   1    6.24    1.25
  -2 -31   1    4.43    1.09
   2  31  -1    3.62    0.98
  -1  31   1    9.49    1.34
   1 -31  -1   11.36    1.49
  -1 -31   1   14.05    1.62
   0 -31  -1    7.23    1.20
   0 -31   1    7.36    1.32
  -1 -31  -1    2.71    0.84
   1 -31   1   -0.36    0.53
  -2  31  -1    2.14    0.96
   2  31   1    4.11    1.01
  -2 -31  -1    1.54    0.84
   2 -31   1    2.06    0.87
  -2  32   1    5.04    1.13
  -2 -32   1    9.18    1.54
   2 -32  -1    9.38    1.45
   2  32  -1    7.26    1.24
   1 -32  -1    0.79    0.69
  -1  32   1    0.90    0.73
  -1 -32   1    1.16    0.66
   0 -32   1    9.94    1.48
   0 -32  -1   10.28    1.35
  -1 -32  -1    7.10    1.20
   1 -32   1    5.57    1.21
  -2  32  -1    0.06    0.76
   2 -32   1    0.23    0.73
  -2 -32  -1    1.39    0.83
   2  32   1    1.56    0.82
  -2  33   1   -0.60    0.79
   2  33  -1    0.36    0.80
  -2 -33   1    1.48    0.91
   2 -33  -1    0.34    0.74
   1 -33  -1   10.89    1.46
  -1 -33   1   12.39    1.66
   0 -33  -1    0.51    0.60
   0 -33   1    0.43    0.64
   1 -33   1    2.64    0.94
  -1 -33  -1    2.86    0.84
  -1 -34   1    0.40    0.71
   1 -34  -1   -0.28    0.68
   0 -34  -1    4.78    1.07
   0 -34   1    5.07    1.14
  -1 -34  -1    5.97    1.12
   1 -34   1    4.50    1.14
   1 -35  -1    3.65    1.11
  -1 -35   1    1.56    0.82
   0 -35   1    0.10    0.81
   0 -35  -1    2.02    0.71
   1 -35   1    1.89    0.90
  -1 -35  -1    1.27    0.77
   4   0  -2    0.99    0.47
   4   0  -2    1.16    0.60
   3   0  -2   37.42    1.67
  -3   0   2   37.24    1.56
   3   0  -2   35.53    1.48
   2   0  -2  269.67    5.10
  -2   0   2  269.74    5.26
   2   0  -2  272.34    5.31
  -1   0   2    7.99    0.42
   1   0  -2    8.09    0.51
   1   0  -2    8.10    0.44
   0   0  -2  103.23    2.01
   0   0   2  105.16    2.07
   0   0  -2  106.32    1.84
   1   0   2  222.93    4.36
   1   0   2  227.20    3.76
  -1   0  -2  218.61    4.17
   2   0   2   95.34    2.64
   2   0   2   97.37    2.22
  -2   0  -2   98.48    2.55
   3   0   2    1.45    0.47
  -3   0  -2    0.98    0.45
   3   0   2    0.88    0.46
   4   0   2    7.28    1.07
  -4   0  -2    5.86    0.94
   4   1  -2    5.46    0.96
   4  -1  -2    4.70    0.88
   4   1  -2    5.27    0.83
  -4   1   2    5.59    0.86
   4  -1  -2    6.93    0.91
  -3  -1   2   24.27    1.24
   3  -1  -2   25.02    1.20
  -3   1   2   24.26    1.26
   3   1  -2   25.16    1.39
   3  -1  -2   24.74    1.36
   3   1  -2   26.51    1.28
   2   1  -2   -0.17    0.26
   2  -1  -2    0.16    0.22
  -2   1   2    0.20    0.23
  -2  -1   2    0.56    0.23
   2  -1  -2    0.04    0.31
   2   1  -2    0.39    0.26
   1  -1  -2  223.98    3.83
   1   1  -2  215.84    4.06
  -1   1   2  219.39    4.06
  -1  -1   2  219.60    3.94
   1   1  -2  215.62    3.93
   1  -1  -2  215.24    4.04
   0  -1  -2  175.70    3.12
   0  -1   2  178.34    3.00
   0   1   2  178.85    3.25
   0  -1  -2  177.81    2.97
   0   1  -2  179.05    3.23
   0  -1   2  173.68    3.23
  -1  -1  -2   67.97    1.34
   1  -1   2   67.27    1.76
   1  -1   2   64.61    1.29
  -1   1  -2   64.43    1.63
  -1  -1  -2   64.60    1.66
   1   1   2   66.80    1.75
  -2   1  -2   17.09    0.92
   2  -1   2   16.03    0.97
   2   1   2   17.69    0.95
   2  -1   2   18.10    0.80
   2   1   2   17.40    1.00
   3  -1   2   22.06    1.34
  -3   1  -2   24.35    1.33
   3   1   2   23.31    1.36
   3  -1   2   23.56    1.17
  -3  -1  -2   24.63    1.18
  -4  -1  -2    0.49    0.49
  -4   1  -2    0.27    0.46
   4  -1   2    0.21    0.49
   4   1   2    0.68    0.55
  -5  -1  -2   -0.23    0.68
   4   2  -2   -0.05    0.40
   4  -2  -2    0.15    0.50
  -4  -2   2    0.01    0.48
  -4   2   2   -0.16    0.38
  -3   2   2    0.86    0.39
   3   2  -2   -0.15    0.42
   3  -2  -2    0.76    0.44
   3   2  -2   -0.02    0.33
   3  -2  -2    0.90    0.39
   2  -2  -2   17.44    0.96
   2  -2  -2   17.66    0.77
  -2   2   2   17.48    0.89
   2   2  -2   17.31    0.88
  -2  -2   2   16.89    0.80
   2   2  -2   16.93    0.98
   1   2  -2   29.71    0.92
   1  -2  -2   31.44    0.79
   1   2  -2   28.86    1.01
  -1   2   2   31.68    0.97
   1  -2  -2   29.25    0.98
  -1  -2   2   29.44    0.78
   0   2   2  102.07    2.06
   0  -2  -2  102.09    1.84
   0  -2   2  104.17    1.89
   0  -2   2  101.97    2.01
   0  -2  -2  101.60    1.91
  -1   2  -2  621.58   10.41
   1  -2   2  620.04   10.89
  -1  -2  -2  636.82   10.05
   1   2   2  632.11   10.45
   1  -2   2  626.63    9.97
   1   2   2  614.79   10.84
  -2   2  -2    0.40    0.27
   2  -2   2   -0.10    0.22
   2   2   2    0.43    0.33
  -2  -2  -2    0.24    0.22
   2  -2   2   -0.23    0.22
   2   2   2   -0.28    0.23
   3  -2   2    0.88    0.41
   3   2   2    0.83    0.44
  -3  -2  -2    0.43    0.36
   3   2   2    0.77    0.40
   3  -2   2    0.36    0.38
  -3   2  -2    0.38    0.39
   4   2   2    0.08    0.47
   4  -2   2    0.91    0.60
  -4   2  -2    0.25    0.47
  -4  -2  -2    1.29    0.62
  -5  -2  -2    0.82    0.77
   4  -3  -2    3.33    0.79
  -4  -3   2    5.03    0.90
  -4   3   2    2.73    0.67
   4   3  -2    3.38    0.74
   3  -3  -2    0.11    0.31
  -3   3   2    1.34    0.47
   3   3  -2    1.17    0.42
   3  -3  -2    0.92    0.47
   2   3  -2   15.58    0.92
   2  -3  -2   13.56    0.66
  -2   3   2   14.96    0.85
   2  -3  -2   14.05    0.86
   2   3  -2   13.71    0.81
   1   3  -2   49.02    1.32
   1  -3  -2   49.61    1.35
  -1   3   2   47.98    1.35
   1  -3  -2   50.90    1.07
  -1  -3   2   50.82    1.08
   0  -3   2   38.78    0.93
   0   3  -2   40.09    1.10
   0   3   2   39.02    1.02
   0  -3   2   37.59    0.95
   0  -3  -2   39.39    0.89
   0  -3  -2   37.81    0.88
  -1   3  -2   95.38    2.10
  -1  -3  -2   94.44    1.87
   1   3   2   93.82    2.13
   1  -3   2   94.87    1.81
   1  -3   2   93.17    2.28
   1   3   2   92.00    2.23
   2   3   2    7.33    0.70
   2   3   2    7.43    0.74
   2  -3   2    6.48    0.53
  -2   3  -2    6.93    0.67
   2  -3   2    4.97    0.66
  -2  -3  -2    7.75    0.59
  -3  -3  -2    4.44    0.65
   3  -3   2    5.92    0.71
   3  -3   2    4.41    0.75
   3   3   2    4.67    0.73
  -3   3  -2    5.03    0.73
   3   3   2    4.59    0.72
  -4  -3  -2    1.56    0.61
   4   3   2    1.44    0.65
  -4   3  -2    1.77    0.60
   4  -3   2    1.85    0.73
   5  -3   2    0.35    0.77
  -5  -3  -2    0.09    0.68
  -4   4   2    0.21    0.45
   4   4  -2    1.45    0.55
   4  -4  -2    1.14    0.59
  -4  -4   2    1.64    0.59
   3   4  -2   -0.01    0.36
   3  -4  -2   -0.09    0.28
  -3   4   2    0.37    0.35
  -3  -4   2    0.39    0.40
   3  -4  -2    0.21    0.45
   2   4  -2   20.21    0.97
   2  -4  -2   17.52    0.73
   2  -4  -2   20.30    1.03
  -2  -4   2   17.99    0.99
  -2   4   2   17.18    0.94
  -1  -4   2  335.80    6.05
  -1   4   2  338.73    6.18
   1  -4  -2  340.22    5.54
   1   4  -2  343.79    5.99
   1  -4  -2  330.67    5.93
  -1  -4   2  340.52    5.71
   0  -4   2   62.10    1.40
   0  -4   2   64.06    1.39
   0  -4  -2   65.44    1.32
   0   4   2   62.06    1.48
   0  -4  -2   64.74    1.34
   1  -4   2    4.99    0.52
  -1  -4  -2    4.42    0.35
   1   4   2    4.52    0.46
  -1   4  -2    4.23    0.43
   1   4   2    4.72    0.49
   1  -4   2    4.60    0.32
  -2  -4  -2    2.49    0.42
   2  -4   2    2.74    0.51
   2   4   2    2.59    0.49
   2  -4   2    2.22    0.38
  -2   4  -2    1.85    0.42
   2   4   2    1.74    0.42
  -3   4  -2    3.27    0.64
   3  -4   2    4.89    0.66
  -3  -4  -2    3.58    0.60
   3   4   2    2.80    0.60
   3  -4   2    2.52    0.63
   3   4   2    3.18    0.62
  -4   4  -2    0.19    0.47
   4   4   2    0.99    0.56
   4  -4   2    0.45    0.53
   5  -4   2    0.24    0.79
  -5  -4  -2   -0.21    0.73
   5   5  -2    0.23    0.65
   4   5  -2    7.77    1.00
  -4  -5   2    5.69    0.93
   4  -5  -2    4.75    0.93
  -4   5   2    4.14    0.81
   3   5  -2   17.55    1.23
  -3   5   2   18.38    1.18
  -3  -5   2   17.45    1.30
   3  -5  -2   17.32    1.28
   3   5  -2   16.73    0.91
   3  -5  -2   18.12    0.93
   2  -5  -2    7.67    0.47
  -2  -5   2    7.51    0.76
  -2   5   2    7.83    0.75
   2   5  -2    6.07    0.65
   2   5  -2    7.28    0.47
   2  -5  -2    6.69    0.71
  -1  -5   2   13.44    0.71
  -1   5   2   12.03    0.66
   1  -5  -2   13.18    0.36
   1   5  -2   13.01    0.65
   1  -5  -2   12.93    0.67
   0  -5   2   82.27    1.75
   0   5   2   78.44    1.55
   0   5   2   79.58    1.79
   0  -5   2   78.77    1.66
   0  -5  -2   78.50    1.65
   0   5  -2   81.63    1.85
  -1  -5  -2   93.24    1.96
   1  -5   2   92.95    1.89
  -1   5  -2   90.37    2.08
   1   5   2   92.41    2.15
   1   5   2   92.62    2.24
   1  -5   2   90.56    2.29
   2  -5   2   13.98    1.04
  -2  -5  -2   13.32    0.76
   2   5   2   11.54    0.87
   2  -5   2   12.29    0.72
  -2   5  -2   12.32    0.83
   2   5   2   12.31    0.91
  -3   5  -2    2.72    0.58
   3   5   2    2.87    0.62
  -3  -5  -2    2.02    0.49
   3   5   2    1.45    0.49
   3  -5   2    2.44    0.60
   3  -5   2    2.13    0.52
   4   5   2    1.43    0.67
   4  -5   2    0.46    0.62
  -4   5  -2    1.34    0.55
   5  -5   2   -0.64    0.66
  -5  -5  -2    0.40    0.74
   5   6  -2    0.58    0.68
   4  -6  -2    4.72    0.90
  -4   6   2    3.81    0.81
  -4  -6   2    3.33    0.76
   4   6  -2    5.01    0.89
   3  -6  -2    5.55    0.61
  -3  -6   2    4.24    0.73
   3   6  -2    6.01    0.81
   3  -6  -2    3.65    0.72
  -3   6   2    5.14    0.79
  -2   6   2   20.14    1.07
   2   6  -2   18.57    0.70
   2   6  -2   20.25    1.01
   2  -6  -2   18.22    0.70
  -2  -6   2   18.52    1.04
   2  -6  -2   17.66    1.00
   1   6  -2    1.10    0.28
  -1   6   2    1.51    0.33
   1  -6  -2    1.24    0.30
  -1  -6   2    2.25    0.38
   0   6   2   63.63    1.57
   0  -6  -2   62.63    1.45
   0  -6   2   65.73    1.43
   0  -6   2   61.33    1.51
   0   6  -2   63.11    1.58
   0   6   2   62.30    1.31
   1  -6   2   20.79    0.94
  -1   6  -2   20.77    0.84
   1   6   2   20.45    0.86
  -1  -6  -2   20.92    0.77
   1  -6   2   21.44    0.76
   1   6   2   22.36    0.92
   2   6   2  116.05    2.97
   2   6   2  118.77    2.98
   2  -6   2  114.92    3.15
  -2  -6  -2  119.93    2.78
   2  -6   2  116.62    2.65
  -2   6  -2  118.25    2.79
   3   6   2    1.09    0.44
   3  -6   2    0.50    0.44
   3  -6   2   -0.15    0.40
  -3   6  -2    0.33    0.38
  -3  -6  -2    0.71    0.42
   3   6   2    0.81    0.41
   4  -6   2    2.16    0.75
   4   6   2    2.68    0.73
   5   7  -2    1.60    0.82
   4   7  -2    3.17    0.74
   4  -7  -2    4.08    0.86
  -4   7   2    2.87    0.74
  -4  -7   2    2.30    0.69
  -3  -7   2   32.69    1.63
   3  -7  -2   31.63    1.58
   3   7  -2   27.33    1.44
  -3   7   2   29.59    1.55
   2  -7  -2   23.82    1.14
   2   7  -2   24.07    0.77
   2   7  -2   24.84    1.15
  -2  -7   2   22.38    1.15
   2  -7  -2   22.93    0.78
  -2   7   2   21.81    1.16
   1  -7  -2  102.69    2.37
  -1   7   2  106.70    2.50
   1   7  -2  104.34    2.41
  -1  -7   2  100.85    2.50
   0   7  -2   37.48    1.15
   0  -7   2   38.59    1.01
   0   7   2   36.73    0.92
   0  -7  -2   37.69    1.07
   0   7   2   35.49    1.13
   0  -7   2   38.35    1.15
   1   7   2   21.32    0.91
  -1   7  -2   21.84    0.88
   1  -7   2   22.25    0.81
  -1  -7  -2   20.80    0.82
   1  -7   2   21.92    0.97
   1   7   2   22.26    0.94
   2   7   2  112.26    2.83
  -2   7  -2  112.25    2.70
   2  -7   2  109.67    3.08
   2   7   2  114.45    2.94
  -2  -7  -2  110.32    2.69
   2  -7   2  106.99    2.54
  -3  -7  -2    6.13    0.79
   3  -7   2    4.79    0.82
   3  -7   2    4.43    0.70
   3   7   2    4.16    0.71
  -3   7  -2    3.94    0.71
   3   7   2    5.17    0.83
   4   7   2    0.49    0.55
   4  -7   2    0.37    0.62
  -5   8   2    0.69    0.70
   5   8  -2   -0.98    0.58
   4   8  -2    4.80    0.93
   4  -8  -2    5.95    0.96
  -4  -8   2    3.85    0.79
  -4   8   2    3.17    0.76
   3  -8  -2   39.86    1.80
  -3  -8   2   42.43    1.89
   3   8  -2   42.14    1.82
  -3   8   2   39.07    1.83
  -2   8   2   18.12    0.67
   2   8  -2   17.12    0.62
  -2  -8   2   18.29    1.09
   2  -8  -2   16.86    0.98
   2   8  -2   16.23    0.96
  -2   8   2   17.83    1.05
   1   8  -2    6.07    0.58
   1  -8  -2    5.79    0.56
  -1  -8   2    6.84    0.65
  -1   8   2    6.30    0.60
   0   8   2  119.28    2.24
   0   8  -2  114.86    2.51
   0  -8   2  115.87    2.36
   0   8   2  113.17    2.53
   0  -8   2  117.46    2.55
   0  -8  -2  118.00    2.45
  -1  -8  -2    2.02    0.34
   1  -8   2    1.33    0.35
   1  -8   2    1.11    0.28
   1   8   2    1.38    0.33
  -1   8  -2    1.64    0.33
   1   8   2    1.38    0.33
   2   8   2    0.21    0.30
   2  -8   2   -0.03    0.28
   2  -8   2    0.23    0.28
   2   8   2    0.83    0.37
  -2   8  -2    0.17    0.30
  -2  -8  -2    0.50    0.33
   3  -8   2   24.12    1.28
   3  -8   2   24.25    1.54
   3   8   2   25.88    1.35
  -3   8  -2   25.04    1.30
   3   8   2   27.20    1.50
  -3  -8  -2   24.60    1.32
   4   8   2    7.73    1.11
   4  -8   2    7.94    1.24
  -5   9   2    1.56    0.77
   5   9  -2    0.68    0.72
  -4   9   2    0.86    0.55
   4  -9  -2    1.86    0.69
   4   9  -2    1.15    0.61
  -4  -9   2    2.62    0.77
   3  -9  -2    0.81    0.48
  -3   9   2    1.05    0.50
   3   9  -2    1.08    0.49
  -3  -9   2    1.78    0.56
  -2  -9   2   75.23    2.39
  -2   9   2   74.67    1.62
   2  -9  -2   76.94    2.27
   2   9  -2   78.04    1.60
  -2   9   2   73.86    2.36
   2   9  -2   73.57    2.28
  -1  -9   2  190.49    3.97
   1   9  -2  185.47    3.84
  -1   9   2  184.62    3.97
   1  -9  -2  182.00    3.79
   0  -9  -2   19.98    0.82
   0   9   2   19.07    0.83
   0   9  -2   19.28    0.81
   0   9   2   19.69    0.66
   0  -9   2   18.98    0.71
   0  -9   2   18.49    0.85
   1   9   2   38.30    1.26
   1  -9   2   36.87    1.33
  -1  -9  -2   34.01    1.18
   1  -9   2   33.52    1.13
  -1   9  -2   34.57    1.21
   1   9   2   34.22    1.24
   2  -9   2  152.64    3.39
  -2  -9  -2  157.54    3.53
  -2   9  -2  157.38    3.46
   2   9   2  150.10    3.58
   2  -9   2  149.37    3.87
   2   9   2  155.50    3.73
  -3   9  -2   17.39    1.09
   3   9   2   16.99    1.35
   3  -9   2   15.49    1.42
   3   9   2   18.20    1.16
  -3  -9  -2   17.26    1.21
   3  -9   2   16.49    1.15
   4   9   2    2.29    0.75
   4  -9   2    3.21    0.89
  -4 -10   2    1.69    0.71
   4  10  -2    0.47    0.55
   4 -10  -2    0.60    0.64
  -4  10   2    0.32    0.54
   3  10  -2   22.62    1.37
   3 -10  -2   22.82    1.39
  -3  10   2   21.19    1.37
  -3 -10   2   21.25    1.53
   2  10  -2    2.91    0.54
  -2 -10   2    2.62    0.56
  -2  10   2    2.38    0.53
  -2  10   2    2.27    0.28
   2 -10  -2    2.15    0.49
  -1 -10   2  161.96    3.68
  -1  10   2  165.59    3.70
   1 -10  -2  165.45    3.53
   1  10  -2  172.10    3.61
   0 -10   2  101.93    2.44
   0  10   2  100.32    2.40
   0  10   2  104.53    2.10
   0 -10  -2   98.95    2.34
   0 -10   2  104.26    2.21
   0  10  -2  104.80    2.37
  -1 -10  -2    1.73    0.37
  -1  10  -2    1.56    0.37
   1  10   2    1.25    0.34
   1  10   2    1.28    0.34
   1 -10   2    1.40    0.35
   1 -10   2    1.22    0.31
  -2  10  -2   -0.22    0.29
   2 -10   2    0.75    0.38
  -2 -10  -2    0.29    0.30
   2  10   2    0.31    0.31
   2 -10   2    0.08    0.30
   2  10   2    0.40    0.32
  -3  10  -2   12.29    1.04
   3 -10   2   15.06    1.14
   3  10   2   16.11    1.33
  -3 -10  -2   15.71    1.20
   3 -10   2   15.16    1.42
   3  10   2   16.16    1.18
   4 -10   2    5.59    1.12
   4  10   2    7.42    1.12
  -4  11   2    1.60    0.64
  -4 -11   2    1.75    0.72
   4  11  -2    1.62    0.65
   4 -11  -2    1.07    0.62
   3  11  -2   -0.08    0.33
   3 -11  -2   -0.57    0.35
  -3  11   2    0.01    0.35
  -3 -11   2    0.23    0.48
   2  11  -2   46.04    1.77
  -2  11   2   45.78    1.83
  -2 -11   2   44.87    1.82
   2 -11  -2   44.81    1.72
  -1 -11   2    3.33    0.56
   1 -11  -2    2.31    0.44
   1  11  -2    3.22    0.48
  -1  11   2    2.61    0.49
   0 -11   2   29.70    1.16
   0  11  -2   26.16    1.04
   0 -11   2   29.07    0.94
   0  11   2   29.27    0.89
   0  11   2   27.05    1.08
   0 -11  -2   28.47    1.08
   1  11   2   11.33    0.73
   1 -11   2   13.05    0.76
  -1  11  -2   12.59    0.75
   1 -11   2   12.40    0.79
   1  11   2   11.82    0.74
  -1 -11  -2   12.26    0.74
   2 -11   2   14.46    0.89
   2  11   2   14.18    0.99
  -2  11  -2   14.49    0.86
   2 -11   2   16.41    1.22
  -2 -11  -2   14.79    1.02
   2  11   2   13.62    1.05
   3  11   2    1.61    0.54
   3 -11   2    2.51    0.62
  -3 -11  -2    2.26    0.58
   3 -11   2    2.36    0.67
   4  11   2    2.32    0.76
   4 -11   2    1.05    0.69
   4 -12  -2   -0.21    0.52
  -4 -12   2    0.67    0.62
   4  12  -2   -0.04    0.51
  -4  12   2    0.38    0.55
  -3 -12   2    2.49    0.64
  -3  12   2    2.01    0.56
   3 -12  -2    1.52    0.58
   3  12  -2    1.86    0.56
  -2  12   2   77.83    2.57
   2  12  -2   81.43    2.50
   2 -12  -2   77.59    2.45
  -2 -12   2   84.07    2.63
   1  12  -2   18.03    0.49
  -1 -12   2   18.89    1.05
   1  12  -2   18.47    0.95
  -1  12   2   15.65    0.94
   1 -12  -2   16.15    0.94
   0  12   2   10.31    0.53
   0 -12   2   10.47    0.80
   0  12  -2    9.89    0.69
   0  12   2    8.22    0.68
   0  12  -2   10.48    0.59
   0 -12  -2    9.92    0.73
  -1  12  -2    0.45    0.30
   1  12   2   -0.16    0.23
   1 -12   2    0.40    0.26
   1  12   2    0.82    0.33
  -1 -12  -2    0.02    0.22
   1 -12   2    0.40    0.28
   2  12   2   12.38    0.94
   2  12   2   11.86    1.03
  -2  12  -2   12.08    0.89
   2 -12   2    9.77    1.02
   2 -12   2   10.16    0.85
  -2 -12  -2   11.16    0.92
   3  12   2    2.50    0.66
   3 -12   2    2.52    0.72
   3 -12   2    2.92    0.68
  -3 -12  -2    3.85    0.70
   4 -12   2    2.01    0.86
   4  12   2    1.41    0.64
  -4 -13   2    3.92    0.95
   4  13  -2    5.70    1.04
  -4  13   2    7.05    1.14
   4 -13  -2    6.96    1.15
   3  13  -2    1.02    0.48
  -3 -13   2    1.90    0.61
   3 -13  -2    0.97    0.54
  -3  13   2    0.71    0.49
   2 -13  -2   13.65    1.08
   2  13  -2   14.42    1.12
  -2  13   2   15.50    1.20
  -2 -13   2   16.02    1.26
  -1 -13   2    6.37    0.75
   1 -13  -2    7.87    0.77
   1  13  -2    7.78    0.36
   1  13  -2    7.30    0.72
  -1  13   2    8.89    0.82
   0  13   2   39.26    1.14
   0  13  -2   39.17    1.36
   0  13   2   38.57    1.38
   0 -13  -2   39.16    1.40
   0  13  -2   39.30    1.25
   0 -13   2   39.97    1.50
   1 -13   2   36.16    1.38
   1  13   2   38.31    1.39
   1 -13   2   38.06    1.47
  -1  13  -2   35.25    1.34
  -1 -13  -2   37.13    1.40
   1  13   2   36.33    1.35
   2  13   2   31.23    1.49
   2 -13   2   28.69    1.33
   2  13   2   30.81    1.37
   2 -13   2   31.22    1.55
  -2 -13  -2   32.01    1.43
  -2  13  -2   30.74    1.31
  -3 -13  -2    6.97    0.96
   3 -13   2    5.93    0.88
   3 -13   2    7.63    1.11
   3  13   2    4.47    0.81
   4  13   2   -0.12    0.52
   4 -13   2    0.43    0.66
   4  14  -2   -0.14    0.54
  -4  14   2    1.42    0.64
  -4 -14   2    2.05    0.79
   4 -14  -2    1.09    0.69
   3 -14  -2    7.46    0.99
   3  14  -2    8.45    1.08
  -3 -14   2    8.05    1.07
  -3  14   2    8.44    1.10
  -2 -14   2   11.06    1.12
   2  14  -2   12.22    1.08
  -2  14   2    9.85    1.07
   2 -14  -2   10.78    1.00
  -1  14   2   93.76    2.68
   1 -14  -2   97.07    2.63
  -1  14   2   96.85    1.74
   1  14  -2   98.47    1.92
   1  14  -2   93.40    2.57
  -1 -14   2   97.84    2.77
   0  14   2  218.35    4.12
   0  14  -2  224.59    4.47
   0  14   2  215.78    4.57
   0  14  -2  219.72    4.37
   0 -14   2  221.78    4.68
   0 -14  -2  221.31    4.55
   1 -14   2  168.81    3.76
  -1 -14  -2  173.14    3.84
   1  14   2  169.96    3.73
   1 -14   2  164.85    3.88
  -1  14  -2  166.43    3.64
   1  14   2  168.45    3.73
  -2  14  -2    0.10    0.34
  -2 -14  -2    0.07    0.31
   2  14   2    0.48    0.38
   2  14   2    0.32    0.35
   2 -14   2   -0.02    0.32
   2 -14   2    0.04    0.32
   3 -14   2   15.45    1.22
   3 -14   2   12.73    1.41
   3  14   2   12.93    1.31
   4  14   2    4.18    0.93
   4 -14   2    4.90    1.09
  -4  15   2    8.77    1.31
   4 -15  -2   10.97    1.42
  -4 -15   2    9.88    1.37
   4  15  -2   10.78    1.37
  -3  15   2    0.23    0.46
   3 -15  -2    0.23    0.40
  -3 -15   2   -0.21    0.49
   3  15  -2    0.09    0.38
  -2 -15   2   60.18    2.31
   2 -15  -2   57.32    2.13
  -2  15   2   62.15    2.34
   2  15  -2   64.31    2.26
  -1 -15   2  152.54    3.82
   1  15  -2  153.84    3.62
  -1  15   2  150.38    3.75
   1 -15  -2  156.75    3.69
  -1  15   2  156.75    2.70
   1  15  -2  157.33    2.92
   0  15  -2    0.04    0.27
   0 -15   2    0.05    0.27
   0 -15  -2   -0.05    0.20
   0  15   2    0.26    0.23
   0  15   2   -0.02    0.28
   0  15  -2   -0.04    0.29
  -1 -15  -2   53.28    1.82
   1 -15   2   50.06    1.78
   1  15   2   49.73    1.69
   1  15   2   49.20    1.66
  -1  15  -2   49.32    1.62
   1 -15   2   51.25    1.77
  -2 -15  -2   54.70    2.05
   2  15   2   53.12    1.91
   2 -15   2   52.51    1.96
  -2  15  -2   58.30    1.90
   3 -15   2    9.09    1.22
  -3 -15  -2    9.00    1.06
   3  15   2    8.29    1.15
   3 -15   2   10.43    1.09
   4  15   2    3.36    0.90
  -4 -16   2    6.36    1.14
   4  16  -2    6.28    1.12
  -4  16   2    6.59    1.16
   4 -16  -2    4.94    1.02
  -3  16   2    9.30    1.22
   3  16  -2    8.34    1.11
   3 -16  -2    8.08    1.05
  -3 -16   2    8.90    1.15
   2 -16  -2    8.48    0.98
   2  16  -2    8.84    0.98
  -2 -16   2    9.50    1.12
  -2  16   2    9.68    1.07
   1 -16  -2  108.35    2.96
  -1 -16   2  111.22    3.13
  -1  16   2  109.21    3.01
   1  16  -2  108.46    2.23
   1  16  -2  110.90    2.92
   0 -16   2  112.25    3.00
   0  16   2  101.88    2.38
   0  16  -2  107.03    2.59
   0  16  -2  104.65    2.67
   0 -16  -2  109.85    2.85
   0  16   2  107.32    2.79
  -1 -16  -2   39.43    1.61
  -1  16  -2   37.14    1.64
   1  16   2   39.65    1.50
   1  16   2   36.77    1.45
   1 -16   2   41.58    1.61
  -1  16  -2   34.72    1.34
   2 -16   2    0.25    0.35
  -2 -16  -2    0.34    0.41
   2  16   2    0.90    0.44
   2  16   2    0.75    0.43
   2 -16   2    0.38    0.42
  -3 -16  -2   12.60    1.23
   3 -16   2   16.28    1.34
   3  16   2   11.54    1.30
   3 -16   2   13.26    1.42
  -4  16  -2    1.77    0.97
   4  16   2    1.43    0.67
  -4 -17   2    1.07    0.76
   4  17  -2    1.20    0.62
  -4  17   2    1.94    0.79
   4 -17  -2    1.82    0.78
  -3 -17   2    4.80    0.92
   3  17  -2    3.20    0.74
  -3  17   2    4.25    0.85
   3 -17  -2    3.69    0.77
  -2 -17   2   28.59    1.62
  -2  17   2   28.20    1.60
   2 -17  -2   26.43    1.45
   2  17  -2   25.46    1.44
   1 -17  -2   18.83    1.14
   1  17  -2   18.17    1.07
  -1  17   2   20.21    1.18
  -1 -17   2   17.25    1.31
   0 -17  -2    7.28    0.81
   0  17  -2    7.40    0.69
   0  17   2    6.53    0.57
   0 -17   2    5.71    0.79
   0  17  -2    6.02    0.70
   0  17   2    6.89    0.76
  -1  17  -2    6.00    0.65
  -1  17  -2    6.95    0.84
  -1 -17  -2    6.89    0.84
   1 -17   2    7.19    0.83
   1  17   2    7.27    0.74
   1  17   2    6.49    0.73
   2 -17   2   30.57    1.52
  -2 -17  -2   26.01    1.47
   2 -17   2   30.28    1.60
   2  17   2   24.96    1.42
   3  17   2    3.83    0.87
  -3 -17  -2    3.92    0.76
   3 -17   2    3.82    0.79
  -4  17  -2    0.69    0.68
   4  17   2    1.50    0.67
   4  18  -2    0.85    0.68
  -4  18   2    0.88    0.74
   4 -18  -2   -0.02    0.69
  -4 -18   2    0.78    0.66
   3 -18  -2    0.35    0.50
   3  18  -2    0.89    0.57
  -3  18   2    1.16    0.59
  -3 -18   2    0.86    0.59
   2  18  -2   26.40    1.50
  -2  18   2   27.60    1.58
   2 -18  -2   29.54    1.58
  -2 -18   2   27.43    1.62
  -1 -18   2    6.47    0.88
   1 -18  -2    6.26    0.82
   1  18  -2    6.86    0.82
  -1  18   2    6.69    0.85
   0 -18   2   23.69    1.35
   0  18   2   23.67    0.98
   0 -18  -2   24.04    1.26
   0  18  -2   22.69    1.10
   0  18  -2   22.07    1.11
   0  18   2   26.87    1.26
  -1  18  -2   11.63    1.04
  -1  18  -2   12.16    0.86
   1  18   2   10.91    0.91
  -1 -18  -2    9.70    0.99
   1 -18   2   11.31    1.04
   1  18   2   12.60    0.94
   2 -18   2    0.28    0.39
   2  18   2    0.72    0.46
  -2 -18  -2    1.17    0.51
  -2  18  -2    0.67    0.58
  -3 -18  -2   -0.01    0.53
   3 -18   2   -0.17    0.41
   3  18   2    0.51    0.57
  -3  18  -2   -0.42    0.62
   4  18   2    1.81    0.86
  -4  18  -2    3.17    1.07
   4  19  -2    0.46    0.59
  -4  19   2   -0.28    0.68
   4 -19  -2    0.98    0.77
  -4 -19   2    1.43    0.82
  -3 -19   2    1.27    0.68
  -3  19   2    0.60    0.59
   3  19  -2   -0.08    0.50
   3 -19  -2   -0.16    0.50
  -2  19   2    4.92    0.86
  -2 -19   2    4.07    0.86
   2 -19  -2    2.92    0.70
   2  19  -2    3.79    0.73
  -1 -19   2   18.95    1.40
   1  19  -2   18.82    1.17
   1 -19  -2   16.33    1.22
  -1  19   2   17.78    1.28
   0 -19   2    3.72    0.71
   0  19   2    3.45    0.48
   0  19  -2    2.96    0.55
   0  19  -2    2.89    0.53
   0 -19  -2    2.67    0.58
   0  19   2    3.56    0.64
  -1 -19  -2   21.94    1.30
   1  19   2   23.95    1.22
   1  19   2   22.17    1.18
  -1  19  -2   20.95    1.29
   1 -19   2   22.69    1.33
  -1  19  -2   22.22    1.09
  -2  19  -2   18.94    1.54
  -2 -19  -2   14.03    1.24
   2  19   2   15.22    1.29
   2 -19   2   14.47    1.24
  -3 -19  -2    1.47    0.61
   3 -19   2    1.07    0.53
  -3  19  -2   -0.25    0.51
   3  19   2    0.39    0.56
  -4  19  -2    0.54    0.78
   4  19   2    1.06    0.80
   4 -20  -2    2.73    0.94
  -4 -20   2    4.06    1.03
   4  20  -2    1.92    0.86
  -4  20   2    3.59    0.95
  -3  20   2   23.83    1.97
   3  20  -2   23.37    1.81
   3 -20  -2   25.17    1.85
  -3 -20   2   21.44    1.84
   2 -20  -2   11.54    1.20
   2  20  -2    9.02    1.06
  -2  20   2   11.52    1.25
  -2 -20   2   10.46    1.25
   1 -20  -2    0.32    0.36
   1  20  -2    0.16    0.35
  -1 -20   2    0.87    0.48
  -1  20   2    1.12    0.45
   0 -20  -2   82.28    2.61
   0  20   2   83.71    2.17
   0  20  -2   81.34    2.33
   0  20   2   83.36    2.55
   0  20  -2   82.96    2.39
   0 -20   2   78.25    2.69
   1  20   2   17.12    1.07
   1  20   2   17.44    1.10
  -1  20  -2   19.61    1.05
  -1 -20  -2   18.91    1.35
  -1  20  -2   19.16    1.35
   1 -20   2   18.59    1.32
  -2  20  -2   16.35    1.51
  -2 -20  -2   12.58    1.22
   2 -20   2   17.11    1.38
   2  20   2   16.09    1.33
   3 -20   2   15.77    1.50
  -3  20  -2   16.42    1.79
  -3 -20  -2   13.32    1.41
   3  20   2   13.49    1.48
  -4  20  -2    4.84    1.21
   4  20   2    3.42    0.98
  -4  21   2    2.62    0.99
   4 -21  -2    3.99    1.08
  -4 -21   2    2.93    1.01
   4  21  -2    3.12    0.97
   3 -21  -2    2.14    0.71
   3  21  -2    2.28    0.72
  -3  21   2    2.51    0.81
  -3 -21   2    3.33    0.86
  -2  21   2   42.87    2.10
  -2 -21   2   39.54    2.09
   2 -21  -2   42.80    2.03
   2  21  -2   42.43    2.00
  -1 -21   2   58.30    2.37
   1  21  -2   56.84    2.11
   1 -21  -2   54.60    2.19
  -1  21   2   59.61    2.28
   0  21   2    1.04    0.46
   0  21  -2    0.66    0.38
   0  21   2    0.25    0.31
   0 -21   2    0.30    0.45
   0  21  -2   -0.10    0.38
   0 -21  -2    1.02    0.41
  -1  21  -2   28.66    1.31
  -1 -21  -2   28.37    1.54
   1  21   2   27.00    1.37
  -1  21  -2   28.24    1.56
   1 -21   2   30.50    1.60
   1  21   2   27.88    1.38
   2  21   2   31.53    1.69
  -2  21  -2   27.65    1.74
   2 -21   2   28.38    1.61
  -3  21  -2    5.30    1.10
   3  21   2    5.19    1.04
   3 -21   2    5.24    0.98
  -3 -21  -2    5.81    1.00
   4  21   2   -0.31    0.66
  -4  21  -2   -1.11    0.72
  -4 -22   2    2.65    0.91
   4 -22  -2    4.05    1.15
  -4  22   2    3.50    1.16
   4  22  -2    2.58    0.96
  -3 -22   2   10.03    1.35
   3  22  -2   10.34    1.37
   3 -22  -2   13.84    1.53
  -3  22   2    9.03    1.36
  -2 -22   2    1.54    0.72
  -2  22   2    1.63    0.69
   2 -22  -2    2.21    0.70
   2  22  -2    2.58    0.69
   1 -22  -2    1.69    0.61
   1  22  -2    1.92    0.56
  -1  22   2    1.09    0.52
  -1 -22   2    1.08    0.57
   0  22   2   77.34    2.53
   0  22  -2   78.65    2.35
   0  22  -2   73.30    2.34
   0 -22   2   73.87    2.69
   0 -22  -2   78.13    2.63
   1  22   2   55.73    2.05
   1 -22   2   57.50    2.30
   1  22   2   58.03    2.07
  -1 -22  -2   54.37    2.23
  -1  22  -2   54.79    2.19
  -2 -22  -2    1.71    0.65
   2  22   2    1.56    0.58
   2 -22   2    0.42    0.50
  -2  22  -2    0.62    0.57
   3  22   2    9.17    1.29
  -3  22  -2    9.00    1.43
   3 -22   2    9.54    1.25
  -3 -22  -2    8.73    1.24
  -3 -23   2    3.15    0.91
   3 -23  -2    2.15    0.74
  -3  23   2    0.27    0.68
   3  23  -2    2.80    0.82
   2 -23  -2    6.77    1.02
  -2 -23   2    6.55    1.13
   2  23  -2    6.49    1.02
  -2  23   2    4.42    0.91
   1  23  -2   25.54    1.44
  -1 -23   2   24.46    1.73
  -1  23   2   24.61    1.51
   1 -23  -2   26.07    1.53
   0  23  -2    4.56    0.71
   0  23   2    5.35    0.83
   0 -23   2    3.47    0.75
   0 -23  -2    6.96    0.94
   0  23  -2    4.46    0.69
   1  23   2    0.25    0.42
  -1  23  -2    0.10    0.44
  -1 -23  -2    0.98    0.48
   1 -23   2   -0.03    0.47
   2 -23   2   16.07    1.50
   2  23   2   15.26    1.38
  -2 -23  -2   12.55    1.33
  -2  23  -2   11.94    1.43
  -3 -23  -2    1.56    0.74
   3 -23   2    2.12    0.70
   3  23   2    0.30    0.62
  -3  23  -2    1.79    0.91
   3  24  -2    0.16    0.59
   3 -24  -2    0.24    0.65
  -3  24   2    0.03    0.69
  -3 -24   2   -0.29    0.57
   2  24  -2    0.19    0.46
  -2  24   2    1.04    0.66
   2 -24  -2    0.24    0.55
  -2 -24   2    0.59    0.57
  -1 -24   2    0.10    0.48
   1  24  -2    0.86    0.49
  -1  24   2    1.06    0.54
   1 -24  -2    0.68    0.47
   0  24   2    2.77    0.68
   0  24  -2    2.83    0.62
   0 -24  -2    2.52    0.70
   0 -24   2    3.12    0.75
  -1 -24  -2    6.98    0.97
   1 -24   2    6.44    1.05
   1  24   2    6.02    0.85
  -1  24  -2    7.36    0.99
  -2  24  -2   11.98    1.44
   2 -24   2   11.57    1.37
   2  24   2   10.58    1.23
  -2 -24  -2   12.27    1.37
   3 -24   2    0.09    0.66
  -3 -24  -2    0.83    0.71
   3  24   2   -1.32    0.51
  -3  24  -2    0.71    0.84
   3 -25  -2    0.95    0.77
   3  25  -2    2.94    0.90
  -3  25   2    1.70    0.84
  -3 -25   2    0.92    0.75
   2  25  -2    0.84    0.57
  -2 -25   2    0.90    0.59
   2 -25  -2    0.36    0.56
  -2  25   2    0.74    0.59
   1  25  -2   -0.16    0.42
  -1  25   2    0.58    0.51
   1 -25  -2   -0.11    0.39
  -1 -25   2   -0.49    0.44
   0  25  -2    2.58    0.59
   0  25   2    2.11    0.61
   0 -25   2    2.63    0.75
   0 -25  -2    2.37    0.61
   1  25   2   19.22    1.33
   1 -25   2   16.99    1.53
  -1 -25  -2   20.96    1.60
  -1  25  -2   18.28    1.44
  -2 -25  -2    1.69    0.67
  -2  25  -2    2.62    0.83
   2  25   2    0.95    0.59
   2 -25   2    2.60    0.79
  -3  25  -2    2.01    0.96
  -3 -25  -2    1.37    0.74
   3 -25   2    2.05    0.80
   3  25   2    2.11    0.87
  -3  26   2    0.79    0.83
   3  26  -2    1.49    0.76
   3 -26  -2    1.08    0.73
  -3 -26   2    2.52    0.94
  -2  26   2    1.43    0.68
  -2 -26   2    1.18    0.76
   2  26  -2    1.27    0.63
   2 -26  -2    1.14    0.66
  -1  26   2   25.61    1.59
   1  26  -2   22.92    1.47
   1 -26  -2   26.96    1.85
  -1 -26   2   21.56    1.81
   0 -26  -2   51.02    2.27
   0 -26   2   57.16    2.53
   0  26   2   51.97    2.16
  -1  26  -2    8.52    1.12
   1 -26   2    8.73    1.21
  -1 -26  -2    8.44    1.16
   1  26   2    7.87    0.97
  -2  26  -2   -0.63    0.52
   2 -26   2    1.09    0.72
   2  26   2   -0.92    0.47
  -2 -26  -2    0.13    0.57
   3 -26   2    2.03    0.84
   3  26   2    1.57    0.80
  -3 -26  -2    1.00    0.79
  -3  26  -2    0.27    0.85
   3 -27  -2    0.81    0.76
   3  27  -2    0.69    0.81
  -3 -27   2    1.39    0.92
  -3  27   2    0.49    0.83
  -2 -27   2    3.72    1.01
   2  27  -2    3.81    0.85
   2 -27  -2    1.90    0.73
  -2  27   2    4.05    0.96
  -1  27   2   19.04    1.62
   1 -27  -2   16.71    1.58
  -1 -27   2   16.85    1.68
   1  27  -2   19.58    1.50
   0  27   2    1.62    0.58
   0 -27  -2    2.01    0.60
   0 -27   2    3.61    0.88
   1 -27   2   14.38    1.54
  -1  27  -2   10.94    1.25
  -1 -27  -2   13.08    1.45
  -2  27  -2    6.04    1.11
   2  27   2    4.12    0.98
  -2 -27  -2    4.14    1.04
   2 -27   2    4.10    0.98
   3 -27   2    1.97    0.79
  -3 -27  -2    0.75    0.81
  -3  27  -2    1.97    0.96
   3  27   2    0.20    0.73
   3 -28  -2    4.34    1.04
  -3  28   2    3.60    1.15
  -3 -28   2    2.78    0.98
   3  28  -2    3.13    0.98
  -2 -28   2    2.25    0.92
   2 -28  -2    3.01    0.92
   2  28  -2    4.12    0.93
  -2  28   2    1.86    0.79
  -1  28   2    0.23    0.54
   1  28  -2    0.79    0.60
  -1 -28   2   -0.39    0.57
   1 -28  -2    0.70    0.59
   0 -28   2   15.90    1.72
   0  28   2   13.77    1.32
   0 -28  -2   14.78    1.49
  -1 -28  -2   21.04    1.77
  -1  28  -2   21.09    1.63
   1 -28   2   23.85    1.87
  -2 -28  -2    1.83    0.83
   2  28   2    0.28    0.65
  -2  28  -2    1.30    0.78
   2 -28   2    1.30    0.75
   3 -28   2    2.88    1.00
   3  28   2    3.48    1.00
  -3 -28  -2    3.07    0.96
  -3  28  -2    1.32    1.11
  -3  29   2    0.53    0.93
  -3 -29   2    1.71    0.86
   3 -29  -2   -0.13    0.77
   3  29  -2    0.56    0.75
  -2  29   2    1.06    0.79
   2  29  -2    0.72    0.71
   2 -29  -2    1.60    0.75
  -2 -29   2    1.93    0.88
  -1 -29   2    6.85    1.21
   1 -29  -2    6.17    1.11
   1  29  -2    3.66    0.82
  -1  29   2    3.62    0.90
   0 -29  -2   13.56    1.45
   0 -29   2   15.05    1.66
   1 -29   2    2.85    0.88
  -1 -29  -2    3.40    0.86
  -1  29  -2    2.85    0.80
   2  29   2    3.40    0.89
   2 -29   2    3.55    0.94
  -2  29  -2    2.93    0.91
  -2 -29  -2    3.56    0.97
   2  30  -2   10.47    1.43
  -2  30   2   11.16    1.56
  -2 -30   2    9.98    1.48
   2 -30  -2   10.34    1.49
  -1 -30   2    5.08    1.11
   1  30  -2    5.47    0.99
  -1  30   2    3.66    0.90
   1 -30  -2    5.45    1.07
   0 -30  -2    0.10    0.49
   0 -30   2    0.70    0.74
  -1 -30  -2   -0.74    0.38
   1 -30   2    0.33    0.66
   2 -30   2    0.02    0.57
   2  30   2   -0.07    0.64
  -2 -30  -2    0.84    0.66
  -2  30  -2    0.66    0.80
   2  31  -2    1.12    0.74
   2 -31  -2    1.45    0.78
  -2 -31   2    1.76    0.90
  -2  31   2    1.18    0.81
  -1  31   2    0.96    0.66
  -1 -31   2    0.24    0.69
   1 -31  -2    0.70    0.61
   0 -31   2    3.35    1.00
   0 -31  -2    4.41    0.93
   1 -31   2    3.74    0.96
  -1 -31  -2    3.90    0.89
  -2  31  -2   -0.43    0.70
   2 -31   2    0.85    0.78
   2  31   2   -0.10    0.71
  -2 -31  -2   -0.63    0.66
  -2 -32   2    0.79    0.82
   2  32  -2    1.16    0.80
   2 -32  -2    0.64    0.75
  -2  32   2    0.54    0.87
   1 -32  -2    0.86    0.63
  -1  32   2    0.69    0.69
  -1 -32   2    1.57    0.82
   0 -32  -2   -0.42    0.51
   0 -32   2    1.46    0.83
  -1 -32  -2    2.70    0.77
   1 -32   2    1.83    0.86
   2 -32   2    2.53    0.98
  -2 -32  -2    2.79    0.98
  -2  32  -2    2.18    0.97
  -1 -33   2    0.75    0.78
   1 -33  -2    0.00    0.61
  -1  33   2   -0.79    0.60
   0 -33   2    1.73    0.85
   0 -33  -2    0.67    0.59
  -1 -33  -2    0.48    0.58
   1 -33   2    0.13    0.66
  -1 -34   2    0.42    0.70
   1 -34  -2   -0.11    0.73
   0 -34  -2    4.36    0.99
   0 -34   2    4.28    1.15
   1 -34   2    0.36    0.74
  -1 -34  -2    1.51    0.78
   1 -35  -2    0.51    0.76
  -1 -35   2   -0.28    0.63
   0 -35   2    5.09    1.20
   0 -35  -2    5.25    1.09
  -5   0   3    0.75    0.63
   4   0  -3   -0.04    0.46
   4   0  -3   -0.10    0.38
  -3   0   3   -0.38    0.27
   3   0  -3   -0.15    0.31
   3   0  -3   -0.36    0.29
  -2   0   3   -0.45    0.18
   2   0  -3    0.08    0.29
   2   0  -3   -0.15    0.19
  -1   0   3   -0.14    0.17
   1   0  -3   -0.10    0.18
   1   0  -3    0.25    0.24
   0   0  -3    0.38    0.19
   0   0   3    0.25    0.17
   0   0  -3    0.07    0.11
   1   0   3    0.00    0.22
  -1   0  -3    0.02    0.20
  -2   0  -3    0.23    0.28
   2   0   3    0.03    0.27
   3   0   3    0.32    0.37
  -3   0  -3   -0.14    0.32
   4   0   3    0.03    0.49
  -4   0  -3    0.20    0.47
  -5   1   3    0.79    0.67
  -5  -1   3    1.14    0.70
   4   1  -3    0.36    0.47
   4  -1  -3    0.16    0.46
   4   1  -3    0.16    0.44
   3   1  -3    6.53    0.87
   3   1  -3    5.27    0.69
   3  -1  -3    6.95    0.73
   3  -1  -3    5.05    0.79
  -3  -1   3    6.10    0.72
  -3   1   3    5.17    0.72
  -2  -1   3   10.36    0.62
   2  -1  -3    9.50    0.61
  -2   1   3   10.11    0.72
   2  -1  -3    9.86    0.86
   2   1  -3   10.98    0.69
   2   1  -3    8.54    0.80
   1  -1  -3    3.06    0.32
   1   1  -3    3.11    0.37
  -1   1   3    2.99    0.35
  -1  -1   3    3.24    0.32
   1  -1  -3    2.83    0.38
   1   1  -3    3.28    0.41
   0  -1   3   39.59    1.10
   0   1  -3   38.19    0.89
   0  -1  -3   38.37    1.05
   0   1  -3   37.64    1.12
   0  -1  -3   39.25    0.89
  -1   1  -3   48.64    1.47
  -1  -1  -3   46.60    1.43
  -1  -1  -3   51.42    0.98
   1  -1   3   50.14    1.56
   1  -1   3   50.64    0.95
   1   1   3   48.14    1.55
   2   1   3   29.10    1.35
  -2   1  -3   27.04    1.22
   2  -1   3   27.38    1.34
  -2  -1  -3   25.55    1.20
   2  -1   3   26.43    0.92
  -2  -1  -3   27.89    0.95
   3  -1   3    0.78    0.46
  -3  -1  -3    1.18    0.47
   3   1   3    1.95    0.54
  -3   1  -3    1.07    0.52
  -4   1  -3    0.18    0.49
   4   1   3    1.37    0.67
   4  -1   3    0.21    0.56
  -4  -1  -3   -0.17    0.50
  -5  -2   3    0.23    0.66
   5  -2  -3    1.33    0.81
   4   2  -3    1.17    0.50
  -4   2   3    1.79    0.60
   4  -2  -3    1.27    0.62
  -3   2   3   -0.12    0.30
   3   2  -3    0.36    0.34
   3  -2  -3    0.38    0.34
   3   2  -3    1.25    0.47
   3  -2  -3    0.32    0.37
  -3  -2   3    0.87    0.41
  -2  -2   3    3.17    0.42
   2   2  -3    3.17    0.55
   2  -2  -3    2.87    0.40
   2   2  -3    3.67    0.49
   2  -2  -3    3.28    0.57
  -2   2   3    3.50    0.51
   1   2  -3    1.48    0.32
   1   2  -3    1.14    0.28
   1  -2  -3    1.22    0.23
  -1   2   3    1.49    0.29
   1  -2  -3    1.31    0.29
  -1  -2   3    1.39    0.22
   0   2   3   25.64    0.88
   0  -2   3   24.42    0.83
   0  -2  -3   24.23    0.77
   0  -2  -3   24.23    0.67
   0   2  -3   26.57    0.93
   0  -2   3   24.29    0.70
   1  -2   3   15.07    0.82
  -1  -2  -3   15.80    0.46
  -1  -2  -3   14.02    0.74
   1  -2   3   15.77    0.44
  -1   2  -3   16.32    0.76
   1   2   3   15.06    0.81
   2  -2   3    0.81    0.27
   2  -2   3    1.12    0.40
  -2  -2  -3    1.29    0.29
   2   2   3    1.45    0.42
  -2  -2  -3    0.42    0.32
  -2   2  -3    1.32    0.40
  -3   2  -3    0.43    0.33
   3   2   3    0.70    0.46
   3  -2   3    0.77    0.42
  -3  -2  -3   -0.14    0.33
  -4   2  -3    0.39    0.51
   4   2   3    0.68    0.54
  -4  -2  -3   -0.14    0.50
   4  -2   3    0.46    0.54
  -5  -3   3    2.90    0.85
   5  -3  -3    0.95    0.79
  -4  -3   3    0.96    0.53
   4  -3  -3    1.01    0.60
   4   3  -3    0.28    0.46
  -4   3   3    1.70    0.59
   3   3  -3    6.28    0.78
   3  -3  -3    5.91    0.65
  -3  -3   3    4.79    0.65
  -3   3   3    4.79    0.72
   3  -3  -3    3.71    0.67
   3   3  -3    5.07    0.79
   2   3  -3    6.16    0.74
  -2   3   3    6.74    0.66
   2  -3  -3    5.62    0.67
  -2  -3   3    7.39    0.54
   2  -3  -3    7.12    0.52
   2   3  -3    7.29    0.66
   1  -3  -3   35.65    1.18
  -1  -3   3   38.69    0.95
  -1   3   3   37.66    1.19
   1  -3  -3   38.17    0.94
   1   3  -3   38.46    1.24
   1   3  -3   36.73    1.16
   0  -3   3    2.20    0.30
   0   3  -3    1.79    0.35
   0  -3   3    2.10    0.25
   0  -3  -3    2.13    0.27
   0   3   3    2.11    0.32
   0  -3  -3    1.79    0.22
   1  -3   3   20.50    0.95
   1  -3   3   20.56    0.56
  -1  -3  -3   20.91    0.59
  -1  -3  -3   19.71    0.87
  -1   3  -3   19.98    0.87
   1   3   3   18.95    0.92
   2  -3   3    0.44    0.24
  -2   3  -3    0.98    0.37
   2   3   3    0.69    0.34
   2  -3   3    0.49    0.37
  -2  -3  -3    0.46    0.24
  -3  -3  -3    5.56    0.84
   3  -3   3    5.11    0.84
  -3   3  -3    4.49    0.72
   3   3   3    4.80    0.83
  -4   3  -3   -0.11    0.47
   4   3   3    0.84    0.57
  -4  -3  -3    0.35    0.48
   4  -3   3   -0.11    0.54
  -5  -4   3    0.11    0.75
   5  -4  -3    0.72    0.78
   4   4  -3    0.46    0.44
  -4   4   3    0.39    0.47
  -4  -4   3    0.26    0.47
   4  -4  -3    0.11    0.56
  -3  -4   3    2.18    0.48
   3   4  -3    2.01    0.54
   3  -4  -3    1.87    0.55
   3  -4  -3    1.70    0.41
  -3  -4   3    2.09    0.58
  -3   4   3    1.66    0.49
  -2  -4   3   10.96    0.58
  -2   4   3    9.61    0.79
   2  -4  -3    9.76    0.83
   2   4  -3   11.84    0.83
   2  -4  -3   10.49    0.56
  -1   4   3   29.87    1.08
   1   4  -3   32.24    1.10
  -1  -4   3   33.18    1.17
  -1  -4   3   31.20    0.78
   1  -4  -3   32.73    0.80
   1  -4  -3   31.76    1.09
   0  -4   3  157.70    3.04
   0   4   3  149.74    3.12
   0  -4  -3  153.46    2.81
   0  -4  -3  155.13    2.87
   0  -4   3  154.96    2.88
  -1   4  -3   17.78    0.82
  -1  -4  -3   18.56    0.60
   1  -4   3   18.73    0.92
   1   4   3   18.80    0.93
  -1  -4  -3   17.94    0.85
   1  -4   3   18.38    0.57
  -2  -4  -3    8.12    0.60
  -2   4  -3    7.38    0.75
   2   4   3    7.33    0.80
   2  -4   3    7.25    0.84
   2   4   3    5.90    0.72
   2  -4   3    7.46    0.54
  -3   4  -3    3.02    0.62
   3   4   3    2.74    0.66
   3  -4   3    2.98    0.73
   4   4   3    4.42    0.88
  -4   4  -3    3.39    0.77
   4  -4   3    6.91    1.14
  -4  -4  -3    4.50    0.94
   5  -5  -3    0.05    0.76
  -5  -5   3    0.71    0.74
  -4  -5   3    1.34    0.61
  -4   5   3    0.88    0.53
   4  -5  -3    0.63    0.57
   4   5  -3    0.60    0.50
  -3   5   3    0.97    0.46
  -3  -5   3    1.05    0.44
   3  -5  -3    0.70    0.47
   3   5  -3    1.05    0.42
   3  -5  -3    1.14    0.38
   2  -5  -3   12.52    0.91
  -2  -5   3   12.26    0.95
  -2  -5   3   11.78    0.57
   2  -5  -3   12.79    0.58
  -2   5   3   11.36    0.86
   2   5  -3   12.47    0.79
  -1   5   3  271.44    5.22
   1  -5  -3  267.49    5.01
   1   5  -3  267.33    5.07
  -1  -5   3  265.27    5.13
  -1  -5   3  276.67    4.64
   1  -5  -3  274.68    4.51
   0  -5  -3  106.79    2.12
   0  -5   3  106.55    2.20
   0  -5   3  106.63    2.23
   0   5  -3  107.85    2.46
   0  -5  -3  107.01    2.13
   0   5   3  102.17    2.34
  -1   5  -3    3.01    0.42
   1  -5   3    2.55    0.43
   1   5   3    3.08    0.43
  -1  -5  -3    2.99    0.30
   1  -5   3    2.44    0.27
   1   5   3    1.96    0.40
   2   5   3    3.83    0.60
   2  -5   3    2.60    0.41
   2  -5   3    1.92    0.49
  -2  -5  -3    2.97    0.42
   2   5   3    2.10    0.50
  -2   5  -3    2.53    0.48
   3   5   3    7.79    0.97
  -3   5  -3    8.93    0.98
   3   5   3    8.42    0.98
   3  -5   3    8.71    1.11
  -4  -5  -3    0.37    0.57
  -4   5  -3    0.78    0.56
   4   5   3    0.36    0.48
   4  -5   3    0.17    0.58
   5  -6  -3    2.44    0.95
  -5  -6   3    0.78    0.77
   5   6  -3    0.81    0.72
   4   6  -3    1.31    0.52
   4  -6  -3    2.32    0.76
  -4   6   3    1.45    0.57
  -4  -6   3    1.60    0.62
   3   6  -3   11.42    1.05
  -3  -6   3   11.31    1.13
  -3   6   3   10.06    1.03
   3  -6  -3   11.58    1.11
   2  -6  -3   40.70    1.10
   2  -6  -3   40.67    1.57
  -2   6   3   39.17    1.54
  -2  -6   3   41.28    1.11
   2   6  -3   38.65    1.47
  -2  -6   3   42.66    1.63
  -1  -6   3   15.32    0.42
   1  -6  -3   16.09    0.42
  -1   6   3   15.81    0.81
   1  -6  -3   14.56    0.74
   1   6  -3   16.05    0.80
  -1  -6   3   15.93    0.85
   0  -6  -3   61.90    1.46
   0   6   3   61.59    1.64
   0   6  -3   63.28    1.75
   0  -6   3   61.07    1.54
   0  -6  -3   60.54    1.41
   0  -6   3   60.79    1.49
   1   6   3   38.28    1.25
   1   6   3   36.87    1.33
   1  -6   3   37.45    1.01
  -1  -6  -3   36.87    1.03
  -1   6  -3   34.58    1.24
   1  -6   3   37.21    1.36
  -2  -6  -3   23.35    0.97
   2   6   3   22.93    1.18
  -2   6  -3   22.59    1.11
   2  -6   3   21.01    0.89
   2  -6   3   23.95    1.30
   2   6   3   22.52    1.19
  -3   6  -3    0.27    0.37
   3  -6   3   -0.02    0.41
   3   6   3   -0.51    0.38
   3   6   3    0.42    0.38
  -4   6  -3    2.44    0.69
  -4  -6  -3    0.59    0.60
   4  -6   3    1.31    0.72
   5   7  -3    4.04    0.98
   5  -7  -3    2.38    0.95
  -5  -7   3    5.16    1.09
  -4   7   3    7.08    1.03
   4   7  -3    8.09    1.11
   4  -7  -3    7.47    1.12
  -4  -7   3    7.19    1.10
  -3  -7   3    5.68    0.84
   3  -7  -3    5.97    0.88
  -3   7   3    4.91    0.76
   3   7  -3    5.40    0.78
  -2  -7   3   18.36    0.64
   2  -7  -3   18.91    1.04
  -2   7   3   19.50    1.08
  -2  -7   3   18.39    1.08
   2  -7  -3   17.47    0.64
   2   7  -3   20.75    1.07
   1   7  -3   77.38    2.02
  -1  -7   3   75.15    2.08
  -1   7   3   75.00    2.05
   1  -7  -3   76.14    1.96
   0  -7   3   12.92    0.59
   0  -7  -3   13.52    0.56
   0   7   3   14.36    0.72
   0  -7   3   15.13    0.71
   0   7  -3   13.17    0.75
   0  -7  -3   12.96    0.62
   1   7   3   10.32    0.65
   1   7   3   10.85    0.78
  -1  -7  -3   11.25    0.56
   1  -7   3   11.20    0.56
  -1   7  -3   10.77    0.74
   1  -7   3   10.21    0.78
  -2   7  -3   59.34    1.90
   2  -7   3   58.97    1.63
   2   7   3   55.99    1.93
  -2  -7  -3   59.00    1.71
   2   7   3   59.72    2.02
   2  -7   3   56.77    2.12
   3   7   3   13.24    1.22
   3  -7   3   11.97    1.32
  -3   7  -3   13.59    1.10
   3   7   3   14.86    1.26
   4  -7   3    0.64    0.62
   5   8  -3   -0.21    0.63
   5  -8  -3    1.26    0.89
  -5  -8   3    0.72    0.79
  -4   8   3    0.21    0.49
   4   8  -3    1.00    0.55
   4  -8  -3    0.30    0.53
  -4  -8   3    0.01    0.44
   3   8  -3    8.13    0.96
  -3  -8   3    6.60    0.90
  -3   8   3    9.79    1.06
   3  -8  -3    7.20    0.94
  -2  -8   3   22.94    0.67
  -2   8   3   23.86    1.23
   2  -8  -3   23.12    1.18
   2  -8  -3   23.78    0.70
   2   8  -3   23.93    1.18
  -2  -8   3   21.67    1.22
   1   8  -3    1.94    0.39
  -1   8   3    1.42    0.34
   1  -8  -3    3.32    0.47
  -1  -8   3    1.50    0.37
   0  -8  -3   73.71    1.74
   0   8   3   73.23    1.89
   0   8  -3   69.74    1.92
   0  -8   3   70.72    1.70
   0  -8   3   72.59    1.84
   1  -8   3   10.53    0.58
   1  -8   3    9.55    0.77
   1   8   3    8.42    0.68
  -1  -8  -3    9.94    0.56
   1   8   3    7.80    0.69
  -1   8  -3   10.96    0.75
   2   8   3    3.74    0.61
   2   8   3    4.95    0.70
   2  -8   3    4.95    0.56
   2  -8   3    3.70    0.64
  -2  -8  -3    5.42    0.60
  -2   8  -3    5.09    0.66
   3   8   3    4.19    0.78
   3   8   3    3.75    0.71
   3  -8   3    3.86    0.83
  -3   8  -3    4.82    0.78
   4   8   3    0.68    0.58
   4  -8   3    0.04    0.62
  -5  -9   3    1.33    0.86
  -5   9   3    0.66    0.72
   5   9  -3    0.40    0.70
   5  -9  -3    0.20    0.74
   4   9  -3    2.00    0.65
  -4  -9   3    2.41    0.80
  -4   9   3    1.73    0.64
   4  -9  -3    2.66    0.74
  -3   9   3    0.70    0.49
  -3  -9   3    0.86    0.44
   3  -9  -3    1.40    0.51
   3   9  -3    0.90    0.47
   2  -9  -3    0.24    0.33
   2   9  -3    0.28    0.31
  -2   9   3    0.18    0.29
  -2  -9   3    0.18    0.34
  -2   9   3    0.48    0.19
  -1  -9   3    1.10    0.35
   1  -9  -3    0.44    0.25
  -1   9   3    1.35    0.35
   1   9  -3    0.38    0.27
   0   9   3    7.88    0.44
   0   9   3    8.33    0.65
   0  -9   3    7.75    0.48
   0  -9  -3    8.41    0.58
   0  -9   3    7.43    0.61
   0   9  -3    7.93    0.67
   1   9   3    0.29    0.27
   1   9   3    0.13    0.24
  -1   9  -3    0.00    0.25
  -1  -9  -3   -0.14    0.19
   1  -9   3    0.10    0.21
   1  -9   3    0.58    0.24
  -2   9  -3   12.68    0.92
   2  -9   3   11.57    1.07
   2  -9   3   12.22    0.76
   2   9   3   11.72    0.98
  -2  -9  -3   12.82    0.84
   2   9   3   13.53    1.06
   3   9   3   -0.38    0.42
   3  -9   3    0.31    0.45
  -3   9  -3    0.65    0.46
   3   9   3    0.79    0.47
   4  -9   3    0.80    0.73
   4   9   3   -0.52    0.49
  -4 -10   3    2.09    0.71
  -4  10   3    0.72    0.51
   4  10  -3    0.90    0.56
   4 -10  -3    0.96    0.66
   3  10  -3    8.46    1.00
   3 -10  -3    7.32    0.97
  -3  10   3    6.88    0.95
  -3 -10   3    7.23    0.99
  -2  10   3   61.53    2.14
  -2 -10   3   61.95    2.18
   2  10  -3   61.27    2.05
   2 -10  -3   56.07    1.99
  -1 -10   3   19.17    1.03
   1 -10  -3   17.83    0.93
   1  10  -3   17.31    0.91
  -1  10   3   16.74    0.94
   0  10   3  104.18    2.52
   0 -10   3  100.91    2.50
   0  10   3  102.92    2.12
   0 -10   3  105.73    2.31
   0  10  -3  105.53    2.57
   0 -10  -3  100.69    2.35
   1 -10   3   11.55    0.67
  -1  10  -3   10.34    0.81
   1  10   3   10.32    0.77
   1  10   3   12.34    0.85
  -1 -10  -3   10.19    0.64
   1 -10   3   13.34    0.92
   2  10   3    9.12    0.93
  -2 -10  -3    8.62    0.74
  -2  10  -3    8.17    0.80
   2 -10   3    8.36    0.71
   2 -10   3    5.84    0.81
   2  10   3    9.12    0.90
  -3  10  -3    0.42    0.45
   3  10   3    0.83    0.50
   3  10   3    0.16    0.46
   3 -10   3    0.50    0.48
   4  10   3    2.41    0.79
   4 -10   3    2.32    0.89
   4  11  -3   12.50    1.39
   4 -11  -3   17.21    1.63
  -4  11   3   16.46    1.56
  -4 -11   3   15.60    1.61
  -3  11   3   11.84    1.22
   3  11  -3   12.37    1.21
   3 -11  -3   10.24    1.13
  -3 -11   3    9.92    1.15
  -2  11   3    0.00    0.29
   2 -11  -3    0.17    0.34
   2  11  -3    0.00    0.29
  -2 -11   3    0.58    0.38
  -1 -11   3   76.01    2.32
   1 -11  -3   84.58    2.27
   1  11  -3   82.33    2.26
  -1  11   3   82.89    2.36
   0  11  -3  115.62    2.73
   0 -11  -3  114.68    2.61
   0  11   3  111.56    2.31
   0  11   3  109.78    2.74
   0 -11   3  115.81    2.76
   0 -11   3  113.56    2.48
   1 -11   3   33.20    1.38
   1  11   3   35.16    1.30
   1 -11   3   32.66    1.22
  -1 -11  -3   32.62    1.21
  -1  11  -3   32.24    1.32
   1  11   3   31.35    1.31
  -2 -11  -3   56.04    1.82
   2 -11   3   57.71    1.79
   2  11   3   51.38    1.95
  -2  11  -3   60.67    1.96
   2 -11   3   55.31    2.14
   2  11   3   54.41    2.00
  -3  11  -3   29.95    1.51
   3  11   3   27.79    1.54
   3  11   3   35.02    1.75
   3 -11   3   30.15    1.79
   4 -11   3   -0.05    0.58
   4  11   3    0.65    0.59
   4  12  -3    1.23    0.67
  -4  12   3    1.95    0.71
   4 -12  -3    1.42    0.66
  -4 -12   3    0.66    0.58
  -3  12   3   29.81    1.71
   3  12  -3   28.04    1.61
   3 -12  -3   30.05    1.64
  -3 -12   3   29.45    1.73
   2  12  -3  103.91    2.96
  -2 -12   3  105.18    3.13
   2 -12  -3  105.95    2.96
  -2  12   3  108.30    3.11
  -1  12   3    7.48    0.78
   1  12  -3    6.00    0.68
   1 -12  -3    6.35    0.69
  -1 -12   3    6.76    0.79
   0  12  -3  161.23    3.57
   0  12   3  164.79    3.65
   0 -12   3  157.24    3.59
   0 -12  -3  162.99    3.45
   0  12   3  165.29    3.16
   0 -12   3  162.95    3.34
  -1  12  -3  192.09    4.24
   1 -12   3  200.96    4.09
   1 -12   3  197.97    4.38
  -1 -12  -3  194.48    4.07
   1  12   3  193.68    4.13
   1  12   3  198.52    4.33
   2 -12   3   18.93    1.23
  -2 -12  -3   17.33    1.01
   2  12   3   18.64    1.17
   2  12   3   16.59    1.16
  -2  12  -3   17.57    1.05
   2 -12   3   16.61    0.97
  -3  12  -3    1.06    0.58
   3  12   3    1.90    0.60
   3 -12   3    0.82    0.56
   4  12   3    8.14    1.26
   4 -12   3    7.16    1.26
   4  13  -3    9.51    1.26
  -4  13   3    7.28    1.16
   4 -13  -3    6.47    1.14
  -4 -13   3    6.84    1.16
  -3  13   3    0.63    0.44
  -3 -13   3    0.86    0.54
   3  13  -3    0.46    0.41
   3 -13  -3    0.31    0.41
  -2  13   3   29.34    1.50
   2  13  -3   31.66    1.51
   2 -13  -3   30.79    1.49
  -2 -13   3   29.00    1.53
  -1 -13   3  285.71    5.85
   1 -13  -3  280.75    5.58
  -1  13   3  275.90    5.83
   1  13  -3  275.14    5.62
   0 -13   3  144.82    3.09
   0 -13   3  145.32    3.42
   0  13  -3  144.35    3.33
   0 -13  -3  147.37    3.25
   0  13   3  148.06    3.42
   0  13   3  148.48    2.94
   1  13   3    4.92    0.62
   1 -13   3    5.70    0.69
   1 -13   3    5.47    0.66
  -1  13  -3    5.35    0.67
  -1 -13  -3    5.69    0.66
   1  13   3    6.75    0.73
  -2  13  -3    5.83    0.77
   2  13   3    4.74    0.72
   2 -13   3    5.28    0.79
  -2 -13  -3    5.20    0.71
   2  13   3    5.35    0.75
   2 -13   3    5.38    0.69
   3 -13   3   24.22    1.85
   3  13   3   23.83    1.52
   4  13   3    0.85    0.55
   4 -13   3    0.57    0.71
  -4 -14   3    2.79    0.90
   4 -14  -3    2.92    0.82
   4  14  -3    3.06    0.79
  -4  14   3    2.44    0.84
  -3  14   3   -0.33    0.42
   3 -14  -3    0.69    0.47
   3  14  -3    0.22    0.43
  -3 -14   3    0.36    0.48
   2 -14  -3   17.36    1.24
   2  14  -3   17.90    1.14
  -2 -14   3   17.91    1.38
  -2  14   3   21.79    1.31
  -1 -14   3   15.29    1.14
  -1  14   3   16.07    1.05
   1  14  -3   16.41    0.98
   1 -14  -3   16.67    1.01
   0  14  -3  123.33    3.00
   0  14   3  129.32    2.61
   0  14   3  119.69    3.03
   0 -14  -3  117.70    2.89
   0 -14   3  121.30    2.71
   0 -14   3  120.48    3.07
  -1  14  -3   16.19    0.99
   1 -14   3   15.55    1.02
   1  14   3   14.90    0.96
  -1 -14  -3   16.00    0.93
   1 -14   3   15.90    0.96
   1  14   3   17.06    0.94
   2  14   3    1.16    0.45
  -2  14  -3    3.24    0.64
  -2 -14  -3    1.74    0.49
   2 -14   3    2.55    0.61
   2  14   3    2.14    0.55
   2 -14   3    2.61    0.59
   3 -14   3    0.64    0.48
   3  14   3    1.16    0.58
   4  14   3    1.33    0.64
   4 -14   3    0.84    0.75
  -4  15   3    0.00    0.59
   4  15  -3    0.31    0.48
  -4 -15   3    1.43    0.77
   4 -15  -3   -0.05    0.62
   3 -15  -3   -0.06    0.39
   3  15  -3    0.31    0.39
  -3 -15   3   -0.13    0.42
  -3  15   3    0.68    0.49
   2  15  -3    3.16    0.64
  -2  15   3    3.93    0.70
   2 -15  -3    2.41    0.55
  -2 -15   3    3.76    0.75
  -1 -15   3   -0.07    0.33
   1 -15  -3    0.09    0.30
  -1  15   3    0.56    0.37
   1  15  -3    0.15    0.28
   0  15  -3    0.13    0.29
   0 -15   3   -0.16    0.30
   0  15   3    0.27    0.23
   0 -15  -3    0.29    0.30
   0  15   3    0.18    0.29
   0  15  -3   -0.01    0.26
  -1  15  -3    6.61    0.74
   1  15   3    6.57    0.71
   1  15   3    7.06    0.75
   1 -15   3    7.17    0.79
  -1 -15  -3    6.38    0.72
   1 -15   3    5.85    0.74
   2  15   3    0.77    0.44
   2 -15   3   -0.33    0.26
  -2  15  -3    1.26    0.50
   2  15   3    0.13    0.43
   2 -15   3    0.64    0.46
  -2 -15  -3    0.78    0.39
   3 -15   3    0.36    0.49
   3  15   3    0.90    0.52
   4  15   3    0.36    0.62
   4 -15   3    0.68    0.78
   4  16  -3    0.72    0.64
  -4 -16   3    0.15    0.69
   4 -16  -3    0.50    0.72
  -4  16   3   -0.47    0.54
   3  16  -3    9.64    1.18
   3 -16  -3    6.91    1.08
  -3 -16   3    9.65    1.26
  -3  16   3   10.97    1.31
   2  16  -3    6.20    0.85
   2 -16  -3    8.56    0.98
  -2 -16   3    8.06    1.06
  -2  16   3    9.05    1.09
   1  16  -3    9.20    0.90
  -1 -16   3    9.95    1.04
   1 -16  -3   10.11    0.95
  -1  16   3    8.93    0.93
   0 -16  -3   13.97    0.99
   0 -16   3   15.41    1.11
   0  16   3   15.01    0.74
   0  16   3   13.78    0.99
   0  16  -3   15.74    0.86
   0  16  -3   14.21    0.91
  -1  16  -3   57.73    1.90
   1 -16   3   52.72    1.93
  -1 -16  -3   56.58    1.92
   1  16   3   54.39    1.83
   1 -16   3   52.68    1.90
   1  16   3   54.78    1.91
   2 -16   3    7.40    0.95
   2 -16   3    7.05    0.85
   2  16   3    6.65    0.89
  -2 -16  -3    6.67    0.83
  -2  16  -3    7.76    0.89
   2  16   3    7.39    0.94
   3 -16   3    5.79    1.03
   3  16   3    6.83    1.05
   4  16   3    3.67    0.91
   4 -16   3    3.56    1.10
  -4 -17   3    5.92    1.21
  -4  17   3    6.53    1.23
   4 -17  -3    8.34    1.32
   4  17  -3    6.56    1.15
  -3 -17   3    6.33    1.07
   3 -17  -3    9.42    1.23
  -3  17   3    8.33    1.16
   3  17  -3    9.44    1.19
  -2  17   3   40.65    1.92
   2  17  -3   36.41    1.74
   2 -17  -3   39.03    1.81
  -2 -17   3   36.92    1.88
   1  17  -3  194.32    4.45
  -1  17   3  190.85    4.61
   1 -17  -3  187.79    4.45
  -1 -17   3  195.98    4.70
   0  17  -3  100.93    2.53
   0  17  -3   99.65    2.71
   0 -17  -3   98.83    2.73
   0  17   3   94.77    2.27
   0 -17   3   96.54    2.86
   0  17   3   96.13    2.74
  -1  17  -3    0.39    0.35
  -1 -17  -3    0.06    0.29
   1 -17   3   -0.20    0.31
   1  17   3   -0.25    0.30
   1 -17   3    0.16    0.37
   1  17   3    0.50    0.33
   2  17   3   48.73    2.05
  -2  17  -3   49.01    1.93
   2 -17   3   53.58    2.22
  -2 -17  -3   50.98    1.98
   2  17   3   48.10    2.00
   2 -17   3   51.35    2.01
   3  17   3    3.76    0.82
   3 -17   3    4.18    0.87
   4  17   3    2.16    0.81
   4 -17   3    1.29    0.92
   4  18  -3    3.97    0.96
  -4  18   3    1.17    0.74
  -4 -18   3    1.46    0.81
   4 -18  -3    2.55    0.92
  -3  18   3   41.03    2.17
  -3 -18   3   37.34    2.14
   3  18  -3   39.58    2.08
   3 -18  -3   43.16    2.16
   2 -18  -3   43.17    1.96
  -2 -18   3   50.42    2.24
   2  18  -3   48.08    2.05
  -2  18   3   53.35    2.23
   1 -18  -3    5.43    0.80
   1  18  -3    5.75    0.77
  -1  18   3    6.64    0.86
  -1 -18   3    4.96    0.83
   0  18   3   69.72    2.23
   0 -18   3   61.54    2.28
   0  18   3   66.97    1.80
   0 -18  -3   66.25    2.19
   0  18  -3   66.28    1.99
   0  18  -3   64.74    2.14
   1  18   3  120.30    3.10
   1 -18   3  119.22    3.28
  -1 -18  -3  119.50    3.19
   1  18   3  118.07    3.20
   1 -18   3  117.72    3.21
  -1  18  -3  115.39    3.05
   2  18   3   54.08    2.18
   2 -18   3   55.36    2.29
   2 -18   3   51.68    2.09
   3 -18   3    3.12    0.78
   3  18   3    4.03    0.91
   4  18   3    4.77    1.08
  -4  19   3   15.50    1.79
  -4 -19   3   13.15    1.67
   4 -19  -3   14.40    1.75
   4  19  -3    9.55    1.37
   3  19  -3    6.40    1.03
  -3  19   3    7.58    1.20
   3 -19  -3    6.66    1.08
  -3 -19   3    5.97    1.06
   2 -19  -3    1.56    0.54
   2  19  -3    1.07    0.53
  -2 -19   3    0.06    0.42
  -2  19   3    0.40    0.47
   1 -19  -3   61.07    2.25
   1  19  -3   66.17    2.29
  -1 -19   3   67.84    2.54
  -1  19   3   63.70    2.34
   0  19  -3   18.37    1.10
   0  19   3   18.99    0.90
   0  19  -3   19.74    1.04
   0  19   3   20.79    1.21
   0 -19  -3   17.83    1.12
   0 -19   3   19.88    1.39
   1  19   3   10.92    0.96
  -1  19  -3   11.58    1.10
  -1 -19  -3   10.08    0.98
   1 -19   3   11.07    1.11
  -1  19  -3    9.64    0.87
   1  19   3    9.95    0.96
   2 -19   3   48.77    2.04
   2 -19   3   46.16    2.12
   2  19   3   48.15    2.06
   3  19   3   34.52    2.03
   3 -19   3   36.01    2.11
  -4  19  -3    2.54    1.05
   4  19   3    1.76    0.78
  -4 -20   3    1.41    0.86
   4 -20  -3   -0.01    0.79
  -4  20   3    1.31    0.82
   4  20  -3   -0.09    0.57
   3  20  -3   11.50    1.41
   3 -20  -3   12.15    1.44
  -3 -20   3   10.95    1.43
  -3  20   3   11.29    1.41
   2 -20  -3   13.01    1.28
  -2  20   3   16.74    1.47
  -2 -20   3   14.00    1.43
   2  20  -3   13.89    1.31
   1 -20  -3    2.37    0.57
  -1 -20   3    1.97    0.63
  -1  20   3    2.06    0.59
   1  20  -3    1.98    0.57
   0 -20   3   36.77    1.81
   0 -20  -3   35.70    1.62
   0  20  -3   37.35    1.61
   0  20   3   37.25    1.64
   0  20   3   36.22    1.29
   0  20  -3   35.27    1.43
  -1  20  -3   20.06    1.31
   1  20   3   21.89    1.23
   1  20   3   26.17    1.38
   1 -20   3   23.78    1.41
  -1 -20  -3   22.84    1.31
  -1  20  -3   23.14    1.22
   2  20   3    2.84    0.74
   2 -20   3    3.46    0.75
  -2 -20  -3    3.31    0.72
   3  20   3    0.48    0.63
   4  20   3    2.12    0.87
  -4  20  -3    4.05    1.20
   4 -21  -3    0.75    0.88
   4  21  -3   -0.30    0.56
  -4  21   3    0.44    0.83
  -4 -21   3    1.48    0.89
  -3  21   3   -0.77    0.43
   3 -21  -3    0.94    0.61
  -3 -21   3   -0.33    0.55
   3  21  -3   -0.06    0.54
  -2  21   3    0.21    0.48
   2 -21  -3    0.26    0.41
   2  21  -3    0.17    0.44
  -2 -21   3   -0.14    0.44
  -1 -21   3    4.85    0.85
   1 -21  -3    4.50    0.74
   1  21  -3    3.46    0.71
  -1  21   3    3.69    0.70
   0  21   3    5.07    0.80
   0 -21  -3    3.95    0.69
   0  21  -3    2.14    0.56
   0 -21   3    4.73    0.89
   0  21  -3    3.61    0.63
   1 -21   3   -0.10    0.39
  -1  21  -3    0.32    0.39
   1  21   3   -0.03    0.40
  -1  21  -3    0.37    0.50
  -1 -21  -3    0.20    0.37
   1  21   3   -0.09    0.39
   2 -21   3    0.30    0.43
  -2 -21  -3    0.32    0.51
   2  21   3    0.56    0.49
  -2  21  -3   -0.12    0.54
   3  21   3    1.04    0.64
  -3  21  -3    0.61    0.74
  -4  22   3    0.55    0.82
   4 -22  -3    2.17    0.95
   4  22  -3    0.08    0.67
  -4 -22   3    0.73    0.80
   3  22  -3    9.04    1.29
   3 -22  -3   10.66    1.40
  -3 -22   3    6.96    1.18
  -3  22   3    7.75    1.28
  -2 -22   3   25.13    1.90
   2 -22  -3   23.28    1.70
  -2  22   3   26.70    1.71
   2  22  -3   25.74    1.75
   1  22  -3    1.14    0.51
  -1 -22   3    1.07    0.62
  -1  22   3    1.84    0.59
   1 -22  -3    1.30    0.45
   0 -22  -3    1.24    0.44
   0 -22   3    0.71    0.51
   0  22  -3    2.03    0.55
   0  22   3    2.13    0.61
   0  22  -3    0.80    0.44
  -1  22  -3   59.99    2.32
  -1  22  -3   57.89    2.04
   1  22   3   59.53    2.24
  -1 -22  -3   57.48    2.28
   1 -22   3   58.42    2.35
   1  22   3   57.56    2.10
  -2 -22  -3    0.56    0.53
   2  22   3    0.64    0.54
   2 -22   3    0.12    0.46
  -2  22  -3    0.74    0.62
  -3  22  -3    0.16    0.61
   3  22   3    0.02    0.63
  -3 -23   3    2.96    0.90
  -3  23   3    5.05    1.10
   3 -23  -3    4.59    0.99
   3  23  -3    4.55    1.01
  -2  23   3    6.13    1.05
   2  23  -3    5.83    0.98
  -2 -23   3    4.12    0.96
   2 -23  -3    5.13    0.91
  -1 -23   3   12.07    1.38
  -1  23   3   11.38    1.23
   1  23  -3   11.00    1.14
   1 -23  -3   10.75    1.17
   0  23  -3   32.65    1.55
   0 -23   3   31.25    1.74
   0 -23  -3   30.21    1.59
   0  23   3   34.50    1.67
  -1  23  -3    3.72    0.77
  -1 -23  -3    3.13    0.72
   1 -23   3    6.16    0.99
   1  23   3    4.28    0.72
   1  23   3    3.67    0.75
  -2 -23  -3   28.03    1.71
   2  23   3   26.72    1.65
   2 -23   3   26.66    1.81
  -2  23  -3   26.12    1.91
   3  23   3    8.77    1.31
  -3  23  -3    9.32    1.45
  -3  24   3   13.95    1.71
  -3 -24   3   11.84    1.52
   3 -24  -3   11.99    1.52
   3  24  -3   10.53    1.47
  -2 -24   3   13.56    1.58
   2 -24  -3   14.91    1.49
  -2  24   3   17.00    1.64
   2  24  -3   15.04    1.48
  -1  24   3    0.98    0.56
   1  24  -3    0.73    0.47
  -1 -24   3   -0.12    0.52
   1 -24  -3    0.72    0.42
   0 -24   3   13.95    1.41
   0 -24  -3   13.66    1.26
   0  24   3   14.72    1.26
   0  24  -3   12.12    1.10
  -1 -24  -3   42.81    2.04
  -1  24  -3   45.86    2.05
   1  24   3   44.44    1.87
   1 -24   3   46.31    2.17
  -2  24  -3   22.92    1.88
   2 -24   3   20.85    1.69
  -2 -24  -3   19.58    1.62
   2  24   3   19.76    1.60
   3  24   3    5.75    1.12
  -3  24  -3    5.59    1.26
   3  25  -3    1.50    0.78
  -3  25   3    1.26    0.80
  -3 -25   3    3.40    1.00
   3 -25  -3    2.31    0.85
  -2 -25   3   14.72    1.70
  -2  25   3   17.38    1.69
   2  25  -3   17.65    1.63
   2 -25  -3   14.05    1.52
   1  25  -3   57.93    2.37
  -1 -25   3   59.96    2.66
   1 -25  -3   58.80    2.45
  -1  25   3   56.36    2.41
   0  25  -3   26.84    1.45
   0  25   3   22.93    1.44
   0 -25   3   24.27    1.77
   0 -25  -3   22.78    1.59
   1  25   3   -0.05    0.44
  -1 -25  -3    1.84    0.58
  -1  25  -3    0.67    0.55
   1 -25   3    1.00    0.56
  -2  25  -3    4.97    1.01
   2 -25   3    5.23    1.03
   2  25   3    4.09    0.88
  -2 -25  -3    5.15    0.99
  -3  25  -3    2.40    0.99
   3  25   3    3.60    0.94
  -3 -26   3    1.24    0.87
   3  26  -3    2.50    0.88
  -3  26   3    2.40    0.93
   3 -26  -3    1.63    0.84
  -2 -26   3    4.07    0.98
   2  26  -3    5.02    1.02
  -2  26   3    5.95    1.15
   2 -26  -3    3.40    0.84
   1 -26  -3    0.74    0.43
  -1 -26   3   -0.31    0.54
   1  26  -3    0.65    0.50
  -1  26   3   -0.01    0.42
   0  26  -3    0.75    0.48
   0 -26  -3    0.83    0.42
   0  26   3    0.49    0.50
   0 -26   3    0.77    0.54
   1 -26   3   20.51    1.69
  -1 -26  -3   17.41    1.49
  -1  26  -3   20.89    1.57
   2 -26   3   -1.10    0.39
  -2  26  -3    1.69    0.80
   2  26   3    0.15    0.54
  -2 -26  -3    0.41    0.57
  -3  26  -3    3.32    1.14
   3  26   3    0.85    0.84
  -3  27   3    0.21    0.76
   3 -27  -3    0.89    0.79
  -3 -27   3    0.01    0.83
   3  27  -3    0.09    0.73
   2  27  -3    0.73    0.61
  -2 -27   3    0.70    0.66
   2 -27  -3    0.70    0.60
  -2  27   3   -0.20    0.60
  -1 -27   3   -0.37    0.45
   1 -27  -3    0.51    0.41
  -1  27   3    0.66    0.55
   1  27  -3    1.76    0.67
   0  27  -3    1.51    0.57
   0 -27  -3    0.48    0.43
   0 -27   3   -0.36    0.51
   0  27   3   -0.04    0.43
   1 -27   3    2.56    0.84
  -1  27  -3    1.98    0.68
  -1 -27  -3    2.20    0.73
   2  27   3    0.48    0.63
   2 -27   3   -0.50    0.47
  -2  27  -3    0.13    0.67
  -2 -27  -3   -0.53    0.54
   3  27   3    3.03    0.97
  -3  27  -3    0.29    0.89
  -3  28   3    0.27    0.84
  -3 -28   3    0.58    0.80
   3 -28  -3    0.74    0.75
   3  28  -3    0.46    0.66
   2  28  -3    0.81    0.66
  -2  28   3    1.08    0.75
   2 -28  -3    0.54    0.64
  -2 -28   3    0.07    0.74
   1 -28  -3    1.13    0.52
  -1  28   3    1.09    0.59
   1  28  -3    0.24    0.51
  -1 -28   3   -0.10    0.54
   0 -28  -3    0.23    0.44
   0 -28   3    1.56    0.78
   0  28   3    0.22    0.52
   1 -28   3    6.99    1.14
  -1 -28  -3    5.42    0.93
   2 -28   3    0.65    0.61
  -2  28  -3    1.25    0.73
  -2 -28  -3    0.16    0.58
   2  28   3   -0.25    0.59
   3  28   3    0.57    0.88
  -3  28  -3    0.77    0.93
  -2  29   3    0.74    0.73
   2 -29  -3    2.45    0.81
   2  29  -3    2.87    0.84
  -2 -29   3    1.18    0.81
  -1 -29   3    3.87    1.01
   1 -29  -3    2.96    0.77
  -1  29   3    2.25    0.76
   1  29  -3    2.00    0.75
   0 -29  -3    1.42    0.65
   0  29   3    1.90    0.68
   0 -29   3    3.29    0.93
   1 -29   3    2.69    0.87
  -1 -29  -3    1.90    0.66
  -2 -29  -3    0.89    0.70
   2 -29   3    0.41    0.70
  -2  29  -3    1.83    0.89
   2  29   3    1.31    0.70
   2  30  -3    7.06    1.16
  -2  30   3    7.83    1.34
   2 -30  -3    6.56    1.25
  -2 -30   3    9.26    1.43
  -1  30   3    2.25    0.76
   1 -30  -3    1.66    0.66
  -1 -30   3    0.15    0.65
   1  30  -3    1.18    0.67
   0 -30   3    6.04    1.19
   0 -30  -3    6.61    1.08
   1 -30   3    7.12    1.22
  -1 -30  -3    5.95    0.97
   2  30   3    1.37    0.74
   2 -30   3    1.14    0.82
  -2  30  -3    0.60    0.87
  -2 -30  -3    0.98    0.70
   2  31  -3   -0.32    0.61
   2 -31  -3    0.92    0.76
  -2  31   3    0.26    0.78
  -2 -31   3    0.35    0.70
   1 -31  -3    1.38    0.65
   1  31  -3    0.88    0.69
  -1 -31   3    0.42    0.70
  -1  31   3    1.11    0.69
   0 -31  -3    0.30    0.51
   0 -31   3    1.26    0.81
  -1 -31  -3    0.91    0.59
   1 -31   3   -0.14    0.69
  -2  31  -3    8.43    1.44
   2 -31   3    8.80    1.43
  -2 -31  -3    7.69    1.33
  -2  32   3    0.11    0.81
   2  32  -3    1.41    0.81
   2 -32  -3    0.66    0.74
  -2 -32   3    0.02    0.86
  -1 -32   3    1.27    0.79
  -1  32   3    0.08    0.61
   1 -32  -3    0.56    0.61
   0 -32  -3   -0.54    0.46
   0 -32   3    0.44    0.78
  -1 -32  -3    2.38    0.77
   1 -32   3    1.73    0.88
  -2 -32  -3    0.95    0.83
  -2  32  -3   -0.24    0.80
   2 -32   3    0.25    0.77
  -1  33   3    2.29    0.84
   1 -33  -3    2.63    0.84
  -1 -33   3    2.05    0.89
   0 -33  -3    1.78    0.61
   0 -33   3   -0.22    0.71
  -1 -33  -3    2.92    0.88
   1 -33   3    3.43    1.05
  -1 -34   3    0.49    0.79
  -1  34   3    0.05    0.63
   1 -34  -3    1.50    0.73
   0 -34  -3    0.90    0.57
   0 -34   3    0.50    0.79
  -1 -34  -3    1.21    0.75
   1 -34   3   -0.95    0.67
   0 -35  -3    0.89    0.65
   0 -35   3    1.32    0.99
  -5   0   4    2.49    0.87
   4   0  -4    0.14    0.51
   3   0  -4   25.53    1.25
  -3   0   4   26.87    1.29
   3   0  -4   26.62    1.51
   2   0  -4   35.78    1.28
  -2   0   4   38.24    1.29
   2   0  -4   33.95    1.45
  -1   0   4  145.38    3.02
   1   0  -4  147.67    3.11
   1   0  -4  151.11    3.01
   0   0   4  164.01    3.42
   0   0  -4  169.10    2.99
   0   0  -4  171.17    3.39
   1   0   4  165.59    3.73
  -1   0  -4  163.09    3.48
  -2   0  -4   44.03    1.16
  -2   0  -4   42.92    1.66
   2   0   4   41.74    1.75
  -3   0  -4   23.15    1.39
   3   0   4   21.92    1.59
   4   0   4    2.18    0.78
  -4   0  -4    2.36    0.70
  -5  -1   4    3.04    0.91
   4   1  -4    5.14    0.96
   4  -1  -4    5.17    0.98
   4   1  -4    5.17    0.81
   3   1  -4   -0.10    0.40
  -3  -1   4    0.19    0.35
   3   1  -4    0.02    0.33
  -3   1   4    0.22    0.36
   3  -1  -4   -0.03    0.39
   3  -1  -4    0.15    0.34
   2  -1  -4   31.66    1.14
  -2  -1   4   30.76    1.13
   2   1  -4   31.62    1.20
   2   1  -4   30.39    1.36
  -2   1   4   29.30    1.17
   2  -1  -4   30.09    1.36
  -1   1   4   64.23    1.66
   1  -1  -4   60.97    1.69
  -1  -1   4   64.26    1.58
   1  -1  -4   63.89    1.57
   1   1  -4   65.69    1.67
   1   1  -4   62.42    1.73
   0  -1  -4  128.90    2.38
   0  -1   4  128.39    2.77
   0   1  -4  127.15    2.39
   0  -1  -4  127.99    2.69
   0   1  -4  129.26    2.80
   0   1   4  128.75    2.81
  -1  -1  -4   21.98    1.00
   1   1   4   22.07    1.08
   1  -1   4   20.66    1.02
  -1   1  -4   20.66    0.95
  -2  -1  -4   61.43    1.46
  -2  -1  -4   59.37    2.02
   2  -1   4   61.37    2.20
   2   1   4   59.57    2.14
  -2   1  -4   57.22    1.96
  -3   1  -4   -0.92    0.30
   3   1   4    0.12    0.44
  -3  -1  -4   -0.60    0.30
   3  -1   4   -0.12    0.40
   4  -1   4    0.84    0.62
   4   1   4    0.79    0.61
  -4  -1  -4   -0.33    0.50
  -4   1  -4    0.38    0.54
   5  -2  -4    0.00    0.75
  -5  -2   4    0.26    0.70
   4  -2  -4   -0.32    0.48
   4   2  -4   -0.48    0.36
  -3   2   4   28.02    1.37
   3   2  -4   29.70    1.57
   3  -2  -4   25.82    1.44
   3   2  -4   27.72    1.36
  -3  -2   4   26.97    1.26
   3  -2  -4   27.38    1.23
  -2  -2   4   13.17    0.71
  -2   2   4   15.07    0.85
   2   2  -4   14.24    0.82
   2   2  -4   16.07    1.09
   2  -2  -4   14.61    0.73
   2  -2  -4   16.02    0.99
  -1   2   4    6.14    0.52
   1   2  -4    5.71    0.56
   1  -2  -4    6.09    0.56
   1   2  -4    5.89    0.53
   1  -2  -4    5.31    0.43
  -1  -2   4    5.57    0.42
   0   2   4   28.91    1.06
   0  -2  -4   28.90    0.97
   0  -2   4   29.71    1.02
   0   2  -4   29.15    1.09
   0  -2   4   26.91    0.81
   0  -2  -4   28.05    0.79
   1   2   4   73.47    2.13
  -1   2  -4   74.59    2.01
   1  -2   4   72.54    2.11
  -1  -2  -4   74.53    2.00
   2  -2   4   32.11    0.96
  -2   2  -4   34.66    1.47
   2  -2   4   33.45    1.58
  -2  -2  -4   32.04    1.44
   2   2   4   32.00    1.54
  -2  -2  -4   32.45    1.00
  -3   2  -4    0.72    0.46
   3  -2   4    0.61    0.50
   3   2   4    0.62    0.48
  -3  -2  -4    1.26    0.53
  -4   2  -4    2.19    0.66
   4   2   4    2.17    0.74
   4  -2   4    1.60    0.69
  -4  -2  -4    2.44    0.75
  -5  -3   4    1.82    0.87
   5  -3  -4    0.69    0.79
   4   3  -4    1.65    0.57
  -4  -3   4    0.06    0.54
  -4   3   4    0.34    0.55
   4  -3  -4    1.25    0.61
   3   3  -4    0.38    0.37
  -3   3   4    0.46    0.38
   3  -3  -4    0.41    0.34
   3  -3  -4   -0.53    0.27
   3   3  -4   -0.52    0.35
  -2   3   4    0.66    0.30
   2  -3  -4    1.38    0.42
   2   3  -4    0.61    0.39
   2  -3  -4    0.87    0.28
  -2  -3   4    0.94    0.29
   2   3  -4    0.93    0.33
   1   3  -4    4.01    0.49
   1  -3  -4    3.31    0.34
   1   3  -4    2.15    0.40
  -1   3   4    2.86    0.41
   1  -3  -4    3.56    0.45
  -1  -3   4    2.99    0.31
   0  -3  -4   46.55    1.13
   0  -3  -4   45.76    1.28
   0   3   4   48.10    1.44
   0   3  -4   44.85    1.47
   0  -3   4   46.09    1.35
   0  -3   4   47.86    1.19
   1   3   4    4.10    0.56
  -1  -3  -4    4.81    0.25
  -1  -3  -4    6.21    0.61
   1  -3   4    4.04    0.55
  -1   3  -4    4.62    0.55
   1  -3   4    4.60    0.23
  -2  -3  -4   -0.03    0.22
   2  -3   4   -0.39    0.32
  -2   3  -4   -0.11    0.30
   2   3   4    0.29    0.33
  -2  -3  -4    0.34    0.30
   2  -3   4   -0.13    0.22
  -3   3  -4   15.71    1.23
  -3  -3  -4   14.04    1.24
   3   3   4   13.32    1.28
  -4  -3  -4    2.18    0.73
   4  -3   4    3.03    0.92
   4   3   4    1.77    0.74
  -4   3  -4    0.72    0.58
  -5  -4   4    0.59    0.69
   5  -4  -4    0.61    0.71
   4  -4  -4    0.52    0.56
  -4  -4   4    0.67    0.51
  -4   4   4   -0.28    0.48
   4   4  -4   -0.06    0.39
  -3   4   4    2.62    0.60
   3  -4  -4    1.44    0.51
   3  -4  -4    1.96    0.43
   3   4  -4    2.06    0.53
  -3  -4   4    1.87    0.53
   2  -4  -4    0.39    0.35
  -2  -4   4    0.60    0.24
   2   4  -4    0.22    0.38
   2  -4  -4    0.38    0.23
  -2   4   4    0.40    0.30
   2   4  -4    0.73    0.33
  -1   4   4  136.18    3.05
  -1  -4   4  135.89    3.05
  -1  -4   4  139.08    2.68
   1  -4  -4  140.54    2.64
   1   4  -4  137.99    3.04
   1  -4  -4  136.65    2.97
   0  -4   4  135.76    2.87
   0   4   4  134.05    2.99
   0  -4   4  134.60    2.65
   0  -4  -4  133.02    2.72
   0   4  -4  139.29    3.10
   0  -4  -4  133.88    2.57
  -1  -4  -4    1.87    0.20
   1   4   4    1.16    0.35
   1  -4   4    2.02    0.21
   1  -4   4    1.03    0.33
  -1   4  -4    1.50    0.39
  -1  -4  -4    1.71    0.37
   2  -4   4   28.87    0.91
  -2  -4  -4   27.84    1.36
  -2   4  -4   28.73    1.30
   2  -4   4   30.24    1.49
   2   4   4   27.33    1.38
  -2  -4  -4   27.67    0.95
   3  -4   4    0.72    0.48
  -3  -4  -4   -0.16    0.35
  -3   4  -4    0.91    0.47
   3   4   4    0.04    0.47
   4   4   4    0.34    0.53
  -4  -4  -4    1.12    0.63
  -4   4  -4    0.25    0.50
   4  -4   4    0.78    0.66
   5  -5  -4   -0.11    0.77
  -5  -5   4    0.79    0.72
   4  -5  -4   -0.30    0.59
  -4   5   4    1.35    0.55
   4   5  -4    0.78    0.52
  -4  -5   4    1.46    0.66
   3  -5  -4    9.40    1.08
  -3  -5   4    8.67    1.06
  -3   5   4    8.76    0.97
   3   5  -4    8.81    0.96
   2  -5  -4   41.37    1.62
   2  -5  -4   41.27    1.18
  -2   5   4   39.59    1.54
  -2  -5   4   42.98    1.70
   2   5  -4   38.32    1.50
  -2  -5   4   42.55    1.18
   1  -5  -4   30.56    1.11
  -1   5   4   28.61    1.10
   1  -5  -4   29.84    0.81
  -1  -5   4   26.70    1.10
  -1  -5   4   25.11    0.80
   1   5  -4   28.02    1.14
   0  -5   4    1.90    0.32
   0   5  -4    2.49    0.47
   0  -5  -4    2.01    0.29
   0  -5   4    1.72    0.32
   0  -5  -4    2.61    0.34
   0   5   4    1.66    0.34
  -1   5  -4   32.04    1.24
  -1  -5  -4   31.02    0.83
  -1  -5  -4   28.48    1.17
   1  -5   4   31.73    0.83
   1  -5   4   28.64    1.24
   1   5   4   30.11    1.28
  -2   5  -4    5.59    0.70
  -2  -5  -4    5.75    0.75
   2   5   4    7.00    0.85
   2  -5   4    7.47    0.92
  -2  -5  -4    6.92    0.53
   2  -5   4    7.18    0.50
   3  -5   4   13.06    1.38
  -3   5  -4   12.43    1.11
  -3  -5  -4   13.55    1.27
   3   5   4   12.95    1.26
   4  -5   4    2.37    0.85
  -4  -5  -4    1.99    0.68
   4   5   4    2.18    0.73
  -4   5  -4    2.49    0.75
  -5  -6   4   -0.08    0.75
   5  -6  -4    0.62    0.74
  -4  -6   4    9.28    1.25
   4   6  -4    9.98    1.20
  -4   6   4    9.74    1.18
   4  -6  -4    9.15    1.25
  -3  -6   4   34.26    1.76
  -3   6   4   27.42    1.51
   3   6  -4   34.33    1.60
   3  -6  -4   37.27    1.74
   2  -6  -4   11.31    0.55
  -2   6   4   12.11    0.94
   2  -6  -4   11.30    0.94
  -2  -6   4   11.03    0.53
   2   6  -4   11.90    0.92
  -2  -6   4   10.07    0.94
   1   6  -4    0.32    0.24
   1  -6  -4    0.86    0.27
  -1  -6   4    0.83    0.18
   1  -6  -4    0.95    0.19
  -1  -6   4    0.73    0.31
  -1   6   4    0.95    0.31
   0  -6  -4   25.25    0.87
   0   6   4   25.60    1.06
   0   6  -4   25.53    1.12
   0  -6  -4   25.80    0.88
   0  -6   4   26.48    0.94
   0  -6   4   25.45    0.92
  -1  -6  -4   47.34    1.16
   1  -6   4   47.70    1.67
   1  -6   4   46.46    1.15
  -1  -6  -4   47.96    1.55
  -1   6  -4   42.19    1.50
   1   6   4   45.52    1.64
   2   6   4    7.68    0.88
   2  -6   4    7.81    0.56
  -2   6  -4    7.50    0.82
  -2  -6  -4    7.01    0.55
   2  -6   4    7.12    0.89
  -3   6  -4   33.60    1.64
   3   6   4   37.09    1.84
  -3  -6  -4   38.27    1.90
   3  -6   4   33.65    1.89
  -4   6  -4    2.28    0.70
   4  -6   4    3.17    0.89
  -4  -6  -4    3.91    0.90
   4   6   4    2.82    0.77
  -5  -7   4    0.41    0.77
   5   7  -4    0.38    0.76
   5  -7  -4    1.98    0.96
   4  -7  -4    7.82    1.14
  -4  -7   4    9.01    1.22
   4   7  -4    8.41    1.12
  -4   7   4    8.72    1.16
  -3  -7   4    6.78    0.91
   3   7  -4    6.18    0.84
   3  -7  -4    5.50    0.84
  -3   7   4    6.14    0.85
  -2   7   4   43.85    1.69
  -2  -7   4   46.79    1.12
   2  -7  -4   43.80    1.71
  -2  -7   4   44.13    1.79
   2  -7  -4   43.95    1.12
   2   7  -4   45.01    1.67
  -1  -7   4   46.57    1.59
   1  -7  -4   47.26    1.04
  -1  -7   4   46.99    1.07
   1   7  -4   46.90    1.58
  -1   7   4   47.43    1.58
   1  -7  -4   47.10    1.50
   0  -7   4  158.40    3.28
   0  -7  -4  166.34    3.16
   0  -7  -4  160.10    3.18
   0   7   4  159.70    3.52
   0   7  -4  167.66    3.67
   0  -7   4  161.76    3.32
  -1  -7  -4    3.65    0.54
  -1   7  -4    3.47    0.56
  -1  -7  -4    4.28    0.38
   1  -7   4    3.76    0.57
   1  -7   4    4.11    0.38
   1   7   4    3.87    0.60
  -2   7  -4   48.95    1.79
   2   7   4   50.55    1.94
   2   7   4   47.46    1.81
   2  -7   4   49.32    1.40
  -2  -7  -4   48.25    1.42
   2  -7   4   44.06    1.91
  -3   7  -4    6.28    0.86
   3   7   4    6.15    0.90
   3  -7   4    7.50    1.10
  -4  -7  -4    4.04    0.93
  -4   7  -4    4.14    0.87
   4  -7   4    2.26    0.90
  -5  -8   4    3.06    0.99
   5  -8  -4    2.33    1.01
   5   8  -4    3.66    0.97
   4   8  -4    0.51    0.49
  -4   8   4    1.82    0.66
  -4  -8   4    0.35    0.55
   4  -8  -4    0.53    0.56
  -3  -8   4    5.53    0.88
   3  -8  -4    5.53    0.84
   3   8  -4    5.48    0.80
  -3   8   4    5.33    0.84
   2  -8  -4   28.07    1.33
   2  -8  -4   27.67    0.77
  -2   8   4   27.33    1.33
   2   8  -4   28.21    1.33
  -2  -8   4   28.66    1.42
  -1  -8   4   14.51    0.46
  -1  -8   4   14.15    0.86
   1  -8  -4   15.31    0.83
   1   8  -4   13.46    0.84
  -1   8   4   13.41    0.83
   1  -8  -4   15.14    0.46
   0  -8  -4   46.43    1.27
   0   8   4   45.69    1.51
   0  -8   4   44.97    1.41
   0  -8  -4   46.38    1.34
   0  -8   4   47.99    1.37
   0   8  -4   47.10    1.62
  -1   8  -4  207.00    4.37
   1   8   4  208.62    4.52
  -1  -8  -4  203.18    3.82
   1  -8   4  203.71    4.49
   1  -8   4  202.15    3.85
   1   8   4  207.62    4.24
   2  -8   4   24.86    1.42
   2  -8   4   23.60    0.99
  -2  -8  -4   24.46    1.01
   2   8   4   26.77    1.34
   2   8   4   24.68    1.35
  -2   8  -4   26.26    1.30
   3   8   4    1.05    0.50
   3   8   4    1.58    0.55
   3  -8   4    1.56    0.63
  -3   8  -4    1.25    0.51
  -4  -8  -4    2.77    0.81
   4  -8   4    0.70    0.71
   4  -9  -4   16.00    1.58
   4   9  -4   15.46    1.48
  -4  -9   4   16.15    1.65
  -4   9   4   14.92    1.47
   3   9  -4   16.30    1.28
  -3   9   4   17.91    1.36
   3  -9  -4   17.44    1.38
  -3  -9   4   18.44    1.48
   2   9  -4   13.51    1.06
   2  -9  -4   15.81    1.13
  -2   9   4   16.00    1.13
  -2  -9   4   14.73    1.16
  -1  -9   4    5.21    0.65
   1   9  -4    4.86    0.62
  -1  -9   4    4.80    0.25
  -1   9   4    6.29    0.69
   1  -9  -4    4.92    0.59
   1  -9  -4    6.03    0.25
   0  -9  -4  228.75    4.22
   0  -9   4  223.69    4.43
   0  -9   4  227.64    4.39
   0   9   4  225.90    4.68
   0  -9  -4  225.49    4.31
   0   9  -4  229.65    4.75
  -1   9  -4   36.53    1.45
   1  -9   4   35.07    1.44
   1  -9   4   36.95    1.19
   1   9   4   34.86    1.43
   1   9   4   33.55    1.31
  -1  -9  -4   35.46    1.13
   2   9   4    4.57    0.73
   2  -9   4    5.41    0.58
   2  -9   4    5.13    0.80
  -2   9  -4    5.05    0.73
  -2  -9  -4    6.09    0.59
   2   9   4    6.25    0.85
   3  -9   4   10.00    1.27
   3   9   4   11.88    1.25
  -3   9  -4   10.83    1.08
   3   9   4    9.87    1.11
   4  -9   4    2.39    0.89
  -4  -9  -4    3.68    0.92
  -4 -10   4    1.14    0.68
   4 -10  -4    0.29    0.57
  -4  10   4    0.25    0.48
   4  10  -4    0.36    0.52
  -3  10   4    2.74    0.67
   3  10  -4    4.86    0.79
   3 -10  -4    3.28    0.71
  -3 -10   4    3.21    0.74
   2 -10  -4   16.14    1.15
  -2 -10   4   15.13    1.21
   2  10  -4   16.30    1.15
  -2  10   4   17.27    1.09
  -1 -10   4   35.56    1.44
   1  10  -4   33.46    1.38
  -1  10   4   35.23    1.43
   1 -10  -4   32.75    1.30
   0  10  -4   44.92    1.60
   0 -10   4   43.75    1.34
   0 -10   4   44.70    1.47
   0 -10  -4   44.02    1.38
   0  10   4   43.53    1.53
   0 -10  -4   44.99    1.27
  -1 -10  -4   64.03    1.69
   1  10   4   62.17    1.87
   1  10   4   62.38    2.03
  -1  10  -4   64.50    2.06
   1 -10   4   64.49    2.07
   1 -10   4   65.29    1.75
  -2  10  -4   22.49    1.22
   2  10   4   21.43    1.21
   2 -10   4   21.97    1.00
   2 -10   4   20.94    1.30
  -2 -10  -4   20.53    1.00
   2  10   4   19.71    1.25
   3  10   4    1.32    0.51
   3  10   4    1.81    0.57
  -3  10  -4    0.88    0.51
   3 -10   4    0.80    0.51
  -4 -10  -4    0.50    0.64
   4 -10   4    0.04    0.67
  -4 -11   4    1.11    0.64
   4  11  -4    0.56    0.55
   4 -11  -4    0.98    0.59
  -4  11   4    0.95    0.59
  -3  11   4    3.98    0.78
   3  11  -4    3.31    0.68
  -3 -11   4    3.07    0.72
   3 -11  -4    3.69    0.74
  -2  11   4    8.42    0.92
   2  11  -4    9.38    0.96
  -2 -11   4    7.65    0.92
   2 -11  -4    8.52    0.91
   1 -11  -4   29.97    1.26
   1  11  -4   31.82    1.37
  -1 -11   4   30.93    1.37
  -1  11   4   27.79    1.31
   0 -11   4   68.74    1.82
   0 -11  -4   67.24    1.86
   0  11   4   69.25    2.06
   0 -11  -4   66.36    1.70
   0 -11   4   69.57    2.02
   0  11  -4   72.60    2.13
   1  11   4    6.27    0.67
  -1  11  -4    8.31    0.83
   1  11   4    6.31    0.74
  -1 -11  -4    6.36    0.57
   1 -11   4    7.01    0.79
   1 -11   4    7.21    0.63
   2  11   4    5.06    0.80
  -2  11  -4    7.01    0.85
   2  11   4    5.53    0.80
   2 -11   4    5.78    0.65
   2 -11   4    6.56    0.90
  -2 -11  -4    5.69    0.62
   3  11   4    0.96    0.55
  -3  11  -4    0.44    0.46
   3 -11   4    0.86    0.56
   3  11   4    0.43    0.38
   4 -11   4    3.82    1.05
   4 -12  -4    0.32    0.61
  -4 -12   4   -0.10    0.56
   4  12  -4    0.36    0.52
  -4  12   4    0.63    0.61
   3  12  -4    0.58    0.44
  -3  12   4    2.05    0.59
   3 -12  -4    0.88    0.52
  -3 -12   4    0.24    0.52
   2  12  -4    0.10    0.32
   2 -12  -4    0.31    0.33
  -2  12   4   -0.06    0.34
  -2 -12   4    0.70    0.45
   1 -12  -4   61.16    1.95
   1  12  -4   63.39    2.07
  -1  12   4   67.27    2.15
  -1 -12   4   61.53    2.08
   0 -12   4   82.07    2.32
   0 -12   4   86.74    2.11
   0 -12  -4   81.49    2.16
   0  12   4   86.14    2.38
   0  12  -4   79.42    2.36
   1  12   4   26.58    1.30
   1 -12   4   26.32    1.27
   1 -12   4   24.84    1.11
   1  12   4   26.12    1.17
  -1  12  -4   27.27    1.33
  -1 -12  -4   24.77    1.06
   2 -12   4    8.31    0.75
   2  12   4    7.99    0.96
   2 -12   4    6.72    0.91
  -2 -12  -4    7.38    0.71
  -2  12  -4    7.63    0.88
   2  12   4    7.18    0.86
   3  12   4    0.19    0.43
   3  12   4    0.12    0.43
   3 -12   4    1.29    0.65
  -3  12  -4    1.16    0.52
   4 -12   4    0.11    0.71
   4  12   4    0.40    0.52
   4  13  -4    2.95    0.82
  -4  13   4    2.75    0.81
   4 -13  -4    2.20    0.82
  -4 -13   4    2.97    0.87
   3  13  -4   11.14    1.18
  -3  13   4   11.35    1.25
  -3 -13   4   13.24    1.38
   3 -13  -4   11.43    1.24
  -2  13   4    1.21    0.48
  -2 -13   4    1.09    0.48
   2  13  -4    1.61    0.47
   2 -13  -4    1.00    0.44
  -1 -13   4   36.29    1.57
   1  13  -4   36.55    1.55
  -1  13   4   36.71    1.59
   1 -13  -4   35.59    1.49
   0  13  -4   95.42    2.60
   0 -13   4   93.55    2.28
   0  13   4   95.38    2.59
   0 -13  -4   91.42    2.40
   0  13   4   96.14    2.11
   0 -13   4   92.73    2.55
   1  13   4    1.01    0.38
   1 -13   4    0.94    0.35
   1  13   4    0.91    0.42
  -1 -13  -4    1.48    0.37
   1 -13   4    1.89    0.45
  -1  13  -4    0.55    0.38
  -2 -13  -4   11.10    0.87
  -2  13  -4   12.61    1.07
   2 -13   4   13.59    1.25
   2  13   4   10.17    1.05
   2  13   4   10.26    1.01
   2 -13   4   12.77    0.93
   3 -13   4   15.08    1.55
   3  13   4   16.40    1.45
  -3  13  -4   15.72    1.35
   3  13   4   15.40    1.35
   4  13   4    1.18    0.64
   4 -13   4    1.76    0.78
  -4  14   4    2.26    0.79
   4  14  -4    0.33    0.50
  -4 -14   4    1.75    0.69
   4 -14  -4    1.83    0.76
   3  14  -4   27.08    1.60
   3 -14  -4   24.74    1.69
  -3  14   4   27.10    1.66
  -3 -14   4   25.67    1.83
   2  14  -4   55.41    2.13
   2 -14  -4   58.23    2.15
  -1  14   4  118.79    3.28
   1  14  -4  126.78    3.26
   1 -14  -4  121.00    3.13
  -1 -14   4  124.29    3.35
   0 -14   4    0.94    0.30
   0  14  -4    1.34    0.41
   0  14   4    1.14    0.29
   0  14   4    0.92    0.38
   0 -14   4    1.19    0.40
   0 -14  -4    1.88    0.42
  -1 -14  -4   31.90    1.30
   1 -14   4   29.90    1.34
   1 -14   4   30.69    1.42
  -1  14  -4   31.41    1.46
   1  14   4   31.92    1.48
   1  14   4   30.32    1.31
   2  14   4    4.83    0.75
   2  14   4    3.67    0.74
   2 -14   4    5.63    0.73
   2 -14   4    3.58    0.72
  -2 -14  -4    4.94    0.66
  -2  14  -4    4.54    0.78
   3 -14   4    0.46    0.45
   3  14   4    0.42    0.51
   4  14   4    2.99    0.89
   4 -14   4    3.97    1.06
   4  15  -4    6.58    1.11
  -4 -15   4    7.35    1.25
   4 -15  -4    6.91    1.18
  -4  15   4    8.43    1.30
  -3  15   4   27.24    1.69
   3 -15  -4   23.89    1.72
   3  15  -4   26.28    1.60
  -3 -15   4   29.15    1.80
   2 -15  -4    0.67    0.41
  -2 -15   4    0.32    0.44
  -2  15   4    1.32    0.53
   2  15  -4    0.89    0.45
   1  15  -4   24.87    1.30
  -1 -15   4   27.55    1.43
   1 -15  -4   26.26    1.32
  -1  15   4   24.46    1.33
   0 -15   4   72.52    1.94
   0 -15  -4   71.17    2.11
   0  15   4   76.01    2.31
   0  15   4   70.32    1.77
   0 -15   4   70.83    2.28
   0  15  -4   73.95    2.28
   1 -15   4   61.68    2.11
  -1  15  -4   62.02    2.16
   1  15   4   58.48    1.93
   1 -15   4   63.10    2.06
  -1 -15  -4   62.86    1.96
   1  15   4   62.71    2.21
  -2 -15  -4   15.57    1.08
  -2  15  -4   16.46    1.26
   2  15   4   14.85    1.27
   2 -15   4   14.71    1.07
   2 -15   4   15.34    1.36
   2  15   4   17.19    1.30
   3  15   4   22.92    1.70
   3 -15   4   25.40    1.96
   4  15   4    3.39    0.89
   4 -15   4    4.69    1.13
   4 -16  -4    0.04    0.66
  -4  16   4    1.21    0.77
  -4 -16   4    0.63    0.65
   4  16  -4    0.99    0.63
   3  16  -4    3.71    0.79
   3 -16  -4    2.90    0.77
  -3 -16   4    3.43    0.80
  -3  16   4    4.70    0.93
  -2  16   4   33.45    1.74
  -2 -16   4   33.43    1.75
   2 -16  -4   31.86    1.62
   2  16  -4   29.24    1.57
  -1 -16   4   97.92    2.99
  -1  16   4   96.57    2.94
   1 -16  -4  100.43    2.83
   1  16  -4   97.97    2.85
   0 -16  -4    4.89    0.66
   0 -16   4    4.73    0.70
   0  16   4    5.15    0.74
   0  16  -4    4.07    0.65
   0 -16   4    4.75    0.55
   0  16   4    4.35    0.48
   1 -16   4   44.33    1.74
   1  16   4   47.45    1.86
  -1 -16  -4   43.62    1.65
   1  16   4   46.10    1.67
  -1  16  -4   44.55    1.79
   1 -16   4   44.41    1.77
   2  16   4    7.56    1.01
  -2  16  -4    9.85    1.03
  -2 -16  -4    8.91    0.90
   2 -16   4    9.78    0.96
   2  16   4    9.09    1.05
   2 -16   4    8.45    1.04
   3 -16   4    0.52    0.54
   3  16   4    1.58    0.69
   4 -16   4    0.53    0.77
   4  16   4    0.26    0.64
   4  17  -4    1.43    0.71
   4 -17  -4    3.78    1.03
  -4  17   4    3.04    0.97
  -4 -17   4    3.29    1.00
   3 -17  -4    5.07    0.89
   3  17  -4    4.84    0.89
  -3  17   4    6.19    1.08
  -3 -17   4    5.55    1.02
   2  17  -4    3.50    0.72
  -2 -17   4    4.40    0.83
  -2  17   4    4.37    0.80
   2 -17  -4    3.44    0.71
   1 -17  -4    0.33    0.38
   1  17  -4    1.01    0.42
  -1 -17   4    0.71    0.46
  -1  17   4    0.47    0.43
   0  17   4   49.63    1.88
   0 -17   4   43.79    1.84
   0 -17  -4   48.39    1.77
   0  17   4   50.90    1.46
   0  17  -4   50.02    1.87
   1  17   4   13.46    1.09
   1 -17   4   12.59    1.06
  -1  17  -4    9.58    0.95
  -1 -17  -4   11.67    0.97
   1  17   4   12.28    0.96
   1 -17   4   14.71    1.13
   2  17   4   -0.23    0.39
   2  17   4    0.12    0.46
  -2  17  -4    0.12    0.52
  -2 -17  -4    0.41    0.37
   2 -17   4    0.71    0.43
   2 -17   4    0.30    0.41
   3  17   4    0.67    0.54
   3 -17   4    0.26    0.52
   4  17   4   -0.63    0.65
   4 -17   4    0.11    0.85
   4 -18  -4    1.13    0.72
  -4  18   4    2.82    0.89
  -4 -18   4   -0.06    0.69
   4  18  -4    0.29    0.61
  -3 -18   4    2.75    0.80
   3 -18  -4    2.92    0.81
   3  18  -4    3.09    0.77
  -3  18   4    4.17    0.96
   2 -18  -4   16.51    1.35
  -2  18   4   16.24    1.42
  -2 -18   4   15.50    1.47
   2  18  -4   13.90    1.29
   1  18  -4    3.11    0.62
   1 -18  -4    3.54    0.62
  -1  18   4    3.39    0.68
  -1 -18   4    3.71    0.75
   0  18  -4    2.70    0.52
   0  18  -4    5.00    0.74
   0 -18   4    3.01    0.66
   0 -18  -4    2.99    0.56
   0  18   4    2.59    0.44
   0  18   4    4.18    0.71
  -1  18  -4   11.74    1.04
   1  18   4   11.37    1.06
   1 -18   4   11.56    1.08
  -1 -18  -4   12.17    1.03
   1 -18   4   12.66    1.09
   1  18   4   13.37    1.02
   2 -18   4   -0.34    0.32
   2 -18   4    0.49    0.49
   2  18   4    0.19    0.48
   2  18   4    0.37    0.45
  -2 -18  -4    1.06    0.47
  -2  18  -4   -0.10    0.46
   3  18   4    0.04    0.53
   3 -18   4    1.40    0.70
   4 -18   4    3.15    1.00
   4  18   4   -0.48    0.62
  -4 -19   4    0.79    0.75
   4  19  -4    2.03    0.75
  -4  19   4    1.28    0.78
   4 -19  -4    1.31    0.86
  -3  19   4   12.26    1.47
   3  19  -4    8.61    1.18
   3 -19  -4   11.02    1.38
  -3 -19   4    9.73    1.37
   2  19  -4    5.36    0.91
  -2  19   4    5.33    0.91
  -2 -19   4    4.91    0.91
   2 -19  -4    6.90    0.97
   1  19  -4   11.04    1.07
  -1  19   4   13.73    1.21
  -1 -19   4   10.71    1.18
   1 -19  -4   12.27    1.12
   0  19   4   10.14    0.71
   0 -19  -4   10.42    0.98
   0  19  -4   11.02    1.02
   0 -19   4   10.89    1.10
   0  19   4    8.52    0.97
   0  19  -4   10.97    0.85
   1 -19   4    0.71    0.48
  -1 -19  -4   -0.62    0.30
   1  19   4    0.44    0.40
   1 -19   4    0.61    0.39
  -1  19  -4   -0.43    0.38
   1  19   4   -0.55    0.34
   2 -19   4    0.78    0.45
   2 -19   4    0.42    0.47
   2  19   4    0.90    0.52
  -2 -19  -4    0.28    0.46
   3 -19   4    3.22    0.83
   3  19   4    2.17    0.73
   4 -19   4    0.60    0.77
   4  19   4    0.93    0.70
  -4 -20   4    4.88    1.12
  -4  20   4    4.89    1.15
   4  20  -4    3.90    0.94
   4 -20  -4    6.16    1.32
  -3  20   4    0.63    0.55
   3  20  -4   -0.31    0.50
   3 -20  -4    0.50    0.59
  -3 -20   4   -0.04    0.53
   2  20  -4   29.42    1.68
  -2  20   4   29.36    1.74
   2 -20  -4   27.00    1.60
  -2 -20   4   24.91    1.84
   1 -20  -4    3.57    0.67
  -1  20   4    2.74    0.63
   1  20  -4    2.50    0.63
  -1 -20   4    3.12    0.80
   0 -20   4    0.31    0.50
   0 -20  -4    0.94    0.40
   0  20   4    0.10    0.38
   0  20  -4    0.39    0.39
   0  20  -4    0.15    0.40
   1 -20   4   12.35    1.12
   1  20   4   13.74    1.18
  -1  20  -4   12.08    1.06
   1  20   4   12.83    1.07
   1 -20   4   14.58    1.29
  -1 -20  -4   14.25    1.14
  -2 -20  -4   33.58    1.71
   2  20   4   36.13    1.81
   2 -20   4   32.26    1.80
   2 -20   4   35.07    1.74
   3  20   4    1.69    0.68
   3 -20   4    1.99    0.77
  -4  21   4    4.56    1.17
   4 -21  -4    3.70    1.13
  -4 -21   4    2.00    0.93
   4  21  -4    3.79    0.95
  -3  21   4   14.44    1.61
   3 -21  -4   12.52    1.51
   3  21  -4   13.59    1.48
  -3 -21   4   12.52    1.55
  -2  21   4   16.14    1.55
   2 -21  -4   15.22    1.43
  -2 -21   4   13.20    1.46
   2  21  -4   13.96    1.38
  -1  21   4   12.97    1.23
   1 -21  -4   12.71    1.20
  -1 -21   4   14.13    1.39
   1  21  -4   10.47    1.10
   0 -21   4   94.16    3.11
   0 -21  -4   92.76    2.84
   0  21   4   91.21    2.90
   0  21  -4   95.45    2.90
  -1  21  -4   15.22    1.31
   1  21   4   17.09    1.20
  -1  21  -4   17.28    1.22
   1  21   4   19.91    1.38
   1 -21   4   16.51    1.39
  -1 -21  -4   16.63    1.24
   2 -21   4    1.07    0.48
  -2 -21  -4    2.49    0.63
   2 -21   4    1.80    0.59
   2  21   4    3.48    0.74
   3  21   4    9.93    1.35
   3 -21   4   10.95    1.43
   4 -22  -4    0.49    0.92
   4  22  -4    1.07    0.81
  -4  22   4    1.41    0.91
  -4 -22   4    1.32    0.86
   3  22  -4    3.54    0.90
   3 -22  -4    2.48    0.79
  -3 -22   4    4.39    1.06
  -3  22   4    5.39    1.12
  -2  22   4   39.31    2.09
   2 -22  -4   39.16    2.01
  -2 -22   4   40.53    2.17
   2  22  -4   36.80    1.99
  -1  22   4   11.58    1.20
   1 -22  -4    9.67    1.09
  -1 -22   4   12.54    1.36
   1  22  -4   14.22    1.28
   0 -22  -4    1.45    0.45
   0  22   4    1.91    0.57
   0  22  -4    2.11    0.59
   0 -22   4    2.38    0.74
   1 -22   4    7.65    1.08
  -1 -22  -4    8.23    0.99
   1  22   4    7.87    1.03
   1  22   4    7.98    0.92
  -1  22  -4    7.22    0.94
  -1  22  -4    7.97    0.94
   2 -22   4    7.59    1.09
   2  22   4   10.41    1.23
  -2 -22  -4    9.95    1.12
   3  22   4    0.35    0.56
  -3 -23   4    3.00    0.90
  -3  23   4    1.83    0.81
   3  23  -4    1.74    0.78
   3 -23  -4    2.84    0.94
   2 -23  -4    3.76    0.83
   2  23  -4    3.55    0.83
  -2  23   4    4.56    1.02
  -2 -23   4    4.24    0.98
   1 -23  -4   15.36    1.38
   1  23  -4   13.52    1.28
  -1  23   4   14.66    1.37
  -1 -23   4   14.12    1.47
   0  23  -4   30.00    1.59
   0 -23  -4   31.57    1.61
   0 -23   4   31.59    1.82
   0  23   4   30.44    1.62
  -1  23  -4    0.33    0.45
   1 -23   4    0.48    0.51
   1  23   4    0.34    0.45
  -1 -23  -4   -0.65    0.28
   1  23   4   -0.06    0.39
  -1  23  -4    0.28    0.42
   2 -23   4    1.26    0.55
   2  23   4    0.54    0.57
  -2 -23  -4    1.51    0.62
  -2  23  -4    0.35    0.55
  -3  23  -4    2.74    1.00
   3  23   4    2.91    0.86
   3  24  -4    5.73    1.11
   3 -24  -4    7.59    1.31
  -3 -24   4    6.48    1.26
  -3  24   4    6.17    1.24
  -2  24   4    3.71    0.91
  -2 -24   4    7.71    1.19
   2  24  -4    3.75    0.88
   2 -24  -4    5.48    0.95
   1  24  -4    0.63    0.48
  -1  24   4    0.06    0.43
   1 -24  -4    0.52    0.46
  -1 -24   4   -0.54    0.52
   0 -24  -4   -0.25    0.30
   0  24   4    0.25    0.42
   0  24  -4    0.23    0.46
   0 -24   4    0.06    0.51
  -1 -24  -4    0.73    0.44
   1 -24   4    1.08    0.63
  -1  24  -4    1.58    0.59
   1  24   4    2.01    0.60
   1  24   4    2.23    0.60
  -2  24  -4    0.27    0.56
   2 -24   4   -0.17    0.52
  -2 -24  -4    0.31    0.50
   2  24   4   -0.08    0.52
   3  24   4    1.26    0.65
  -3  24  -4    1.12    0.86
  -3  25   4    4.06    1.09
   3  25  -4    6.28    1.19
  -3 -25   4    5.16    1.16
   3 -25  -4    6.00    1.15
  -2  25   4    6.26    1.10
   2  25  -4    5.48    1.01
   2 -25  -4    5.27    1.04
  -2 -25   4    3.69    0.92
  -1  25   4    2.60    0.71
   1  25  -4    1.35    0.60
  -1 -25   4    1.57    0.71
   1 -25  -4    1.35    0.56
   0 -25  -4   -0.01    0.34
   0  25  -4    0.20    0.44
   0  25   4   -0.15    0.38
   0 -25   4    0.27    0.49
  -1 -25  -4    1.42    0.56
  -1  25  -4    1.16    0.60
   1 -25   4    1.06    0.69
  -2  25  -4    1.67    0.77
  -2 -25  -4    0.41    0.58
   2  25   4    0.74    0.65
   2 -25   4    1.07    0.62
   3  25   4   -0.10    0.58
  -3  25  -4    0.45    0.81
  -3 -26   4    0.73    0.72
   3  26  -4   -0.14    0.77
   3 -26  -4    0.10    0.63
  -3  26   4    0.42    0.75
  -2 -26   4   15.92    1.79
   2 -26  -4   12.28    1.45
  -2  26   4   15.23    1.67
   2  26  -4   12.57    1.46
   1  26  -4   33.31    1.85
  -1  26   4   38.64    2.05
  -1 -26   4   38.47    2.20
   1 -26  -4   36.54    1.97
   0  26   4   15.37    1.39
   0 -26  -4   15.23    1.37
   0  26  -4   11.86    1.20
   0 -26   4   17.27    1.62
   1 -26   4    0.69    0.57
  -1  26  -4    0.89    0.57
  -1 -26  -4    0.71    0.51
  -2 -26  -4    4.01    0.87
   2 -26   4    5.20    1.02
   2  26   4    5.30    1.00
  -2  26  -4    4.14    1.01
  -3  26  -4    0.88    0.93
   3  26   4    0.78    0.66
  -3  27   4    3.88    1.14
  -3 -27   4    3.06    1.07
   3 -27  -4    3.22    0.98
   3  27  -4    4.43    1.10
  -2 -27   4    0.01    0.62
   2 -27  -4    0.28    0.61
  -2  27   4    0.09    0.60
   2  27  -4    1.47    0.72
  -1  27   4   20.44    1.70
   1 -27  -4   18.38    1.63
   1  27  -4   17.97    1.56
  -1 -27   4   15.66    1.68
   0  27  -4    4.00    0.79
   0 -27  -4    3.01    0.66
   0  27   4    3.75    0.77
   0 -27   4    2.23    0.77
  -1 -27  -4    7.06    1.02
   1 -27   4   11.02    1.42
  -2  27  -4    1.90    0.83
   2 -27   4    0.86    0.71
  -2 -27  -4    0.82    0.62
   2  27   4    2.09    0.78
  -3  27  -4    2.18    1.18
   3  27   4    2.74    0.93
  -3 -28   4    2.61    1.10
   3  28  -4    1.98    0.91
   3 -28  -4    1.44    0.91
  -3  28   4    1.64    1.00
   2  28  -4   11.41    1.44
  -2 -28   4   10.68    1.41
   2 -28  -4   16.01    1.71
  -2  28   4   13.35    1.64
  -1 -28   4    1.84    0.78
   1  28  -4    1.82    0.72
  -1  28   4    3.12    0.80
   1 -28  -4    3.25    0.79
   0  28  -4    5.65    0.92
   0  28   4    6.41    1.01
   0 -28   4    6.95    1.19
   0 -28  -4    6.73    1.01
  -1 -28  -4    6.16    1.04
   1 -28   4    4.33    0.98
  -2 -28  -4    1.90    0.76
   2 -28   4    2.23    0.87
  -2  28  -4    3.40    1.00
   2  28   4    1.60    0.76
  -2  29   4    0.87    0.73
   2  29  -4   -0.02    0.66
  -2 -29   4    0.40    0.73
   2 -29  -4    0.75    0.59
   1 -29  -4   16.17    1.62
   1  29  -4   13.07    1.47
  -1  29   4   16.12    1.65
  -1 -29   4   13.58    1.69
   0  29   4    8.75    1.19
   0 -29  -4    5.54    1.00
   0 -29   4    8.44    1.28
  -1 -29  -4   -0.20    0.52
   1 -29   4    0.79    0.71
   2 -29   4   -0.41    0.57
   2  29   4    0.35    0.67
  -2 -29  -4    1.88    0.71
  -2  29  -4    1.36    0.82
  -2  30   4    0.68    0.78
  -2 -30   4   -0.14    0.65
   2  30  -4    0.67    0.70
   2 -30  -4    0.51    0.70
  -1 -30   4    9.57    1.50
   1 -30  -4    8.93    1.32
   1  30  -4    6.16    1.09
  -1  30   4    7.59    1.22
   0  30   4   15.34    1.52
   0 -30   4   12.26    1.60
   0 -30  -4   12.61    1.41
  -1 -30  -4    4.12    0.91
   1 -30   4    4.32    1.05
  -2  30  -4    3.15    1.08
   2 -30   4    0.03    0.64
  -2 -30  -4    1.67    0.77
   2  31  -4    3.00    0.97
   2 -31  -4    3.68    0.99
  -2  31   4    2.29    0.91
  -2 -31   4    3.37    1.01
  -1  31   4    1.06    0.73
   1  31  -4    1.83    0.72
   1 -31  -4    3.03    0.83
  -1 -31   4    2.13    0.91
   0 -31   4    0.43    0.87
   0 -31  -4    0.50    0.53
  -1 -31  -4    1.82    0.68
   1 -31   4    1.16    0.78
  -2 -31  -4    1.09    0.69
   2 -31   4    1.34    0.88
  -2  31  -4    2.67    0.98
   2  32  -4    0.48    0.72
  -2  32   4    0.27    0.78
  -2 -32   4   -0.46    0.74
   2 -32  -4    0.66    0.70
   1 -32  -4    3.45    1.10
  -1 -32   4    0.08    0.79
   1  32  -4    0.82    0.71
  -1  32   4    0.64    0.72
   0 -32   4    0.60    0.71
   0 -32  -4    0.96    0.60
   1 -32   4    1.86    0.83
  -1 -32  -4    0.41    0.62
  -1 -33   4   -0.33    0.74
   1 -33  -4    2.04    0.77
  -1  33   4    2.11    0.90
   0 -33  -4    2.57    0.82
   0 -33   4    0.28    0.80
  -1 -33  -4    0.49    0.64
   1 -33   4    0.97    0.77
  -1 -34   4    0.53    0.89
  -1  34   4    1.33    0.81
   1 -34  -4    0.15    0.67
   0 -34   4    2.86    1.03
   0 -34  -4    1.33    0.75
  -5   0   5    0.37    0.68
   4   0  -5    1.14    0.65
  -3   0   5    0.10    0.37
   3   0  -5   -0.10    0.34
   3   0  -5    0.20    0.43
   2   0  -5   -0.02    0.27
   2   0  -5   -0.10    0.30
  -2   0   5    0.25    0.26
   1   0  -5   -0.28    0.20
   1   0  -5    0.06    0.23
  -1   0   5    0.20    0.20
   0   0   5   -0.20    0.22
   0   0  -5   -0.09    0.18
   0   0  -5    0.00    0.22
  -1   0  -5   -0.11    0.23
   1   0   5   -0.21    0.19
  -2   0  -5    0.13    0.31
   2   0   5   -0.19    0.31
  -3   0  -5    0.31    0.41
   3   0   5    0.28    0.43
  -4   0  -5    0.91    0.62
   4   0   5    0.12    0.63
  -5  -1   5    0.98    0.72
   4   1  -5    3.58    0.90
   4  -1  -5    0.46    0.61
   3   1  -5    2.19    0.52
   3  -1  -5    2.69    0.70
   3  -1  -5    2.87    0.55
  -3  -1   5    2.37    0.53
  -3   1   5    2.20    0.54
   3   1  -5    0.37    0.46
   2  -1  -5   50.03    1.83
  -2  -1   5   50.48    1.57
   2  -1  -5   50.16    1.55
   2   1  -5   50.20    1.86
  -2   1   5   47.75    1.62
   2   1  -5   50.50    1.63
   1  -1  -5   64.86    1.75
  -1  -1   5   64.43    1.68
   1   1  -5   62.91    1.78
  -1   1   5   65.47    1.75
   1   1  -5   63.57    1.80
   1  -1  -5   61.58    1.76
   0  -1  -5  103.50    2.07
   0   1  -5  100.26    2.52
   0  -1   5  103.89    2.50
   0  -1  -5   99.24    2.41
   0   1   5  105.38    2.55
   0   1  -5  105.69    2.09
  -1  -1  -5    9.14    0.77
  -1   1  -5    8.97    0.77
   1  -1   5    9.81    0.85
   1   1   5    9.75    0.87
   2  -1   5    4.68    0.77
  -2  -1  -5    4.72    0.70
  -2   1  -5    3.80    0.66
   2   1   5    4.64    0.76
  -3   1  -5    0.94    0.47
   3  -1   5    0.49    0.43
   3   1   5    0.39    0.44
  -3  -1  -5   -0.44    0.37
  -4   1  -5   -0.54    0.50
   4  -1   5    0.87    0.68
   4   1   5    0.65    0.62
  -4  -1  -5    1.49    0.68
  -5  -2   5    4.88    1.09
   5  -2  -5    6.00    1.29
   4   2  -5    0.80    0.51
   4   2  -5    0.48    0.59
   4  -2  -5    0.14    0.51
  -3   2   5   23.17    1.27
   3  -2  -5   23.72    1.45
   3   2  -5   20.41    1.53
   3   2  -5   24.87    1.29
   3  -2  -5   20.43    1.10
   2   2  -5  149.94    3.41
   2  -2  -5  148.00    3.64
   2  -2  -5  148.36    3.19
  -2  -2   5  152.88    3.25
  -2   2   5  153.12    3.50
  -1   2   5    1.67    0.34
   1  -2  -5    1.66    0.37
   1   2  -5    1.86    0.40
  -1  -2   5    1.71    0.33
   1   2  -5    1.47    0.37
   1  -2  -5    1.79    0.36
   0  -2   5   65.49    1.50
   0  -2   5   62.94    1.79
   0  -2  -5   60.98    1.71
   0   2  -5   62.41    1.87
   0  -2  -5   63.16    1.44
   1  -2   5  205.18    4.57
  -1  -2  -5  209.24    4.34
   1   2   5  202.82    4.56
  -1   2  -5  210.40    4.38
  -2  -2  -5   64.73    2.20
   2   2   5   64.38    2.32
  -2   2  -5   65.24    2.20
   2  -2   5   70.19    2.44
  -3  -2  -5    2.96    0.68
  -3   2  -5    4.20    0.78
   3   2   5    2.94    0.73
   3  -2   5    3.92    0.84
  -4  -2  -5    9.65    1.26
  -4   2  -5    9.08    1.19
   4  -2   5   11.25    1.53
   4   2   5   10.81    1.43
   5  -3  -5    0.96    0.91
  -5  -3   5    3.41    0.90
  -4  -3   5   11.05    1.39
   4  -3  -5   11.15    1.39
   4   3  -5   11.89    1.21
   3   3  -5   23.05    1.61
   3   3  -5   27.11    1.38
  -3   3   5   28.01    1.41
   3  -3  -5   26.99    1.52
   3  -3  -5   26.44    1.20
   2   3  -5    2.78    0.62
   2  -3  -5    3.48    0.47
  -2   3   5    3.86    0.56
   2  -3  -5    2.43    0.54
  -2  -3   5    3.86    0.47
   2   3  -5    3.50    0.55
  -1   3   5  236.86    4.79
   1  -3  -5  238.52    4.49
   1   3  -5  244.30    4.73
   1  -3  -5  236.61    4.64
   1   3  -5  234.56    4.75
  -1  -3   5  238.57    4.51
   0  -3  -5  101.32    2.07
   0   3  -5   95.11    2.57
   0  -3   5  102.17    2.14
   0   3   5  103.28    2.57
   0  -3   5  101.88    2.48
   0  -3  -5  102.25    2.36
   1  -3   5    5.29    0.67
  -1  -3  -5    5.82    0.69
  -1  -3  -5    5.80    0.25
   1   3   5    5.09    0.68
  -1   3  -5    5.70    0.67
  -2  -3  -5   75.93    2.45
  -2   3  -5   73.73    2.37
   2  -3   5   76.42    2.63
   2   3   5   75.89    2.56
  -3   3  -5   31.41    1.66
  -3  -3  -5   32.26    1.74
   3   3   5   30.71    1.80
   3  -3   5   35.83    1.93
   4   3   5    0.77    0.63
  -4   3  -5    1.06    0.68
   4  -3   5    1.92    0.81
  -4  -3  -5    0.76    0.63
   5  -4  -5    0.51    0.85
  -5  -4   5    1.23    0.79
   4   4  -5    1.31    0.54
   4  -4  -5    1.33    0.68
  -4  -4   5    0.07    0.56
  -3   4   5   39.70    1.72
   3  -4  -5   41.92    1.93
   3   4  -5   36.78    1.66
  -2  -4   5  194.34    3.81
   2  -4  -5  187.15    4.33
   2  -4  -5  194.99    3.75
   2   4  -5  188.59    4.43
  -2   4   5  192.99    4.30
   2   4  -5  183.10    4.14
   1  -4  -5    1.22    0.31
  -1  -4   5    0.95    0.32
   1   4  -5    1.44    0.36
  -1  -4   5    1.10    0.26
  -1   4   5    1.82    0.38
   1  -4  -5    1.59    0.34
   0  -4  -5   87.78    2.12
   0  -4   5   89.18    2.24
   0  -4   5   87.72    1.98
   0   4  -5   88.85    2.43
   0  -4  -5   90.37    1.92
   0   4   5   87.20    2.33
  -1  -4  -5  152.89    2.65
   1  -4   5  148.43    3.61
  -1   4  -5  146.01    3.47
   1   4   5  151.85    3.69
   1  -4   5  154.56    2.62
  -1  -4  -5  153.78    3.46
  -2  -4  -5   85.51    2.62
   2  -4   5   79.45    2.76
   2   4   5   84.26    2.74
  -2   4  -5   83.38    2.54
  -3  -4  -5   -0.29    0.45
  -3   4  -5   -0.11    0.36
   3   4   5    1.13    0.55
   3  -4   5    0.49    0.47
  -4   4  -5    4.50    0.89
   4  -4   5    3.55    0.95
  -4  -4  -5    5.72    1.04
   4   4   5    3.12    0.92
   5  -5  -5   -0.25    0.76
  -5  -5   5    0.21    0.79
  -4   5   5    9.51    1.18
   4   5  -5    9.67    1.16
   4  -5  -5   10.21    1.35
  -4  -5   5   10.36    1.37
   3   5  -5   25.52    1.36
  -3  -5   5   22.94    1.62
  -3   5   5   23.66    1.36
   3  -5  -5   23.21    1.45
   2  -5  -5    2.45    0.55
  -2  -5   5    1.63    0.44
   2  -5  -5    2.25    0.36
  -2   5   5    3.00    0.54
   2   5  -5    2.13    0.48
  -2  -5   5    3.02    0.38
   1  -5  -5    0.81    0.26
   1  -5  -5    0.52    0.25
  -1   5   5    1.00    0.32
  -1  -5   5    0.44    0.22
   1   5  -5    0.53    0.32
  -1  -5   5    0.74    0.30
   0  -5  -5    2.69    0.35
   0   5  -5    2.15    0.48
   0  -5   5    1.73    0.36
   0   5   5    2.25    0.44
   0  -5   5    1.81    0.33
   0  -5  -5    2.23    0.37
  -1  -5  -5    3.71    0.56
   1  -5   5    3.83    0.58
   1   5   5    4.38    0.64
  -1  -5  -5    4.38    0.31
   1  -5   5    3.65    0.28
  -1   5  -5    4.06    0.59
  -2  -5  -5   16.28    1.21
   2   5   5   15.66    1.24
  -2   5  -5   19.16    1.14
   2  -5   5   20.42    1.31
   3  -5   5   25.80    1.67
   3   5   5   23.09    1.53
  -3   5  -5   25.77    1.50
  -3  -5  -5   25.14    1.55
   4  -5   5    1.75    0.78
  -4   5  -5    0.38    0.64
   4   5   5    1.23    0.69
  -4  -5  -5    0.13    0.58
   5  -6  -5   -0.35    0.79
  -5  -6   5    1.48    0.90
   4   6  -5    2.34    0.69
  -4   6   5    0.05    0.51
   4  -6  -5    1.78    0.73
  -4  -6   5    1.17    0.64
   3   6  -5    1.05    0.44
   3  -6  -5    2.00    0.58
  -3   6   5    1.41    0.49
  -3  -6   5    1.10    0.53
  -2  -6   5   36.45    1.05
   2   6  -5   34.44    1.47
  -2  -6   5   35.92    1.61
   2  -6  -5   33.90    1.49
   2  -6  -5   37.47    1.09
  -2   6   5   36.13    1.52
   1   6  -5    0.65    0.34
   1  -6  -5    0.49    0.21
  -1  -6   5    0.69    0.22
  -1   6   5    0.58    0.28
   1  -6  -5    0.83    0.26
  -1  -6   5    0.59    0.32
   0  -6  -5   18.75    0.82
   0  -6   5   18.36    0.81
   0   6  -5   23.09    1.13
   0   6   5   21.01    1.04
   0  -6   5   18.23    0.86
   0  -6  -5   20.31    0.79
   1  -6   5    2.02    0.46
  -1  -6  -5    2.27    0.46
   1  -6   5    2.22    0.27
   1   6   5    1.66    0.44
  -1  -6  -5    2.00    0.26
  -1   6  -5    1.81    0.46
  -2   6  -5   11.99    1.03
   2  -6   5   11.95    1.18
   2   6   5   13.66    1.19
  -2  -6  -5   12.27    1.09
  -3  -6  -5   -0.17    0.46
   3   6   5   -0.41    0.39
  -3   6  -5    0.61    0.46
   3  -6   5    0.47    0.52
  -4   6  -5    1.10    0.65
   4   6   5    1.17    0.74
  -4  -6  -5    1.41    0.73
   4  -6   5    1.90    0.76
   4  -7  -5   12.19    1.45
  -4   7   5    9.12    1.18
  -4  -7   5   11.20    1.44
   4   7  -5   12.51    1.32
   3  -7  -5    3.20    0.72
  -3  -7   5    3.15    0.70
   3   7  -5    4.29    0.74
  -3   7   5    2.84    0.64
  -2  -7   5    0.37    0.34
   2  -7  -5    1.95    0.47
  -2   7   5    0.84    0.37
   2   7  -5    0.72    0.34
   2  -7  -5    1.31    0.26
  -1  -7   5    5.86    0.67
  -1  -7   5    5.50    0.40
   1   7  -5    5.53    0.68
  -1   7   5    4.72    0.61
   1  -7  -5    5.41    0.61
   1  -7  -5    5.55    0.44
   0  -7  -5    2.41    0.38
   0  -7   5    2.44    0.39
   0   7   5    2.41    0.46
   0  -7   5    2.15    0.37
   0  -7  -5    2.62    0.38
   0   7  -5    2.60    0.50
  -1   7  -5   61.39    1.99
   1  -7   5   55.86    1.98
  -1  -7  -5   58.70    1.90
   1  -7   5   60.13    1.46
   1   7   5   64.88    2.11
  -1  -7  -5   61.21    1.44
  -2   7  -5   14.81    1.14
   2   7   5   17.18    1.31
  -2  -7  -5   13.81    1.14
   2  -7   5   16.82    1.35
   3  -7   5   18.95    1.69
  -3   7  -5   18.71    1.41
   3   7   5   15.91    1.42
  -3  -7  -5   17.18    1.47
   4   7   5    1.15    0.63
   4  -7   5    1.44    0.76
  -4  -7  -5   -0.39    0.55
  -4   7  -5    0.64    0.68
   4  -8  -5    1.82    0.82
  -4   8   5    2.71    0.79
  -4  -8   5    3.22    0.89
   4   8  -5    3.77    0.82
   3  -8  -5    9.84    1.13
  -3  -8   5    6.75    1.01
   3   8  -5    9.62    1.04
  -3   8   5    8.23    1.00
  -2   8   5   16.86    1.08
   2   8  -5   15.97    1.02
  -2  -8   5   15.30    1.19
   2  -8  -5   16.28    1.17
   1  -8  -5   30.09    1.25
  -1   8   5   30.09    1.30
   1  -8  -5   30.40    0.94
  -1  -8   5   31.07    0.91
  -1  -8   5   28.36    1.29
   1   8  -5   31.55    1.37
   0   8   5  124.26    3.11
   0  -8   5  125.35    2.85
   0  -8  -5  129.22    2.75
   0  -8  -5  132.99    2.77
   0   8  -5  131.62    3.31
   0  -8   5  126.07    2.90
   1  -8   5  230.47    5.09
  -1   8  -5  232.52    4.97
   1  -8   5  237.13    4.28
   1   8   5  227.16    5.07
  -1  -8  -5  225.85    4.79
  -1  -8  -5  228.74    4.19
  -2   8  -5    3.63    0.67
   2   8   5    4.30    0.77
  -2  -8  -5    2.53    0.59
   2  -8   5    1.59    0.51
   3   8   5    2.93    0.70
   3  -8   5    3.43    0.82
  -3  -8  -5    1.95    0.65
  -3   8  -5    2.62    0.69
  -4   8  -5   -0.01    0.59
   4  -8   5    0.19    0.74
   4   8   5    1.15    0.71
  -4  -8  -5    0.17    0.54
   4  -9  -5    2.01    0.78
  -4   9   5    2.82    0.77
  -4  -9   5    2.55    0.85
   4   9  -5    1.71    0.68
   3  -9  -5    6.66    0.96
  -3  -9   5    6.04    0.96
  -3   9   5    7.17    0.94
   3   9  -5    6.59    0.88
  -2   9   5   11.63    1.04
   2   9  -5   12.80    1.04
   2  -9  -5   10.94    0.99
  -2  -9   5   11.37    1.10
  -1  -9   5  120.15    2.36
  -1  -9   5  119.66    3.06
  -1   9   5  116.42    3.06
   1   9  -5  119.09    3.10
   1  -9  -5  119.54    2.38
   1  -9  -5  119.87    2.92
   0  -9  -5   23.87    0.97
   0  -9   5   23.47    1.00
   0   9  -5   26.01    1.26
   0  -9  -5   23.74    0.95
   0  -9   5   25.16    1.06
   0   9   5   24.07    1.16
  -1  -9  -5    3.21    0.55
   1  -9   5    2.87    0.42
  -1  -9  -5    2.66    0.37
   1  -9   5    2.82    0.55
  -1   9  -5    2.52    0.56
   1   9   5    2.68    0.58
   2   9   5   28.52    1.55
   2  -9   5   26.42    1.51
  -2   9  -5   28.80    1.47
   3   9   5    4.86    0.89
  -3   9  -5    6.60    0.94
  -3  -9  -5    4.43    0.86
   3  -9   5    5.11    0.95
   4  -9   5    1.35    0.85
  -4  -9  -5    0.85    0.75
  -4 -10   5    3.92    0.95
   4  10  -5    5.03    0.93
  -4  10   5    5.17    0.99
   4 -10  -5    4.15    0.92
  -3  10   5   12.68    1.22
   3  10  -5   12.53    1.21
  -3 -10   5   13.03    1.35
   3 -10  -5   10.37    1.18
   2 -10  -5   41.63    1.75
  -2 -10   5   45.04    1.93
  -2  10   5   45.70    1.86
   2  10  -5   47.89    1.86
  -1 -10   5   10.91    0.93
   1 -10  -5   11.38    0.86
  -1  10   5   11.33    0.94
   1  10  -5   11.78    0.98
  -1 -10   5   10.63    0.48
   1 -10  -5   10.13    0.51
   0 -10   5   11.07    0.80
   0 -10  -5   10.79    0.73
   0  10   5   12.06    0.91
   0 -10   5   10.79    0.69
   0  10  -5   10.37    0.93
   0 -10  -5   12.05    0.67
  -1  10  -5   58.62    2.08
   1  10   5   63.57    2.14
   1 -10   5   60.51    1.68
   1 -10   5   58.04    2.04
  -1 -10  -5   58.87    1.93
  -1 -10  -5   58.53    1.59
   2  10   5   34.43    1.74
   2 -10   5   35.27    1.78
  -2  10  -5   37.70    1.67
   3 -10   5    2.88    0.80
  -3 -10  -5    3.78    0.81
  -3  10  -5    2.66    0.67
   3  10   5    1.16    0.63
   4 -10   5    7.73    1.39
  -4 -10  -5    9.14    1.37
  -4 -11   5    0.48    0.61
   4 -11  -5    1.53    0.72
   4  11  -5    0.72    0.54
  -4  11   5    0.86    0.63
   3 -11  -5    5.88    0.94
   3  11  -5    8.30    1.03
  -3  11   5    9.46    1.11
  -3 -11   5    7.55    1.06
   2  11  -5    0.64    0.37
  -2 -11   5   -0.63    0.31
   2 -11  -5    0.20    0.35
  -2  11   5    0.52    0.38
  -1 -11   5   51.01    1.87
  -1 -11   5   53.10    1.20
   1 -11  -5   50.65    1.21
   1  11  -5   53.88    1.93
   1 -11  -5   50.14    1.74
  -1  11   5   51.59    1.86
   0 -11   5   46.85    1.50
   0  11  -5   45.07    1.77
   0 -11  -5   47.87    1.53
   0 -11   5   44.46    1.58
   0 -11  -5   47.77    1.40
   0  11   5   50.06    1.76
   1 -11   5   45.13    1.76
   1  11   5   45.36    1.79
  -1  11  -5   45.03    1.80
  -1 -11  -5   42.21    1.61
   1 -11   5   42.20    1.42
  -1 -11  -5   40.69    1.34
   2  11   5    2.12    0.61
  -2  11  -5    2.91    0.67
   2  11   5    2.76    0.58
   2 -11   5    2.92    0.67
  -3  11  -5    3.52    0.74
  -3 -11  -5    4.07    0.86
   3  11   5    2.69    0.75
   3 -11   5    2.54    0.78
  -4 -11  -5    0.28    0.68
   4 -11   5    1.74    0.87
  -4  12   5    1.18    0.69
   4 -12  -5    1.38    0.72
   4  12  -5    1.23    0.60
  -4 -12   5    1.63    0.73
  -3  12   5    0.97    0.52
   3 -12  -5    0.64    0.51
  -3 -12   5    0.54    0.49
   3  12  -5    0.59    0.41
   2 -12  -5   14.06    1.15
   2  12  -5   12.47    1.11
  -2  12   5   13.90    1.19
  -2 -12   5   14.06    1.25
   1 -12  -5   48.24    1.71
  -1  12   5   43.71    1.74
  -1 -12   5   44.49    1.77
  -1 -12   5   44.56    1.06
   1  12  -5   45.94    1.81
   0 -12  -5   43.95    1.36
   0 -12   5   41.87    1.41
   0 -12   5   40.86    1.56
   0 -12  -5   43.93    1.49
   0  12   5   44.53    1.67
   0  12  -5   44.79    1.76
   1  12   5    7.94    0.90
   1 -12   5    9.62    0.76
   1 -12   5    8.47    0.89
  -1 -12  -5    7.57    0.64
  -1  12  -5    7.93    0.92
   2 -12   5   11.01    1.16
   2  12   5   12.72    1.22
   2  12   5   10.84    1.08
  -2  12  -5   10.11    1.05
  -3  12  -5   -0.01    0.48
   3  12   5   -0.01    0.44
   3 -12   5    0.18    0.40
  -4 -12  -5    0.17    0.66
   4 -12   5   -0.58    0.68
   4  13  -5   -0.26    0.49
   4 -13  -5    0.63    0.65
  -4 -13   5    0.62    0.71
  -4  13   5    0.31    0.56
   3 -13  -5   15.04    1.43
   3  13  -5   13.85    1.34
  -3 -13   5   16.58    1.58
  -3  13   5   10.68    1.25
  -2  13   5   15.78    1.28
   2 -13  -5   17.27    1.27
   2  13  -5   18.69    1.34
  -2 -13   5   14.71    1.30
   1 -13  -5   20.58    1.12
  -1  13   5   20.95    1.21
   1  13  -5   21.04    1.22
  -1 -13   5   20.19    1.19
   0 -13  -5   34.01    1.33
   0  13   5   33.75    1.47
   0 -13   5   32.83    1.24
   0 -13   5   34.01    1.45
   0  13  -5   35.17    1.56
   0 -13  -5   35.57    1.22
   1  13   5   32.29    1.36
   1  13   5   33.39    1.59
  -1  13  -5   31.12    1.54
   1 -13   5   32.45    1.31
   1 -13   5   34.05    1.52
  -1 -13  -5   29.99    1.20
   2 -13   5    0.05    0.38
  -2  13  -5    0.15    0.50
   2  13   5    0.88    0.44
   2  13   5    0.15    0.43
   3  13   5    1.75    0.62
  -3  13  -5    0.18    0.54
   3 -13   5    1.79    0.61
   3  13   5    0.96    0.55
   4 -13   5    0.57    0.87
  -4 -13  -5    1.26    0.80
  -4 -14   5    1.54    0.84
   4 -14  -5    1.80    0.81
   4  14  -5    1.89    0.74
  -4  14   5    4.02    0.93
  -3  14   5    0.48    0.46
   3  14  -5    0.65    0.39
   3 -14  -5    0.29    0.39
  -3 -14   5   -0.33    0.49
  -2  14   5    1.47    0.50
  -2 -14   5    1.40    0.56
   2  14  -5    1.57    0.49
   2 -14  -5    2.06    0.57
   1  14  -5    3.55    0.63
   1 -14  -5    2.95    0.55
  -1 -14   5    3.37    0.68
  -1  14   5    2.30    0.59
   0 -14  -5   21.68    0.94
   0 -14  -5   20.03    1.04
   0 -14   5   17.31    1.07
   0 -14   5   21.28    0.98
   0  14  -5   18.92    1.15
   0  14   5   19.72    1.15
   1 -14   5   14.86    1.00
   1  14   5   15.06    1.19
  -1  14  -5   16.42    1.23
  -1 -14  -5   14.84    0.87
   1 -14   5   14.19    1.11
   1  14   5   12.72    0.96
   2 -14   5    9.12    1.12
  -2  14  -5    8.59    1.02
   2  14   5    6.97    1.00
  -2 -14  -5    7.67    0.79
   2  14   5    8.18    0.97
   3  14   5    1.39    0.66
   3  14   5    1.41    0.62
  -3  14  -5    1.63    0.65
   3 -14   5    1.71    0.64
   4 -14   5    0.80    0.79
  -4 -14  -5    0.95    0.74
   4 -15  -5    3.48    0.93
   4  15  -5    3.30    0.92
  -4 -15   5    2.46    0.95
  -4  15   5    4.24    0.96
  -3  15   5    0.27    0.53
   3 -15  -5    0.55    0.43
   3  15  -5    0.17    0.45
  -3 -15   5    0.09    0.47
   2 -15  -5    3.18    0.66
   2  15  -5    2.74    0.69
  -2 -15   5    3.08    0.75
  -2  15   5    2.35    0.63
  -1  15   5    2.09    0.59
   1 -15  -5    0.79    0.43
  -1 -15   5    1.52    0.54
   1  15  -5    1.98    0.53
   0  15  -5   26.26    1.36
   0  15   5   22.67    1.26
   0 -15  -5   25.39    1.20
   0 -15   5   22.09    1.21
   0 -15   5   24.84    1.07
   0 -15  -5   24.06    1.01
  -1 -15  -5    5.17    0.64
   1 -15   5    6.80    0.78
   1  15   5    5.66    0.73
   1 -15   5    4.87    0.73
   1  15   5    6.29    0.89
  -1  15  -5    6.28    0.90
  -2  15  -5    8.01    1.05
   2 -15   5    5.37    0.88
   2  15   5    3.74    0.83
  -2 -15  -5    5.58    0.71
   2  15   5    5.44    0.84
   3  15   5    4.43    0.90
   3 -15   5    4.07    0.91
  -4 -15  -5    0.48    0.80
   4 -15   5    0.13    0.76
   4 -16  -5   -0.38    0.65
   4  16  -5    0.44    0.62
  -4  16   5   -0.17    0.64
  -4 -16   5   -0.06    0.61
   3  16  -5   -0.27    0.39
  -3 -16   5    0.35    0.56
  -3  16   5    0.04    0.46
   3 -16  -5   -0.33    0.47
   2  16  -5   17.15    1.37
  -2  16   5   16.19    1.39
  -2 -16   5   17.69    1.49
   2 -16  -5   15.70    1.31
   1 -16  -5   33.54    1.56
   1  16  -5   28.04    1.50
  -1 -16   5   35.42    1.69
  -1  16   5   28.65    1.51
   0  16   5    0.82    0.44
   0 -16   5    0.23    0.27
   0  16  -5    0.65    0.41
   0 -16  -5    0.29    0.31
   0 -16   5    0.76    0.42
   0 -16  -5    0.31    0.31
  -1  16  -5    7.77    0.99
   1 -16   5    7.56    0.85
   1  16   5    6.78    0.78
   1  16   5   10.62    1.07
   1 -16   5    9.93    0.99
  -1 -16  -5    8.53    0.81
   2 -16   5    2.16    0.57
   2  16   5    1.57    0.52
   2  16   5    2.08    0.66
  -2  16  -5    1.55    0.61
  -2 -16  -5    1.06    0.43
   3 -16   5    1.85    0.67
   3  16   5    1.83    0.70
  -4 -16  -5    0.74    0.79
   4 -16   5    0.32    0.80
  -4  17   5    1.30    0.76
   4 -17  -5    0.74    0.74
  -4 -17   5    2.37    0.90
   4  17  -5    0.82    0.61
   3  17  -5   10.79    1.32
  -3  17   5   12.63    1.44
   3 -17  -5   12.85    1.45
  -3 -17   5   12.64    1.51
  -2 -17   5    4.95    0.90
   2 -17  -5    4.51    0.81
   2  17  -5    5.22    0.88
  -2  17   5    6.35    0.98
   1  17  -5    6.92    0.90
  -1  17   5    8.40    0.98
   1 -17  -5    8.52    0.93
  -1 -17   5    8.11    1.01
   0 -17   5    5.86    0.80
   0  17   5    5.66    0.82
   0 -17  -5    5.49    0.71
   0 -17  -5    4.80    0.56
   0  17  -5    6.44    0.86
   0 -17   5    5.91    0.63
   1  17   5    7.30    0.81
   1  17   5    7.55    1.00
  -1  17  -5    7.57    0.94
   1 -17   5    6.92    0.87
   1 -17   5    7.30    0.88
  -1 -17  -5    6.47    0.76
   2 -17   5    0.96    0.52
  -2 -17  -5    1.11    0.46
  -2  17  -5    0.85    0.58
   2  17   5    1.35    0.54
   2  17   5    1.48    0.56
   3 -17   5    0.74    0.63
   3  17   5    1.12    0.66
   4 -17   5    1.22    0.81
  -4 -18   5    2.56    0.98
  -4  18   5    0.49    0.66
   4 -18  -5    1.19    0.76
   4  18  -5    1.02    0.69
  -3 -18   5    2.90    0.82
   3 -18  -5    6.30    1.06
  -3  18   5    3.91    0.95
   3  18  -5    3.31    0.81
   2  18  -5   20.66    1.54
   2 -18  -5   18.52    1.47
  -2 -18   5   20.68    1.66
  -2  18   5   17.32    1.50
   1  18  -5   31.27    1.64
  -1 -18   5   37.69    1.80
   1 -18  -5   35.03    1.63
  -1  18   5   34.15    1.69
   0  18  -5   19.63    1.24
   0  18   5   19.02    1.33
   0 -18  -5   16.21    1.16
   0 -18   5   18.75    1.32
   0 -18   5   19.27    0.98
   1 -18   5   12.82    1.12
   1  18   5   10.12    0.95
   1  18   5   12.30    1.21
   1 -18   5   13.41    1.16
  -1 -18  -5   10.26    0.94
  -1  18  -5   12.01    1.14
  -2 -18  -5    5.29    0.76
   2 -18   5    5.00    0.84
   2  18   5    6.86    0.99
  -2  18  -5    6.38    0.96
   2  18   5    5.66    0.95
   3 -18   5    0.08    0.46
   3  18   5    0.37    0.55
   4 -18   5    0.90    0.68
   4 -19  -5    0.35    0.70
  -4 -19   5    0.17    0.77
  -4  19   5    1.47    0.83
   4  19  -5    1.16    0.69
   3 -19  -5    0.02    0.53
  -3 -19   5   -0.03    0.51
   3  19  -5    0.74    0.56
  -3  19   5    0.64    0.67
   2  19  -5    1.77    0.59
  -2 -19   5    0.35    0.56
  -2  19   5    3.58    0.79
   2 -19  -5    1.24    0.53
   1 -19  -5    5.95    0.85
  -1 -19   5    7.43    1.04
   1  19  -5    4.84    0.83
  -1  19   5    4.92    0.81
   0  19  -5   30.70    1.57
   0 -19   5   26.57    1.53
   0 -19   5   30.52    1.25
   0 -19  -5   28.10    1.42
   0  19   5   30.77    1.54
   1  19   5   28.93    1.61
  -1 -19  -5   30.60    1.45
  -1  19  -5   29.39    1.57
   1 -19   5   27.05    1.50
   1 -19   5   31.76    1.56
   1  19   5   30.17    1.41
  -2 -19  -5    5.29    0.80
   2  19   5    6.78    0.94
   2 -19   5    7.82    1.09
   2  19   5    5.20    0.95
  -2  19  -5    6.28    0.95
   3  19   5    0.89    0.56
   3 -19   5    0.10    0.51
   4  20  -5    0.63    0.71
   4 -20  -5    1.89    0.98
  -4  20   5    0.96    0.77
  -4 -20   5    2.54    1.00
  -3  20   5   -0.19    0.61
   3 -20  -5    0.09    0.50
   3  20  -5    1.17    0.59
  -3 -20   5    1.08    0.72
   2  20  -5    9.86    1.22
   2 -20  -5   10.56    1.21
  -2 -20   5   11.52    1.36
  -2  20   5   11.35    1.33
  -1 -20   5    0.38    0.56
   1  20  -5   -0.03    0.40
  -1  20   5    0.93    0.50
   1 -20  -5   -0.02    0.37
   0 -20  -5    3.30    0.63
   0  20   5    1.93    0.56
   0  20  -5    3.49    0.69
   0 -20   5    2.87    0.70
   1 -20   5    4.22    0.83
   1 -20   5    3.67    0.70
  -1  20  -5    4.00    0.77
   1  20   5    4.94    0.75
  -1 -20  -5    3.41    0.64
   1  20   5    3.43    0.75
  -2 -20  -5    2.33    0.59
   2 -20   5    4.47    0.87
   2  20   5    5.79    1.01
   2  20   5    3.80    0.77
   3 -20   5    0.32    0.57
   3  20   5    0.39    0.54
   4  21  -5    0.85    0.65
   4 -21  -5   -0.44    0.86
  -4  21   5    0.15    0.82
  -4 -21   5    1.89    0.91
   3  21  -5    3.38    0.89
  -3 -21   5    4.28    0.99
  -3  21   5    4.72    1.09
   3 -21  -5    3.76    0.95
   2 -21  -5    2.49    0.70
  -2  21   5    4.10    0.90
  -2 -21   5    1.69    0.71
   2  21  -5    2.12    0.74
  -1 -21   5    0.04    0.55
   1  21  -5    0.06    0.36
  -1  21   5    0.02    0.39
   1 -21  -5   -0.24    0.35
   0  21   5    2.21    0.58
   0 -21  -5    2.34    0.59
   0 -21   5    3.45    0.77
   0  21  -5    1.90    0.60
   1 -21   5    2.02    0.56
   1  21   5    0.99    0.48
   1 -21   5    0.63    0.55
  -1  21  -5    1.03    0.52
   1  21   5    0.72    0.48
  -1 -21  -5    1.34    0.51
   2 -21   5    2.47    0.75
  -2 -21  -5    1.74    0.56
   2  21   5    1.36    0.59
   3  21   5    1.80    0.66
   3 -21   5    2.45    0.77
  -3 -22   5    0.65    0.64
  -3  22   5    0.31    0.70
   3 -22  -5    1.03    0.71
   3  22  -5   -0.15    0.61
  -2  22   5    6.57    1.12
   2  22  -5    4.61    0.92
  -2 -22   5    3.82    0.98
   2 -22  -5    6.17    1.00
  -1  22   5    4.06    0.84
  -1 -22   5    4.63    0.95
   1 -22  -5    4.57    0.80
   1  22  -5    3.00    0.69
   0 -22  -5    7.36    0.91
   0  22   5    6.86    0.95
   0  22  -5    7.09    0.97
   0 -22   5    6.07    0.97
   1 -22   5   10.90    1.10
   1  22   5    9.77    1.13
   1  22   5   12.09    1.06
  -1 -22  -5   10.28    1.08
  -1  22  -5    8.75    1.03
   1 -22   5   12.84    1.29
   2  22   5    4.42    0.84
  -2 -22  -5    3.21    0.68
   2 -22   5    3.18    0.77
   3  22   5    1.40    0.69
   3 -22   5    2.03    0.80
  -3 -23   5    0.31    0.66
   3 -23  -5    1.33    0.74
   3  23  -5    0.74    0.65
  -3  23   5   -0.16    0.58
   2 -23  -5    9.39    1.21
  -2 -23   5    9.42    1.33
   2  23  -5   11.76    1.36
  -2  23   5   11.67    1.45
   1  23  -5   -0.04    0.43
   1 -23  -5   -0.35    0.34
  -1  23   5    0.43    0.41
  -1 -23   5   -0.13    0.50
   0 -23  -5   18.98    1.38
   0  23   5   17.96    1.42
   0  23  -5   16.11    1.34
   0 -23   5   19.71    1.62
   1  23   5    3.06    0.72
  -1  23  -5    3.93    0.74
  -1  23  -5    3.27    0.78
   1 -23   5    3.10    0.84
  -1 -23  -5    3.48    0.72
   1  23   5    4.34    0.71
   2 -23   5    2.42    0.75
  -2 -23  -5    1.26    0.60
   2  23   5    1.64    0.63
   3 -23   5    0.66    0.61
   3  23   5    0.22    0.61
   3  24  -5    0.61    0.69
  -3 -24   5    1.54    0.88
   3 -24  -5   -0.22    0.58
  -3  24   5   -0.02    0.60
   2  24  -5    2.15    0.71
  -2 -24   5    2.09    0.85
  -2  24   5    0.27    0.62
   2 -24  -5    1.00    0.62
   1 -24  -5   30.68    1.74
   1  24  -5   33.27    1.84
  -1 -24   5   30.75    1.90
  -1  24   5   29.87    1.77
   0 -24   5    0.10    0.50
   0 -24  -5    0.30    0.38
   0  24  -5   -0.25    0.43
   0  24   5    0.53    0.38
  -1  24  -5    1.00    0.56
  -1 -24  -5    0.36    0.41
  -1  24  -5    0.41    0.48
   1  24   5    0.04    0.45
   1 -24   5    0.66    0.61
   2  24   5    3.84    0.86
   3  24   5    0.20    0.58
  -3  24  -5   -0.51    0.93
   3 -25  -5    4.59    1.08
  -3  25   5    3.52    1.07
   3  25  -5    5.98    1.21
  -3 -25   5    4.52    1.07
   2 -25  -5    2.79    0.77
  -2 -25   5    3.25    0.91
  -2  25   5    3.58    0.88
   2  25  -5    2.06    0.77
  -1  25   5    0.73    0.56
   1  25  -5    1.32    0.66
   1 -25  -5    1.25    0.55
  -1 -25   5    0.41    0.66
   0  25   5    0.82    0.53
   0 -25  -5    0.90    0.45
   0 -25   5    1.56    0.66
   0  25  -5    0.18    0.49
   1 -25   5    0.46    0.61
  -1 -25  -5   -0.06    0.41
  -1  25  -5    1.17    0.57
   1  25   5    0.67    0.53
   2  25   5    5.68    1.00
  -2  25  -5    7.80    1.29
  -3  25  -5    1.27    0.94
   3  25   5    0.75    0.66
  -3  26   5    1.53    0.84
   3 -26  -5    1.27    0.78
   3  26  -5    2.54    0.94
  -3 -26   5    1.55    0.86
  -2 -26   5   11.48    1.55
  -2  26   5    8.73    1.30
   2 -26  -5   11.26    1.45
   2  26  -5   10.89    1.41
  -1  26   5    5.01    1.01
   1  26  -5    4.63    0.96
   1 -26  -5    5.75    0.99
  -1 -26   5    6.08    1.12
   0  26   5   10.18    1.22
   0  26  -5    9.11    1.16
   0 -26   5    6.59    1.09
   0 -26  -5    7.63    1.04
  -1 -26  -5   24.55    1.70
   1 -26   5   24.06    1.88
   2  26   5    1.79    0.69
  -2  26  -5    1.02    0.70
   3  26   5    0.49    0.69
  -3  26  -5    1.71    1.06
   3  27  -5   -0.03    0.69
  -3 -27   5    1.08    0.73
  -3  27   5    0.55    0.89
   3 -27  -5    0.68    0.75
   2  27  -5    0.63    0.75
   2 -27  -5    1.42    0.77
  -2 -27   5    0.77    0.71
  -2  27   5    0.26    0.68
   1  27  -5   15.97    1.57
  -1 -27   5   17.35    1.75
   1 -27  -5   16.57    1.56
  -1  27   5   16.37    1.62
   0 -27  -5   15.07    1.43
   0  27   5   14.17    1.46
   0 -27   5   15.06    1.59
   0  27  -5   14.44    1.38
   1 -27   5    0.08    0.68
  -1 -27  -5    1.09    0.56
   2  27   5    5.15    1.00
  -2  27  -5    4.18    1.04
   2 -28  -5    2.88    0.82
  -2 -28   5    3.06    1.05
   2  28  -5    3.22    0.93
  -2  28   5    3.82    0.98
   1  28  -5   -0.25    0.55
  -1  28   5   -0.03    0.55
   1 -28  -5    0.56    0.52
  -1 -28   5   -0.37    0.64
   0 -28  -5    7.69    1.08
   0  28  -5    8.99    1.18
   0  28   5   10.23    1.29
   0 -28   5    8.44    1.26
   1 -28   5    3.57    0.98
  -1 -28  -5    5.07    0.91
  -2  28  -5    3.39    1.06
   2 -29  -5    8.64    1.36
   2  29  -5    5.71    1.12
  -2 -29   5    7.67    1.42
  -2  29   5    6.67    1.26
   1 -29  -5    4.72    0.93
  -1  29   5    4.52    1.00
  -1 -29   5    3.12    0.95
   1  29  -5    4.28    0.93
   0  29  -5    0.24    0.56
   0  29   5    0.21    0.55
   0 -29  -5    1.60    0.55
   0 -29   5   -0.35    0.65
  -1 -29  -5    1.58    0.63
   1 -29   5   -1.23    0.58
  -2  29  -5   -0.06    0.84
  -2  30   5    0.32    0.67
   2  30  -5    0.43    0.76
   2 -30  -5    1.21    0.75
  -2 -30   5    0.61    0.87
  -1  30   5    0.33    0.61
  -1 -30   5   -0.37    0.71
   1  30  -5    0.60    0.60
   1 -30  -5    0.87    0.63
   0 -30  -5   -0.11    0.44
   0  30   5    0.45    0.60
   0 -30   5    0.01    0.66
  -1 -30  -5    0.59    0.52
   1 -30   5    0.03    0.67
  -2  30  -5   -0.04    0.82
  -2  31   5    0.02    0.74
   2  31  -5    0.62    0.75
  -2 -31   5    0.73    0.92
   2 -31  -5    0.58    0.67
  -1  31   5    6.03    1.12
   1  31  -5    8.45    1.31
  -1 -31   5    5.22    1.18
   1 -31  -5    7.07    1.18
   0  31   5   20.44    1.80
   0 -31  -5   16.97    1.63
   0 -31   5   18.45    1.91
   1 -31   5    1.01    0.79
  -1 -31  -5    0.81    0.59
  -1 -32   5    1.85    0.95
  -1  32   5    2.96    1.00
   1  32  -5    2.63    0.91
   1 -32  -5    2.57    0.79
   0 -32   5    5.26    1.28
   0 -32  -5    4.08    0.91
  -1 -32  -5   10.30    1.35
   1 -32   5    7.40    1.38
  -1  33   5    4.97    1.11
   1  33  -5    5.29    1.15
   1 -33  -5    5.66    1.11
  -1 -33   5    4.18    1.25
   0 -33  -5    6.89    1.12
   0 -33   5    5.76    1.37
   1 -33   5    1.83    0.97
  -1 -33  -5    1.31    0.73
   0 -34   5    2.29    0.99
   0 -34  -5    2.89    0.82
  -5   0   6    3.37    0.92
   4   0  -6   -0.21    0.58
   3   0  -6    4.18    0.66
   3   0  -6    4.40    0.83
  -3   0   6    5.48    0.74
   2   0  -6  293.04    6.04
  -2   0   6  290.25    5.76
   2   0  -6  285.01    5.63
   1   0  -6  771.33   12.86
  -1   0   6  774.78   13.28
   1   0  -6  746.32   13.06
   0   0   6    1.50    0.39
   0   0  -6    2.15    0.46
   0   0  -6    1.89    0.31
  -1   0  -6   20.34    1.09
   1   0   6   22.17    1.21
  -2   0  -6   41.53    1.79
   2   0   6   47.44    2.04
  -3   0  -6    0.86    0.54
   3   0   6    1.84    0.66
   4   0   6    3.00    0.93
  -4   0  -6    2.89    0.84
   4  -1  -6    9.93    1.34
   4   1  -6    8.87    1.31
  -3   1   6   39.05    1.66
   3  -1  -6   39.99    1.58
   3   1  -6   35.48    1.60
   3  -1  -6   41.53    1.97
   2  -1  -6   15.23    1.13
   2   1  -6   15.17    0.92
   2  -1  -6   15.82    0.89
   2   1  -6   16.36    1.20
  -2  -1   6   18.14    0.92
  -2   1   6   16.29    0.94
   1  -1  -6  102.53    2.56
   1  -1  -6  105.64    2.62
  -1   1   6  100.72    2.55
   1   1  -6  103.31    2.58
  -1  -1   6  105.62    2.54
   1   1  -6  105.14    2.69
   0  -1  -6  224.56    4.51
   0   1  -6  215.88    4.59
   0  -1   6  217.60    4.61
   0   1   6  218.77    4.63
   0  -1  -6  218.35    3.95
   0   1  -6  215.00    3.95
  -1   1  -6   52.92    1.84
   1   1   6   51.11    1.90
   1  -1   6   52.59    1.92
  -1  -1  -6   49.30    1.76
   2  -1   6    5.97    0.88
  -2   1  -6    8.03    0.94
   2   1   6    6.32    0.93
  -2  -1  -6    5.94    0.86
  -3  -1  -6   19.79    1.54
   3  -1   6   22.98    1.77
  -3   1  -6   20.41    1.52
   3   1   6   23.07    1.79
  -4   1  -6   10.74    1.32
  -4  -1  -6    9.41    1.30
   4  -1   6   10.26    1.48
   4   1   6   10.17    1.42
   4  -2  -6    3.95    0.94
   4   2  -6    3.97    0.98
  -3   2   6    1.60    0.51
   3   2  -6    1.55    0.49
   3  -2  -6    1.55    0.46
   3   2  -6    1.59    0.60
   3  -2  -6    2.16    0.68
  -2  -2   6   42.80    1.43
   2  -2  -6   42.01    1.43
  -2   2   6   40.34    1.54
   2   2  -6   42.38    1.56
   2  -2  -6   37.70    1.67
   2   2  -6   43.01    1.76
   1   2  -6   62.91    1.99
   1  -2  -6   64.36    1.87
   1   2  -6   63.37    1.89
  -1  -2   6   65.39    1.81
  -1   2   6   63.94    1.90
   1  -2  -6   63.70    1.86
   0  -2  -6   20.95    1.01
   0  -2   6   20.27    1.01
   0  -2  -6   20.17    0.74
   0   2  -6   19.17    1.06
   0   2   6   18.45    1.00
   0  -2   6   19.68    0.77
  -1  -2  -6    6.52    0.74
   1  -2   6    6.37    0.79
  -1   2  -6    7.43    0.80
   1   2   6    5.72    0.76
   2   2   6   24.20    1.44
  -2   2  -6   24.88    1.35
   2  -2   6   21.24    1.51
  -2  -2  -6   19.39    1.36
   3   2   6   19.84    1.66
   3  -2   6   18.96    1.67
  -3   2  -6   17.07    1.41
  -3  -2  -6   17.57    1.48
   4  -2   6    3.17    0.93
  -4   2  -6    1.88    0.71
   4   2   6    1.75    0.79
  -4  -2  -6    2.60    0.84
  -4  -3   6    6.51    1.10
   4  -3  -6    4.77    1.02
   3  -3  -6    0.11    0.41
   3   3  -6    0.48    0.53
   3   3  -6    0.28    0.42
  -3   3   6    0.18    0.39
  -2  -3   6    1.25    0.33
   2   3  -6    1.53    0.55
   2  -3  -6    1.14    0.34
   2  -3  -6    0.98    0.42
  -2   3   6    0.91    0.37
   2   3  -6    0.79    0.37
   1  -3  -6    0.89    0.32
  -1   3   6    0.81    0.30
  -1  -3   6    0.70    0.28
   1   3  -6    1.00    0.38
   1   3  -6    0.77    0.35
   1  -3  -6    0.86    0.33
   0   3  -6    2.02    0.50
   0  -3   6    2.08    0.42
   0   3   6    0.58    0.33
   0  -3   6    1.89    0.34
   0  -3  -6    1.00    0.27
   0  -3  -6    1.56    0.39
   1   3   6    5.78    0.77
   1  -3   6    4.96    0.69
  -1  -3  -6    6.12    0.72
  -1   3  -6    5.65    0.72
   2  -3   6    0.20    0.40
   2   3   6    0.10    0.39
  -2   3  -6   -0.02    0.38
  -2  -3  -6   -0.17    0.30
  -3  -3  -6    0.35    0.46
   3   3   6   -0.34    0.46
  -3   3  -6   -0.15    0.40
   3  -3   6   -0.08    0.47
   4   3   6    0.78    0.64
  -4  -3  -6    1.01    0.68
   4  -3   6    1.58    0.91
  -4   3  -6    1.21    0.63
   4   4  -6    1.83    0.62
  -4  -4   6    0.72    0.63
   4  -4  -6    0.09    0.51
   3   4  -6   15.18    1.18
   3  -4  -6   16.94    1.43
  -3   4   6   16.29    1.23
  -2   4   6   50.10    1.78
   2  -4  -6   47.67    1.46
   2   4  -6   48.12    1.95
   2  -4  -6   47.33    1.83
  -2  -4   6   48.17    1.44
   2   4  -6   48.40    1.76
  -1  -4   6   24.35    1.13
   1  -4  -6   26.41    1.08
   1  -4  -6   25.99    1.11
  -1   4   6   24.70    1.13
   1   4  -6   24.20    1.17
  -1  -4   6   24.19    1.00
   0  -4  -6   86.70    2.22
   0  -4   6   85.83    1.99
   0  -4   6   85.64    2.30
   0   4  -6   84.81    2.49
   0   4   6   75.08    2.37
   0  -4  -6   87.90    1.92
  -1  -4  -6    4.66    0.63
   1  -4   6    6.03    0.27
   1   4   6    5.85    0.77
  -1  -4  -6    5.07    0.29
   1  -4   6    4.64    0.66
  -1   4  -6    5.59    0.72
   2   4   6   15.93    1.35
   2  -4   6   14.31    1.28
  -2   4  -6   14.19    1.19
  -2  -4  -6   15.78    1.21
  -3  -4  -6    0.61    0.50
   3   4   6    1.24    0.53
   3  -4   6    1.16    0.56
  -3   4  -6    0.71    0.48
   4   4   6    3.90    1.00
  -4  -4  -6    1.86    0.77
   4  -4   6    3.64    0.98
  -4   4  -6    1.91    0.72
   4   5  -6   17.19    1.46
   4  -5  -6   15.16    1.61
  -4  -5   6   17.99    1.77
   3  -5  -6   34.35    1.78
   3   5  -6   33.35    1.60
  -3   5   6   31.06    1.60
  -3  -5   6   35.29    1.87
  -2  -5   6   35.84    1.65
  -2  -5   6   36.95    1.19
   2  -5  -6   36.90    1.20
   2  -5  -6   33.72    1.55
  -2   5   6   35.82    1.51
   2   5  -6   38.40    1.56
  -1   5   6   90.21    2.45
   1  -5  -6   85.07    2.19
  -1  -5   6   87.88    2.41
   1   5  -6   89.97    2.53
   1  -5  -6   88.32    2.34
  -1  -5   6   88.55    2.13
   0   5   6  181.71    4.11
   0  -5   6  178.33    3.93
   0   5  -6  178.06    4.18
   0  -5  -6  178.50    3.76
   0  -5  -6  182.41    3.48
   0  -5   6  183.85    3.58
   1   5   6   25.64    1.36
   1  -5   6   27.18    0.75
   1  -5   6   26.54    1.31
  -1  -5  -6   27.80    0.75
  -1   5  -6   26.46    1.30
  -1  -5  -6   26.47    1.26
  -2  -5  -6    0.11    0.32
   2   5   6    0.20    0.45
  -2   5  -6   -0.38    0.36
   2  -5   6    0.82    0.45
  -3   5  -6   23.41    1.49
  -3  -5  -6   22.63    1.67
   3   5   6   21.09    1.73
   3  -5   6   27.84    1.96
   4  -5   6    0.40    0.65
  -4   5  -6    0.67    0.62
  -4  -5  -6    0.46    0.67
   4   5   6    1.57    0.71
  -4   6   6    5.95    1.01
   4  -6  -6    5.28    1.02
  -4  -6   6    7.18    1.16
   4   6  -6    4.87    0.86
  -3   6   6    2.22    0.60
   3   6  -6    2.00    0.56
  -3  -6   6    1.85    0.65
   3  -6  -6    1.84    0.61
   2   6  -6   58.94    2.07
  -2  -6   6   58.92    2.21
   2  -6  -6   60.13    2.13
   2  -6  -6   62.60    1.60
  -2   6   6   61.83    2.11
   1  -6  -6  172.72    3.75
  -1  -6   6  175.18    3.90
  -1   6   6  175.14    3.96
   1   6  -6  173.00    4.03
  -1  -6   6  174.98    3.53
   1  -6  -6  168.09    3.58
   0  -6   6    0.81    0.30
   0  -6  -6    0.23    0.28
   0  -6   6    0.56    0.31
   0   6   6    0.09    0.27
   0  -6  -6    0.57    0.23
   0   6  -6    0.77    0.40
  -1   6  -6   97.65    2.83
  -1  -6  -6  101.44    2.75
  -1  -6  -6  103.80    2.06
   1  -6   6  102.87    2.94
   1  -6   6  104.93    2.07
   1   6   6  103.82    3.02
   2  -6   6   75.35    2.72
  -2   6  -6   74.72    2.51
   2   6   6   70.76    2.65
   3   6   6    9.22    1.22
  -3   6  -6    9.30    1.12
   3  -6   6   10.26    1.33
  -3  -6  -6    6.33    0.98
   4  -6   6    0.51    0.67
  -4   6  -6   -0.03    0.59
  -4  -6  -6    0.84    0.69
   4   6   6    0.44    0.66
   4  -7  -6    6.22    1.09
   4   7  -6    8.84    1.15
  -4  -7   6    9.27    1.33
  -4   7   6    9.23    1.20
   3   7  -6   30.69    1.60
   3  -7  -6   31.62    1.70
  -3  -7   6   30.18    1.75
  -3   7   6   33.03    1.71
   2  -7  -6   14.86    1.14
   2   7  -6   13.80    1.09
  -2   7   6   14.22    1.10
  -2  -7   6   15.17    1.21
   1  -7  -6   47.20    1.50
   1  -7  -6   55.46    1.75
  -1   7   6   56.03    1.88
   1   7  -6   51.87    1.87
  -1  -7   6   52.90    1.81
  -1  -7   6   53.00    1.47
   0   7  -6  129.20    3.35
   0   7   6  123.37    3.22
   0  -7  -6  126.16    2.86
   0  -7   6  127.22    2.82
   0  -7   6  122.86    2.98
   0  -7  -6  125.53    2.69
   1  -7   6   18.09    0.71
  -1  -7  -6   17.60    0.69
  -1   7  -6   17.58    1.20
   1  -7   6   16.81    1.06
  -1  -7  -6   18.75    1.05
   1   7   6   17.24    1.24
   2  -7   6   -0.01    0.39
  -2   7  -6    0.44    0.44
  -2  -7  -6    0.39    0.38
   2   7   6    0.01    0.38
  -3   7  -6   13.04    1.27
   3   7   6   14.08    1.44
   3  -7   6   11.96    1.42
  -3  -7  -6   12.37    1.34
  -4   7  -6    3.65    0.89
  -4  -7  -6    3.93    0.94
   4  -7   6    5.05    1.14
   4   7   6    7.12    1.24
  -4  -8   6    2.64    0.79
   4   8  -6    1.21    0.62
  -4   8   6    2.01    0.74
   4  -8  -6    2.47    0.79
   3  -8  -6    0.39    0.43
  -3  -8   6    1.62    0.59
   3   8  -6    1.05    0.47
  -3   8   6    0.98    0.56
   2  -8  -6   42.22    1.79
   2   8  -6   47.73    1.87
  -2   8   6   49.55    1.91
  -2  -8   6   42.98    1.89
  -1  -8   6   73.19    2.22
   1  -8  -6   72.12    2.11
  -1  -8   6   75.89    1.81
  -1   8   6   71.05    2.25
   1  -8  -6   64.96    1.79
   1   8  -6   72.52    2.31
   0  -8   6    2.40    0.44
   0  -8  -6    1.76    0.37
   0   8  -6    2.54    0.59
   0  -8  -6    1.55    0.40
   0   8   6    2.21    0.50
   0  -8   6    2.35    0.43
   1  -8   6    1.43    0.30
  -1   8  -6    1.38    0.51
   1  -8   6    1.28    0.45
  -1  -8  -6    1.58    0.43
   1   8   6    1.20    0.50
  -1  -8  -6    0.66    0.25
  -2   8  -6    7.34    0.97
   2   8   6    7.48    1.06
   2  -8   6    8.09    1.03
  -2  -8  -6    9.10    1.01
  -3  -8  -6    1.95    0.68
   3  -8   6    3.17    0.78
  -3   8  -6    1.84    0.69
   3   8   6    3.09    0.82
  -4  -8  -6    2.13    0.83
  -4   8  -6    3.12    0.86
   4  -8   6    2.79    0.91
   4   8   6    3.80    0.96
   4  -9  -6    0.31    0.59
  -4   9   6    1.04    0.66
   4   9  -6    0.57    0.51
  -4  -9   6    0.82    0.68
   3  -9  -6   -0.17    0.38
  -3  -9   6    0.91    0.49
   3   9  -6    0.75    0.45
  -3   9   6    0.95    0.55
  -2   9   6    1.57    0.50
  -2  -9   6    1.93    0.59
   2   9  -6    2.42    0.58
   2  -9  -6    1.29    0.48
   1  -9  -6   33.65    1.37
  -1  -9   6   33.77    1.06
   1   9  -6   32.37    1.50
   1  -9  -6   30.75    1.10
  -1   9   6   33.25    1.46
  -1  -9   6   31.91    1.44
   0  -9   6    2.72    0.47
   0  -9  -6    2.86    0.46
   0   9   6    2.71    0.54
   0  -9   6    2.75    0.47
   0   9  -6    2.61    0.59
   0  -9  -6    3.18    0.46
  -1  -9  -6   11.44    0.94
   1  -9   6   10.83    0.64
  -1   9  -6    7.43    0.89
   1  -9   6    8.75    0.94
  -1  -9  -6    9.97    0.60
   1   9   6   10.22    1.03
   2  -9   6    0.20    0.42
   2   9   6   -0.10    0.38
  -2  -9  -6   -0.10    0.32
  -2   9  -6    0.71    0.44
   3  -9   6    2.78    0.76
  -3  -9  -6    3.42    0.82
  -3   9  -6    3.33    0.76
   3   9   6    1.56    0.62
  -4  -9  -6   -0.39    0.62
   4  -9   6    0.85    0.75
   4   9   6    0.34    0.67
  -4   9  -6    0.89    0.71
   4  10  -6    1.18    0.65
  -4 -10   6    1.25    0.78
  -4  10   6    1.10    0.65
   4 -10  -6    2.96    0.81
  -3 -10   6    5.68    0.95
   3 -10  -6    6.31    0.97
   3  10  -6    3.97    0.78
  -3  10   6    3.52    0.77
   2 -10  -6    4.67    0.72
  -2 -10   6    4.89    0.79
  -2  10   6    4.53    0.77
   2  10  -6    3.40    0.64
   1  10  -6    7.19    0.86
  -1 -10   6    8.00    0.48
   1 -10  -6    7.05    0.56
   1 -10  -6    8.49    0.80
  -1  10   6    7.87    0.85
  -1 -10   6    7.60    0.85
   0  10   6    7.85    0.84
   0 -10   6    9.32    0.74
   0 -10  -6    7.36    0.66
   0 -10   6    7.20    0.70
   0  10  -6    6.33    0.82
   0 -10  -6    8.14    0.66
   1 -10   6    4.34    0.52
  -1  10  -6    3.28    0.66
   1  10   6    3.44    0.69
  -1 -10  -6    2.91    0.40
   1 -10   6    3.89    0.68
  -1 -10  -6    2.56    0.55
  -2 -10  -6    5.05    0.79
   2 -10   6    4.98    0.83
   2  10   6    5.44    0.90
  -2  10  -6    5.98    0.86
  -3 -10  -6    0.03    0.49
   3  10   6    0.24    0.46
  -3  10  -6    0.01    0.50
   3 -10   6   -0.08    0.55
  -4 -10  -6    0.50    0.69
   4 -10   6    0.88    0.74
  -4  11   6    0.80    0.69
   4 -11  -6    0.01    0.59
  -4 -11   6    0.71    0.61
   4  11  -6    0.07    0.56
   3  11  -6   14.93    1.35
  -3 -11   6   16.51    1.59
  -3  11   6   13.16    1.33
   3 -11  -6   14.00    1.38
  -2  11   6    2.98    0.66
  -2 -11   6    2.88    0.68
   2 -11  -6    3.44    0.69
   2  11  -6    3.30    0.64
   1  11  -6    0.35    0.36
  -1 -11   6    0.29    0.22
  -1  11   6    0.19    0.28
   1 -11  -6    0.41    0.30
   1 -11  -6    0.36    0.28
  -1 -11   6    0.08    0.28
   0  11   6   29.79    1.43
   0  11  -6   31.31    1.53
   0 -11   6   32.47    1.29
   0 -11  -6   30.78    1.18
   0 -11  -6   31.73    1.25
   0 -11   6   31.69    1.31
  -1  11  -6   30.80    1.59
   1  11   6   35.18    1.66
   1 -11   6   34.84    1.59
  -1 -11  -6   32.66    1.46
   1 -11   6   31.83    1.24
  -1 -11  -6   32.72    1.15
  -2  11  -6    7.53    0.97
   2  11   6    4.78    0.83
  -2 -11  -6    5.49    0.80
   2 -11   6    5.72    0.89
   3  11   6   -0.30    0.47
  -3 -11  -6    0.21    0.47
  -3  11  -6    0.12    0.52
   3 -11   6   -0.21    0.52
   4 -11   6    1.13    0.83
  -4 -11  -6    1.72    0.88
  -4  12   6    0.31    0.65
   4 -12  -6    0.21    0.62
  -4 -12   6    1.34    0.74
   4  12  -6    0.12    0.59
  -3  12   6    6.00    0.99
   3  12  -6    5.34    0.88
   3 -12  -6    6.90    1.03
  -3 -12   6    4.72    0.92
  -2 -12   6   33.10    1.74
   2 -12  -6   31.37    1.60
   2  12  -6   33.12    1.64
  -2  12   6   31.83    1.65
  -1  12   6   45.22    1.84
   1 -12  -6   45.78    1.70
   1  12  -6   42.53    1.83
  -1 -12   6   41.56    1.74
   0 -12  -6   79.44    2.09
   0  12   6   79.78    2.52
   0  12  -6   76.03    2.54
   0 -12   6   81.37    2.33
   0 -12   6   79.49    2.20
   0 -12  -6   75.31    2.15
   1 -12   6    2.09    0.50
  -1 -12  -6    2.21    0.53
   1  12   6    2.44    0.62
  -1  12  -6    1.71    0.55
  -1 -12  -6    2.27    0.41
   1 -12   6    3.48    0.53
  -2 -12  -6   10.83    1.12
   2 -12   6   10.40    1.21
  -2  12  -6   12.20    1.20
   2  12   6   12.74    1.28
  -3  12  -6    0.80    0.59
   3 -12   6    0.12    0.54
   3  12   6    0.88    0.50
  -3 -12  -6    0.87    0.60
   4 -12   6    1.27    0.86
  -4 -12  -6    0.01    0.65
  -4 -13   6    2.51    0.86
  -4  13   6    2.60    0.88
   4  13  -6    3.73    0.91
   4 -13  -6    4.54    0.95
  -3 -13   6   10.28    1.29
   3 -13  -6    9.94    1.25
  -3  13   6   11.65    1.33
   3  13  -6   12.37    1.32
   2  13  -6    3.80    0.74
  -2 -13   6    6.76    0.96
  -2  13   6    5.01    0.84
   2 -13  -6    5.55    0.83
   1  13  -6   26.13    1.44
  -1 -13   6   29.63    1.46
  -1  13   6   28.38    1.46
   1 -13  -6   25.82    1.30
   0  13   6   34.80    1.61
   0 -13  -6   37.71    1.32
   0 -13  -6   34.80    1.38
   0 -13   6   34.90    1.37
   0 -13   6   34.93    1.49
   0  13  -6   34.67    1.65
   1 -13   6   -0.30    0.32
  -1 -13  -6    0.71    0.31
   1 -13   6    0.63    0.37
   1  13   6   -0.34    0.36
  -1  13  -6    0.19    0.42
  -1 -13  -6    0.15    0.36
   2  13   6    0.88    0.55
  -2 -13  -6    0.96    0.49
  -2  13  -6    2.06    0.66
   2 -13   6    1.18    0.52
   3  13   6    2.45    0.76
   3 -13   6    3.89    0.89
  -3  13  -6    4.66    0.94
  -3 -13  -6    3.44    0.84
  -4 -13  -6    0.50    0.81
   4 -13   6    0.88    0.81
  -4  14   6    3.03    0.92
  -4 -14   6    1.87    0.85
   4  14  -6    2.42    0.84
   4 -14  -6    2.93    0.93
  -3 -14   6   -0.12    0.48
   3 -14  -6    0.05    0.50
   3  14  -6    1.22    0.57
  -3  14   6    0.28    0.51
   2  14  -6    2.94    0.64
  -2 -14   6    2.86    0.73
  -2  14   6    3.91    0.75
   2 -14  -6    2.89    0.68
   1 -14  -6    2.12    0.54
  -1 -14   6    1.18    0.48
   1  14  -6    2.23    0.58
  -1  14   6    1.72    0.56
   0  14  -6   15.16    1.24
   0 -14   6   16.73    1.14
   0  14   6   14.92    1.17
   0 -14  -6   14.55    0.83
   0 -14  -6   16.54    0.98
   0 -14   6   15.23    0.90
  -1 -14  -6   12.31    1.01
   1  14   6   11.38    1.15
  -1 -14  -6   11.40    0.82
   1 -14   6   10.55    1.08
   1 -14   6   11.63    0.93
  -1  14  -6   11.49    1.17
   2 -14   6   29.95    1.73
   2  14   6   27.97    1.70
  -2 -14  -6   30.79    1.68
  -2  14  -6   26.63    1.60
   3 -14   6    1.25    0.69
   3  14   6    3.45    0.86
  -3  14  -6    3.73    0.85
  -3 -14  -6    2.63    0.80
   4 -14   6    0.80    0.85
  -4 -14  -6    0.31    0.78
  -4  15   6    0.96    0.73
   4 -15  -6    0.88    0.74
   4  15  -6    1.13    0.68
  -4 -15   6    0.89    0.75
  -3  15   6    1.14    0.64
   3  15  -6    0.70    0.53
   3 -15  -6    0.68    0.51
  -3 -15   6    0.83    0.67
   2 -15  -6    2.10    0.60
  -2 -15   6    0.94    0.53
   2  15  -6    0.93    0.48
  -2  15   6    0.87    0.52
   1  15  -6   11.49    1.16
  -1  15   6   11.73    1.12
   1 -15  -6   14.11    1.13
  -1 -15   6   13.34    1.19
   0 -15  -6    2.79    0.48
   0 -15  -6    4.64    0.67
   0 -15   6    4.30    0.68
   0  15  -6    3.54    0.72
   0  15   6    3.38    0.67
   0 -15   6    3.18    0.51
   1 -15   6    1.07    0.43
  -1 -15  -6    0.28    0.38
  -1  15  -6    0.58    0.52
  -1 -15  -6    0.79    0.33
   1 -15   6    0.41    0.34
   1  15   6    1.77    0.58
  -2 -15  -6    2.69    0.68
   2 -15   6    1.50    0.62
  -2  15  -6    2.45    0.73
   2  15   6    1.80    0.66
   3 -15   6    0.23    0.56
  -3  15  -6    1.08    0.67
   3  15   6    0.09    0.60
  -3 -15  -6   -0.13    0.49
   4 -15   6    0.34    0.86
  -4 -15  -6   -0.44    0.70
  -4 -16   6    0.13    0.61
   4 -16  -6   -0.11    0.68
   4  16  -6    0.82    0.72
  -4  16   6    0.81    0.73
  -3  16   6    0.50    0.62
  -3 -16   6    2.03    0.76
   3 -16  -6    0.99    0.61
   3  16  -6    2.19    0.68
  -2  16   6    0.34    0.44
   2 -16  -6    1.02    0.48
   2  16  -6    0.16    0.40
  -2 -16   6    1.33    0.63
   1  16  -6    1.08    0.52
  -1 -16   6    0.80    0.48
  -1  16   6    0.23    0.34
   1 -16  -6    1.05    0.45
   0 -16   6   10.69    1.02
   0 -16  -6   10.00    0.76
   0 -16  -6   11.07    0.95
   0 -16   6    8.41    0.77
   0  16  -6    8.21    0.98
   0  16   6    9.01    1.00
  -1 -16  -6    1.41    0.49
  -1  16  -6    1.77    0.63
   1 -16   6    1.74    0.54
   1 -16   6    2.18    0.55
   1  16   6    3.44    0.73
  -1 -16  -6    2.35    0.47
  -2  16  -6    1.98    0.69
   2 -16   6    2.73    0.68
   2  16   6    2.55    0.72
  -3 -16  -6    0.49    0.54
   3 -16   6    1.63    0.69
  -4 -16  -6    1.00    0.78
   4 -16   6    1.19    0.76
   4 -17  -6    0.21    0.69
  -4 -17   6   -0.53    0.73
  -4  17   6    0.41    0.76
   4  17  -6   -0.51    0.57
  -3  17   6    2.17    0.70
  -3 -17   6    1.58    0.73
   3 -17  -6    1.62    0.72
   3  17  -6    0.52    0.52
  -2 -17   6   -0.56    0.40
  -2  17   6   -0.07    0.42
   2 -17  -6    0.26    0.38
   2  17  -6   -0.04    0.44
  -1 -17   6   19.02    1.44
  -1  17   6   16.96    1.35
   1  17  -6   15.52    1.34
   1 -17  -6   20.76    1.25
   0 -17  -6   -0.12    0.29
   0 -17   6    0.17    0.33
   0 -17  -6    0.38    0.37
   0  17  -6   -0.27    0.34
   0 -17   6    0.38    0.40
   0  17   6   -0.28    0.27
  -1 -17  -6   14.13    1.12
   1 -17   6   12.12    1.07
  -1  17  -6    9.66    1.13
   1 -17   6   11.78    1.13
   1  17   6   13.63    1.26
  -1 -17  -6   12.93    0.97
  -2  17  -6   -0.42    0.46
   2  17   6    0.90    0.56
   2 -17   6    0.48    0.44
  -3 -17  -6    0.58    0.63
   3 -17   6    0.46    0.54
  -4  18   6    2.23    0.98
  -4 -18   6    2.87    1.01
   4 -18  -6    0.85    0.80
   4  18  -6    1.21    0.76
  -3  18   6    3.32    0.90
   3 -18  -6    1.29    0.64
  -3 -18   6    1.40    0.64
   3  18  -6    2.81    0.75
   2 -18  -6    0.37    0.43
  -2  18   6    0.72    0.56
   2  18  -6    0.37    0.48
  -2 -18   6    0.03    0.47
  -1 -18   6   17.64    1.41
   1  18  -6   14.07    1.31
  -1  18   6   12.66    1.24
   1 -18  -6   15.21    1.22
   0 -18  -6    4.07    0.70
   0 -18   6    4.37    0.60
   0  18   6    4.50    0.79
   0 -18   6    4.94    0.80
   0  18  -6    4.36    0.79
   1 -18   6   14.96    1.18
  -1 -18  -6   14.63    1.16
   1 -18   6   13.44    1.20
  -1  18  -6   14.30    1.32
  -1 -18  -6   14.05    1.04
   1  18   6   14.51    1.34
  -2  18  -6   -0.07    0.51
   2 -18   6    1.24    0.53
   2  18   6   -0.02    0.46
   2  18   6    0.52    0.51
   3 -18   6   -0.19    0.48
  -4  19   6    0.51    0.81
  -4 -19   6   -0.75    0.76
   4  19  -6   -0.35    0.62
   4 -19  -6    0.09    0.70
  -3  19   6    0.16    0.60
  -3 -19   6    0.39    0.64
   3 -19  -6    0.45    0.61
   3  19  -6    0.52    0.49
   2 -19  -6    6.74    1.01
  -2  19   6    7.66    1.15
   2  19  -6    6.43    1.01
  -2 -19   6    6.45    1.04
   1  19  -6    2.35    0.68
  -1  19   6    2.17    0.64
   1 -19  -6    2.25    0.60
  -1 -19   6    1.37    0.60
   0 -19   6   -0.06    0.44
   0  19  -6    0.62    0.44
   0  19   6    0.63    0.40
   0 -19  -6   -0.06    0.25
   1 -19   6    1.16    0.56
  -1 -19  -6    2.09    0.50
  -1  19  -6    2.56    0.68
   1 -19   6    1.97    0.54
   1  19   6    2.67    0.75
  -2  19  -6    0.56    0.58
   2  19   6    0.13    0.46
   2  19   6    0.42    0.55
   2 -19   6   -0.61    0.42
   3 -19   6    3.50    0.90
  -4  20   6    0.46    0.80
   4 -20  -6    0.53    0.84
  -4 -20   6    1.10    0.86
   4  20  -6    0.71    0.84
  -3 -20   6    2.33    0.81
   3 -20  -6    2.31    0.78
   3  20  -6    3.11    0.83
  -3  20   6    3.60    0.99
  -2  20   6    0.26    0.51
   2  20  -6    1.13    0.59
   2 -20  -6    0.23    0.55
  -2 -20   6   -0.54    0.45
  -1  20   6    0.62    0.48
   1 -20  -6    0.54    0.39
  -1 -20   6    0.03    0.47
   1  20  -6   -0.24    0.44
   0  20   6    2.98    0.68
   0  20  -6    3.90    0.76
   0 -20  -6    2.76    0.61
   0 -20   6    4.64    0.86
   1  20   6    1.25    0.65
   1 -20   6    1.23    0.60
  -1  20  -6    1.15    0.59
  -1 -20  -6    0.91    0.39
   1 -20   6    1.60    0.54
   2 -20   6   -0.17    0.46
   2  20   6   -0.89    0.36
  -2  20  -6    0.25    0.53
   2  20   6    0.42    0.57
   3 -20   6    1.66    0.75
   3  21  -6   -0.14    0.57
  -3  21   6    0.92    0.67
  -3 -21   6    0.51    0.75
   3 -21  -6    0.47    0.63
  -2  21   6   -0.01    0.48
   2 -21  -6   -0.15    0.42
   2  21  -6   -0.62    0.38
  -2 -21   6    2.39    0.73
   1 -21  -6   10.40    1.14
   1  21  -6    9.76    1.19
  -1  21   6    8.07    1.08
  -1 -21   6   11.75    1.34
   0 -21  -6    5.68    0.80
   0  21  -6    5.14    0.90
   0 -21   6    5.22    0.88
   0  21   6    4.42    0.79
   1 -21   6   -0.27    0.34
  -1  21  -6    0.12    0.44
   1 -21   6   -0.06    0.44
   1  21   6    0.09    0.52
  -1 -21  -6    0.26    0.34
   1  21   6    0.54    0.40
   2  21   6    8.45    1.24
   2 -21   6    9.50    1.25
   2  21   6    9.30    1.12
   3  21   6    0.10    0.57
   3 -21   6    2.00    0.77
  -3  22   6    0.82    0.69
   3  22  -6    1.15    0.69
   3 -22  -6   -0.08    0.57
  -3 -22   6    0.56    0.76
   2  22  -6    1.28    0.67
  -2  22   6    3.62    0.89
   2 -22  -6    1.76    0.68
  -2 -22   6    2.73    0.88
  -1 -22   6    2.12    0.74
   1  22  -6    1.95    0.65
   1 -22  -6    2.50    0.64
  -1  22   6    1.60    0.56
   0 -22   6   -0.82    0.44
   0 -22  -6   -0.33    0.34
   0  22   6    0.27    0.41
   0  22  -6    0.58    0.51
  -1  22  -6    1.04    0.59
   1 -22   6    2.04    0.69
   1  22   6    1.09    0.49
   1 -22   6    2.27    0.63
   1  22   6    1.62    0.68
  -1 -22  -6    0.31    0.36
   2 -22   6    6.37    1.03
   2  22   6    6.62    0.96
   3 -22   6    0.25    0.63
   3  22   6    0.48    0.61
  -3  23   6    4.91    1.11
  -3 -23   6    5.70    1.24
   3 -23  -6    6.73    1.22
   3  23  -6    4.80    1.11
   2 -23  -6    0.31    0.50
  -2  23   6   -0.12    0.49
  -2 -23   6    0.58    0.65
   2  23  -6   -0.77    0.43
   1  23  -6    1.99    0.66
   1 -23  -6    1.50    0.60
  -1 -23   6    1.76    0.70
  -1  23   6    3.13    0.76
   0 -23   6    4.79    0.96
   0  23  -6    5.87    0.97
   0 -23  -6    4.80    0.80
   0  23   6    5.07    0.89
  -1  23  -6    2.43    0.69
   1  23   6    3.25    0.79
  -1 -23  -6    4.90    0.80
   1 -23   6    5.16    0.83
   1 -23   6    4.03    0.86
   2 -23   6   -0.20    0.47
   2  23   6   -0.58    0.47
   3 -23   6    3.55    0.96
   3  23   6    3.07    0.89
  -3  24   6    2.02    0.88
   3  24  -6    1.07    0.77
  -3 -24   6    2.38    0.90
   3 -24  -6    0.79    0.70
  -2 -24   6    2.72    0.95
   2  24  -6    3.12    0.92
  -2  24   6    3.86    0.91
   2 -24  -6    4.11    0.92
  -1  24   6   11.40    1.36
  -1 -24   6   10.32    1.34
   1 -24  -6   10.15    1.21
   1  24  -6   12.47    1.36
   0 -24  -6    0.29    0.37
   0  24  -6    0.07    0.51
   0 -24   6    0.43    0.58
   0  24   6    0.84    0.54
  -1  24  -6    6.89    1.02
  -1 -24  -6    7.90    0.98
   1 -24   6    8.11    1.15
   1  24   6   10.87    1.32
   2 -24   6    4.53    0.92
   2  24   6    5.90    1.00
   3 -24   6    2.89    1.01
   3  24   6    1.46    0.74
   3 -25  -6    1.01    0.73
   3  25  -6    0.23    0.73
  -3 -25   6    2.14    0.82
  -3  25   6   -0.08    0.75
   2  25  -6    3.96    0.96
  -2  25   6    3.73    0.90
  -2 -25   6    5.26    1.15
   2 -25  -6    5.25    1.00
   1 -25  -6    4.92    0.87
   1  25  -6    6.94    1.08
  -1  25   6    7.85    1.17
  -1 -25   6    7.87    1.23
   0  25   6    6.61    1.02
   0 -25  -6    5.23    0.84
   0 -25   6    7.42    1.16
   0  25  -6    5.76    0.97
   1  25   6    2.70    0.78
   1 -25   6    2.65    0.85
  -1 -25  -6    1.91    0.60
  -1  25  -6    1.58    0.65
   2 -25   6   -0.71    0.52
   2  25   6   -0.20    0.56
   3  25   6   -0.43    0.65
   3  26  -6    1.23    0.96
  -3 -26   6    1.22    0.81
  -3  26   6   -0.02    0.72
   3 -26  -6    0.93    0.78
   2  26  -6    1.70    0.79
  -2 -26   6    3.44    1.01
   2 -26  -6    4.65    0.99
  -2  26   6    2.40    0.82
   1  26  -6    6.28    1.09
  -1  26   6    6.97    1.13
   1 -26  -6    6.35    1.03
  -1 -26   6    8.14    1.31
   0 -26   6    4.79    1.01
   0 -26  -6    6.13    0.95
   0  26   6    7.22    1.14
   0  26  -6    6.12    1.02
   1 -26   6    4.84    1.01
  -1 -26  -6    6.32    0.92
   1  26   6    7.62    1.21
  -2  26  -6   -0.55    0.72
   2  26   6    0.74    0.60
   3  27  -6    0.67    0.83
   3 -27  -6   -0.49    0.75
  -3 -27   6    1.93    0.96
  -3  27   6    0.50    0.82
  -2  27   6    1.29    0.69
  -2 -27   6    1.08    0.86
   2 -27  -6    2.07    0.72
   2  27  -6    0.37    0.66
  -1  27   6    0.43    0.61
   1  27  -6    0.38    0.56
  -1 -27   6    0.34    0.69
   1 -27  -6    0.37    0.51
   0  27   6    0.71    0.59
   0 -27  -6    0.49    0.55
   0 -27   6    0.56    0.61
   0  27  -6    0.90    0.67
   1 -27   6    2.78    0.89
  -1 -27  -6    2.94    0.69
  -2  27  -6    2.72    0.93
   2  28  -6    5.30    1.14
  -2  28   6    2.15    0.87
  -2 -28   6    2.87    1.05
   2 -28  -6    3.99    0.99
   1 -28  -6    3.43    0.84
   1  28  -6    0.89    0.70
  -1  28   6    2.10    0.78
  -1 -28   6    1.91    0.92
   0 -28   6    1.48    0.77
   0  28   6    1.57    0.69
   0 -28  -6    2.63    0.67
   0  28  -6    2.35    0.78
   1 -28   6    0.40    0.73
  -1 -28  -6    1.20    0.57
  -2  28  -6    2.13    0.98
   2  29  -6    0.57    0.79
   2 -29  -6   -0.75    0.64
  -2 -29   6    0.39    0.81
  -2  29   6    0.63    0.76
  -1  29   6    2.46    0.85
   1  29  -6    3.59    0.93
   1 -29  -6    3.67    0.87
  -1 -29   6    4.93    1.22
   0  29  -6   13.18    1.45
   0 -29  -6   12.28    1.35
   0  29   6   14.65    1.57
   0 -29   6   13.82    1.62
  -1 -29  -6    4.91    0.92
   1 -29   6    3.92    1.14
  -2  29  -6    1.06    0.90
  -2 -30   6   10.15    1.61
  -2  30   6   10.54    1.59
   2  30  -6    7.89    1.45
   2 -30  -6    9.67    1.53
  -1  30   6   21.04    1.99
  -1 -30   6   23.27    2.09
   1 -30  -6   20.51    1.85
   1  30  -6   19.17    1.84
   0  30  -6    3.23    0.92
   0 -30   6    4.34    1.06
   0 -30  -6    6.16    1.03
   0  30   6    4.56    0.97
  -1 -30  -6    0.11    0.50
   1 -30   6    0.24    0.76
  -1  31   6    1.94    0.81
   1 -31  -6    4.03    0.94
   1  31  -6    0.76    0.77
  -1 -31   6    2.89    1.09
   0 -31  -6    7.18    1.09
   0 -31   6    5.60    1.22
   0  31   6    8.32    1.33
  -1 -31  -6    5.37    0.99
   1 -31   6    4.14    1.08
  -1  32   6   -0.01    0.71
  -1 -32   6    0.51    0.81
   1 -32  -6    1.27    0.73
   1  32  -6    0.30    0.76
   0 -32   6    1.31    0.86
   0 -32  -6    0.91    0.55
   1 -32   6    1.78    0.89
  -1 -32  -6    0.54    0.59
   0 -33  -6    1.36    0.61
   0 -33   6   -0.04    0.86
   4   0  -7   -0.47    0.54
   3   0  -7    0.16    0.37
   3   0  -7   -0.73    0.38
   2   0  -7   -0.13    0.27
   2   0  -7   -0.48    0.36
  -2   0   7    0.56    0.33
  -1   0   7   -0.03    0.28
   1   0  -7    0.12    0.29
   1   0  -7   -0.16    0.29
   0   0  -7    0.01    0.21
   0   0   7   -0.11    0.21
   0   0  -7    0.11    0.32
  -1   0  -7   -0.43    0.29
   1   0   7   -0.14    0.28
   2   0   7   -0.39    0.30
  -2   0  -7   -0.08    0.35
   3   0   7   -0.04    0.52
  -3   0  -7    0.69    0.54
   4   0   7    0.87    0.69
  -4   0  -7    1.08    0.71
   4   1  -7   -0.56    0.47
   4  -1  -7    1.59    0.75
  -3   1   7   14.30    1.12
   3  -1  -7   13.92    1.06
   3   1  -7   15.93    1.15
   3   1  -7   13.32    1.37
   3  -1  -7   17.17    1.50
   2   1  -7   38.79    1.54
  -2   1   7   35.41    1.46
   2  -1  -7   38.46    1.69
   2  -1  -7   38.01    1.46
  -2  -1   7   36.45    1.39
   2   1  -7   40.20    1.75
   1   1  -7   62.05    2.07
   1   1  -7   64.86    1.94
  -1   1   7   67.32    2.03
  -1  -1   7   65.71    1.97
   1  -1  -7   64.25    1.92
   1  -1  -7   61.05    2.03
   0  -1   7   19.62    1.08
   0   1  -7   22.11    1.18
   0   1   7   20.46    1.11
   0  -1  -7   23.18    1.17
   0  -1  -7   20.16    0.81
  -1   1  -7    2.87    0.58
   1  -1   7    2.42    0.57
   1   1   7    1.70    0.50
  -1  -1  -7    2.90    0.59
   2  -1   7    0.95    0.54
  -2   1  -7    0.47    0.41
  -2  -1  -7    0.86    0.50
   2   1   7    0.81    0.50
   3   1   7    1.15    0.59
   3  -1   7    2.58    0.75
  -3  -1  -7    2.82    0.74
  -3   1  -7    2.55    0.71
   4   1   7    3.39    0.95
  -4  -1  -7    3.71    0.96
   4  -1   7    5.40    1.15
  -4   1  -7    3.75    0.90
   4  -2  -7    3.15    0.89
  -3   2   7    2.18    0.55
   3   2  -7    1.67    0.53
   3  -2  -7    2.16    0.70
   3   2  -7    1.44    0.61
   2   2  -7    0.23    0.45
   2  -2  -7    0.75    0.42
   2   2  -7    1.18    0.41
  -2  -2   7    0.70    0.33
   2  -2  -7    0.73    0.35
  -2   2   7    0.87    0.37
   1   2  -7   88.88    2.41
   1   2  -7   87.62    2.60
   1  -2  -7   90.13    2.37
  -1  -2   7   93.19    2.41
   1  -2  -7   81.58    2.43
  -1   2   7   93.02    2.52
   0  -2   7   82.87    1.96
   0   2  -7   81.47    2.50
   0  -2  -7   81.41    1.89
   0  -2  -7   79.06    2.31
   0   2   7   84.47    2.48
   0  -2   7   81.82    2.40
   1  -2   7    4.32    0.69
   1   2   7    4.10    0.71
  -1   2  -7    4.73    0.71
  -1  -2  -7    5.08    0.75
  -2  -2  -7   13.77    1.21
   2  -2   7   11.30    1.22
  -2   2  -7   13.98    1.24
   2   2   7   14.55    1.34
   3  -2   7    8.40    1.26
   3   2   7    7.28    1.12
  -3  -2  -7    7.39    1.12
  -3   2  -7    5.54    0.95
  -4   2  -7    0.80    0.61
   4  -2   7    1.70    0.82
   4   2   7    0.09    0.65
  -4  -2  -7    0.88    0.72
   4  -3  -7    0.64    0.62
  -4  -3   7    0.92    0.59
   3   3  -7   37.83    1.97
  -3   3   7   39.56    1.78
   3   3  -7   36.59    1.68
   3  -3  -7   37.03    1.92
   2   3  -7   51.20    2.04
  -2  -3   7   52.69    1.66
   2   3  -7   50.76    1.88
   2  -3  -7   53.23    2.01
   2  -3  -7   54.22    1.69
  -2   3   7   54.28    1.90
   1  -3  -7    0.72    0.33
  -1   3   7    0.38    0.32
   1  -3  -7    0.67    0.38
   1   3  -7    0.42    0.37
  -1  -3   7    0.66    0.37
   1   3  -7    1.05    0.42
   0  -3   7   70.72    2.19
   0  -3  -7   70.21    1.73
   0   3  -7   68.29    2.30
   0   3   7   68.32    2.24
   0  -3  -7   73.77    2.15
   0  -3   7   70.00    1.77
  -1   3  -7  106.00    3.04
   1   3   7  107.14    3.20
  -1  -3  -7  107.45    2.98
   1  -3   7  114.54    3.21
  -2  -3  -7    6.69    0.90
   2   3   7    7.81    1.05
  -2   3  -7    6.68    0.89
   2  -3   7    5.28    0.91
  -3   3  -7    0.21    0.45
   3   3   7   -0.03    0.48
   3  -3   7    0.31    0.55
  -3  -3  -7    1.12    0.63
  -4  -3  -7    4.50    1.06
   4  -3   7    4.55    1.09
   4   3   7    6.74    1.25
  -4   3  -7    3.69    0.87
   4  -4  -7    9.19    1.28
  -4  -4   7    9.53    1.35
  -3   4   7    1.39    0.54
   3  -4  -7    1.77    0.64
   3   4  -7    0.84    0.46
   2  -4  -7    0.35    0.30
  -2   4   7    0.54    0.33
   2   4  -7    0.01    0.34
   2  -4  -7    0.15    0.32
  -2  -4   7    0.28    0.27
  -1  -4   7  154.81    3.63
   1  -4  -7  157.36    3.54
   1  -4  -7  152.42    3.59
   1   4  -7  161.83    3.91
  -1  -4   7  156.36    3.47
  -1   4   7  158.23    3.74
   0  -4   7   68.40    1.79
   0  -4  -7   71.54    1.74
   0   4  -7   72.57    2.36
   0  -4  -7   71.73    2.11
   0   4   7   68.00    2.27
   0  -4   7   69.48    2.15
  -1   4  -7   16.31    1.20
   1  -4   7   16.44    1.23
  -1  -4  -7   18.50    1.12
   1   4   7   18.16    1.20
   2  -4   7   16.05    1.38
  -2  -4  -7   16.37    1.34
  -2   4  -7   17.70    1.37
   2   4   7   17.59    1.47
   3   4   7    3.10    0.81
   3  -4   7    3.13    0.84
  -3  -4  -7    4.36    0.88
  -3   4  -7    3.86    0.81
   4  -4   7    0.85    0.79
  -4  -4  -7    0.22    0.68
   4   4   7   -0.06    0.69
  -4   4  -7   -0.77    0.61
   4   5  -7    6.99    1.02
  -4  -5   7    5.00    1.00
   4  -5  -7    3.55    0.93
   3   5  -7    3.26    0.69
  -3   5   7    3.41    0.72
   3  -5  -7    3.75    0.82
  -3  -5   7    3.75    0.83
   2  -5  -7   -0.27    0.28
  -2   5   7    0.12    0.34
   2   5  -7    0.20    0.32
   2  -5  -7    0.58    0.34
  -2  -5   7    0.83    0.41
  -1   5   7    2.13    0.49
  -1  -5   7    1.86    0.41
   1   5  -7    1.24    0.45
   1  -5  -7    1.20    0.37
  -1  -5   7    1.12    0.39
   1  -5  -7    1.06    0.41
   0  -5  -7  163.73    3.73
   0  -5   7  169.12    3.46
   0  -5  -7  167.80    3.35
   0   5  -7  170.87    4.19
   0  -5   7  170.03    3.91
  -1  -5  -7   62.92    2.12
   1  -5   7   64.97    2.27
   1   5   7   66.60    2.39
  -1   5  -7   62.02    2.23
   2  -5   7    1.30    0.54
   2   5   7    1.75    0.63
  -2  -5  -7    1.98    0.56
  -2   5  -7    2.25    0.56
   3  -5   7    3.12    0.83
   3   5   7    3.01    0.80
  -3   5  -7    2.05    0.68
  -3  -5  -7    1.98    0.69
  -4  -5  -7   -1.55    0.54
   4   5   7   -0.49    0.62
   4  -5   7    0.67    0.70
  -4   5  -7    0.46    0.65
   4   6  -7    1.12    0.58
   4  -6  -7    0.65    0.64
  -4  -6   7    0.84    0.61
  -3   6   7    7.26    0.96
   3   6  -7    6.52    0.88
  -3  -6   7    6.29    1.03
   3  -6  -7    4.80    0.88
  -2  -6   7    4.36    0.75
   2  -6  -7    3.81    0.69
   2   6  -7    4.18    0.70
  -2   6   7    4.07    0.66
  -1   6   7   18.32    1.06
  -1  -6   7   17.57    0.89
   1  -6  -7   18.73    1.01
   1   6  -7   17.59    1.10
  -1  -6   7   15.60    0.98
   1  -6  -7   16.72    0.97
   0  -6   7    3.35    0.57
   0   6  -7    5.79    0.84
   0  -6   7    4.60    0.53
   0  -6  -7    4.70    0.62
   0   6   7    4.23    0.69
   0  -6  -7    4.48    0.49
   1   6   7   36.44    1.75
  -1   6  -7   38.17    1.69
   1  -6   7   37.25    1.68
  -1  -6  -7   42.30    1.66
  -2  -6  -7   -0.43    0.29
  -2   6  -7    1.05    0.53
   2   6   7   -0.22    0.37
   2  -6   7   -0.02    0.38
   3  -6   7    0.10    0.56
  -3  -6  -7   -0.03    0.48
   3   6   7   -0.26    0.48
  -3   6  -7   -0.27    0.46
  -4  -6  -7    0.30    0.63
   4  -6   7   -1.02    0.61
   4   6   7    0.88    0.69
  -4   6  -7    0.30    0.69
  -4  -7   7    1.78    0.77
   4  -7  -7    2.85    0.83
  -4   7   7    3.25    0.86
   4   7  -7    3.08    0.83
  -3   7   7    9.89    1.13
   3  -7  -7   10.01    1.23
  -3  -7   7   10.10    1.26
   3   7  -7   11.03    1.12
   2   7  -7    6.52    0.87
   2  -7  -7    6.16    0.82
  -2   7   7    3.95    0.69
  -2  -7   7    4.36    0.78
   1  -7  -7    4.69    0.62
   1  -7  -7    4.73    0.61
   1   7  -7    4.11    0.71
  -1  -7   7    4.20    0.61
  -1  -7   7    4.86    0.54
  -1   7   7    5.25    0.72
   0   7   7    5.58    0.76
   0  -7   7    6.61    0.62
   0  -7  -7    5.60    0.65
   0   7  -7    4.55    0.78
   0  -7   7    4.19    0.60
   0  -7  -7    5.28    0.53
  -1   7  -7   29.14    1.51
  -1  -7  -7   27.51    1.35
   1  -7   7   29.19    1.48
   1   7   7   32.43    1.62
   2  -7   7   26.88    1.63
   2   7   7   26.73    1.66
  -2   7  -7   27.52    1.58
  -2  -7  -7   25.59    1.49
  -3  -7  -7   -0.66    0.41
   3   7   7    0.50    0.57
   3  -7   7    1.24    0.68
  -3   7  -7    0.61    0.55
  -4   7  -7    1.11    0.76
  -4  -7  -7    1.39    0.82
   4  -7   7    2.45    0.90
   4   7   7    1.70    0.87
  -4  -8   7    5.73    1.13
  -4   8   7    5.18    1.00
   4  -8  -7    8.00    1.28
   4   8  -7    7.02    1.10
  -3   8   7   16.86    1.43
  -3  -8   7   18.73    1.67
   3  -8  -7   19.72    1.57
   3   8  -7   20.18    1.48
   2   8  -7   19.35    1.34
   2  -8  -7   19.33    1.33
  -2  -8   7   16.97    1.34
  -2   8   7   19.20    1.21
   1  -8  -7   12.93    0.83
   1  -8  -7   14.24    1.00
  -1   8   7   13.74    1.07
  -1  -8   7   13.47    1.04
   1   8  -7   15.33    1.20
  -1  -8   7   16.11    0.81
   0  -8  -7   15.86    0.93
   0  -8   7   16.54    0.96
   0   8   7   16.68    1.19
   0  -8   7   17.05    0.91
   0  -8  -7   16.43    0.83
   0   8  -7   19.63    1.38
  -1  -8  -7   16.86    1.18
   1   8   7   16.56    1.31
  -1   8  -7   17.91    1.34
   1  -8   7   18.53    1.20
   2   8   7    0.31    0.43
  -2   8  -7    0.46    0.44
   2  -8   7    0.70    0.45
  -2  -8  -7    0.84    0.44
   3   8   7    6.75    1.13
  -3  -8  -7    5.19    0.96
   3  -8   7    8.22    1.25
  -3   8  -7    7.65    1.09
  -4  -8  -7   -0.93    0.59
  -4   8  -7    0.68    0.69
   4   8   7    1.01    0.76
   4  -8   7    0.47    0.72
  -4  -9   7    0.25    0.65
   4  -9  -7    0.56    0.66
  -4   9   7    0.76    0.66
   4   9  -7    0.01    0.51
  -3   9   7   19.27    1.53
   3  -9  -7   17.99    1.57
  -3  -9   7   21.50    1.74
   3   9  -7   20.74    1.51
   2   9  -7   35.70    1.69
  -2  -9   7   36.44    1.81
   2  -9  -7   38.63    1.75
  -2   9   7   38.56    1.77
   1   9  -7   11.41    1.08
  -1  -9   7   10.58    0.67
   1  -9  -7    8.98    0.74
  -1   9   7   10.41    0.98
  -1  -9   7   12.77    1.03
   1  -9  -7   10.26    0.90
   0  -9  -7   55.64    1.77
   0   9   7   55.49    2.09
   0  -9  -7   59.65    1.71
   0  -9   7   55.85    1.77
   0   9  -7   55.44    2.20
   0  -9   7   57.73    1.87
  -1  -9  -7   42.51    1.26
  -1   9  -7   42.85    1.91
   1   9   7   39.70    1.86
   1  -9   7   38.11    1.77
  -1  -9  -7   41.62    1.71
  -2  -9  -7    2.14    0.58
   2   9   7    2.52    0.65
   2  -9   7    2.85    0.73
  -2   9  -7    2.79    0.73
   3  -9   7    0.27    0.63
  -3  -9  -7    0.79    0.57
   3   9   7    0.51    0.56
  -3   9  -7    1.70    0.71
   4  -9   7    5.19    1.24
  -4   9  -7    3.58    0.92
   4   9   7    2.51    0.99
  -4  -9  -7    3.48    0.95
  -4  10   7    2.94    0.87
   4 -10  -7    1.59    0.81
   4  10  -7    2.04    0.75
  -4 -10   7    3.09    0.86
  -3  10   7    7.43    1.06
   3  10  -7    8.50    1.08
  -3 -10   7    8.16    1.19
   3 -10  -7    8.42    1.10
  -2  10   7   15.92    1.28
  -2 -10   7   17.14    1.41
   2 -10  -7   14.61    1.24
   2  10  -7   17.97    1.33
  -1 -10   7   32.50    1.13
   1  10  -7   33.88    1.62
  -1 -10   7   30.08    1.45
   1 -10  -7   30.04    1.37
  -1  10   7   30.00    1.47
   1 -10  -7   30.43    1.20
   0 -10   7   24.50    1.15
   0 -10  -7   24.80    1.10
   0  10   7   22.55    1.33
   0  10  -7   25.43    1.46
   0 -10  -7   24.22    1.13
   0 -10   7   24.68    1.17
  -1 -10  -7   15.80    1.14
  -1 -10  -7   15.99    0.79
   1 -10   7   12.49    0.76
   1 -10   7   15.98    1.27
  -1  10  -7   15.55    1.32
   1  10   7   15.68    1.31
   2  10   7   28.28    1.73
  -2  10  -7   24.40    1.56
  -2 -10  -7   28.11    1.58
   2 -10   7   27.32    1.70
  -3 -10  -7    1.98    0.73
  -3  10  -7    2.66    0.83
   3  10   7    2.30    0.76
   3 -10   7    2.83    0.82
   4 -10   7    1.50    0.93
  -4  10  -7    0.41    0.73
  -4 -10  -7    0.27    0.65
  -4  11   7   12.18    1.52
  -4 -11   7   11.61    1.59
   4  11  -7   13.40    1.53
   4 -11  -7   11.73    1.53
  -3 -11   7   23.99    1.90
   3  11  -7   19.12    1.54
   3 -11  -7   21.61    1.69
  -3  11   7   19.06    1.59
   2  11  -7   16.87    1.34
  -2  11   7   16.57    1.33
   2 -11  -7   14.47    1.25
  -2 -11   7   18.91    1.49
   1 -11  -7    1.05    0.41
   1  11  -7    0.91    0.46
  -1 -11   7    1.38    0.48
  -1  11   7    1.98    0.49
   0 -11   7   74.66    2.22
   0 -11  -7   75.64    2.11
   0 -11   7   72.69    2.18
   0  11   7   70.67    2.47
   0 -11  -7   71.05    2.07
   0  11  -7   77.53    2.65
   1 -11   7    1.18    0.35
  -1 -11  -7   -0.12    0.36
  -1  11  -7    0.38    0.42
   1 -11   7    0.74    0.46
   1  11   7    0.84    0.49
  -1 -11  -7    0.11    0.26
  -2  11  -7    5.78    0.89
  -2 -11  -7    5.46    0.85
   2 -11   7    6.79    1.04
   2  11   7    4.45    0.91
  -3  11  -7    8.73    1.24
   3  11   7    8.91    1.30
  -3 -11  -7    9.53    1.27
   3 -11   7    8.39    1.29
  -4 -11  -7    1.78    0.89
   4 -11   7    2.01    0.89
   4  12  -7    0.04    0.52
  -4  12   7    0.90    0.67
   4 -12  -7    0.77    0.64
  -4 -12   7   -0.03    0.63
  -3  12   7    2.69    0.71
  -3 -12   7    2.45    0.78
   3 -12  -7    2.35    0.71
   3  12  -7    1.41    0.57
   2 -12  -7   22.87    1.41
   2  12  -7   22.62    1.41
  -2 -12   7   19.81    1.54
  -2  12   7   19.80    1.48
  -1  12   7    2.93    0.63
  -1 -12   7    2.47    0.58
   1  12  -7    2.60    0.64
   1 -12  -7    2.15    0.51
   0  12   7    4.18    0.77
   0 -12   7    5.12    0.69
   0 -12   7    5.05    0.69
   0 -12  -7    4.51    0.61
   0  12  -7    4.73    0.79
   0 -12  -7    4.10    0.58
   1 -12   7   38.72    1.78
  -1  12  -7   35.61    1.85
  -1 -12  -7   40.34    1.37
  -1 -12  -7   42.58    1.72
   1 -12   7   35.72    1.41
   1  12   7   42.30    1.94
   2  12   7    3.54    0.82
  -2 -12  -7    2.95    0.70
   2 -12   7    4.66    0.86
  -2  12  -7    4.39    0.88
  -3 -12  -7    0.86    0.65
  -3  12  -7    0.27    0.59
   3 -12   7    0.23    0.50
   3  12   7    0.20    0.60
  -4 -12  -7    0.23    0.76
   4 -12   7    0.61    0.85
  -4 -13   7    3.50    1.01
   4 -13  -7    4.12    0.98
   4  13  -7    3.57    0.91
  -4  13   7    2.83    0.92
   3  13  -7   -0.25    0.39
  -3  13   7   -0.25    0.46
  -3 -13   7    0.12    0.53
   3 -13  -7    0.10    0.47
  -2 -13   7   14.18    1.38
   2 -13  -7   10.08    1.13
  -2  13   7   12.47    1.25
   2  13  -7   13.83    1.31
  -1 -13   7   25.15    1.41
  -1  13   7   27.28    1.48
   1 -13  -7   25.49    1.36
   1  13  -7   24.93    1.48
   0 -13   7   75.50    2.26
   0 -13  -7   79.49    2.18
   0  13   7   73.14    2.59
   0 -13  -7   74.88    2.23
   0 -13   7   78.63    2.37
   0  13  -7   80.83    2.74
   1 -13   7    0.82    0.41
  -1  13  -7    1.26    0.55
  -1 -13  -7    0.42    0.32
  -1 -13  -7    0.68    0.43
   1 -13   7    0.65    0.46
   1  13   7    0.66    0.49
   2  13   7    5.99    1.02
  -2 -13  -7    4.71    0.84
  -2  13  -7    5.08    0.94
   2 -13   7    6.57    1.01
   3  13   7    0.24    0.59
  -3 -13  -7    0.32    0.56
   3 -13   7   -0.05    0.54
  -3  13  -7    0.84    0.63
  -4 -13  -7    0.59    0.88
   4 -13   7    0.49    0.91
   4  14  -7    1.10    0.67
   4 -14  -7   -0.34    0.61
  -4  14   7    0.01    0.70
  -4 -14   7    0.48    0.73
   3 -14  -7    6.99    1.09
  -3 -14   7    7.32    1.22
  -3  14   7    6.90    1.14
   3  14  -7    9.41    1.26
  -2 -14   7    2.98    0.77
   2 -14  -7    2.44    0.70
  -2  14   7    3.37    0.74
   2  14  -7    2.81    0.70
  -1  14   7    4.90    0.81
   1 -14  -7    5.97    0.80
  -1 -14   7    5.90    0.86
   1  14  -7    5.45    0.86
   0 -14  -7    5.03    0.69
   0  14  -7    3.91    0.77
   0 -14   7    5.34    0.77
   0  14   7    4.07    0.71
   0 -14   7    4.15    0.62
   0 -14  -7    4.20    0.60
   1 -14   7    8.05    0.85
  -1 -14  -7   11.95    0.84
  -1  14  -7   10.94    1.22
   1  14   7    8.28    1.07
   1 -14   7   11.61    1.13
  -1 -14  -7   11.78    1.06
  -2 -14  -7    0.14    0.45
   2  14   7    0.44    0.48
   2 -14   7   -0.09    0.47
  -2  14  -7    0.39    0.48
  -3 -14  -7    2.22    0.78
   3  14   7    2.98    0.94
  -3  14  -7    2.31    0.86
   3 -14   7    3.17    0.92
  -4 -14  -7    0.62    0.83
   4 -14   7    2.49    1.13
  -4 -15   7    0.97    0.78
   4 -15  -7    0.82    0.77
  -4  15   7    0.53    0.71
   4  15  -7   -0.31    0.48
   3  15  -7    0.44    0.47
  -3  15   7    0.95    0.62
  -3 -15   7   -0.16    0.63
   3 -15  -7   -0.66    0.44
   2 -15  -7    7.03    1.01
  -2 -15   7    5.30    0.94
   2  15  -7    6.35    0.96
  -2  15   7    7.25    1.05
   1  15  -7    7.34    1.00
  -1  15   7    6.17    0.89
   1 -15  -7    7.99    0.89
  -1 -15   7    9.15    1.07
   0 -15   7    0.11    0.33
   0  15   7    1.46    0.51
   0 -15  -7    0.52    0.38
   0 -15  -7    0.61    0.39
   0  15  -7    0.69    0.47
   0 -15   7    1.03    0.48
  -1 -15  -7   10.31    0.83
   1  15   7    8.55    1.11
   1 -15   7    8.16    1.00
  -1 -15  -7    9.57    1.00
  -1  15  -7    8.27    1.07
   1 -15   7    9.87    0.96
   2 -15   7    1.84    0.62
  -2 -15  -7    2.16    0.61
   2  15   7    0.69    0.61
  -2  15  -7    2.17    0.72
  -3  15  -7    1.20    0.75
   3  15   7   -0.08    0.71
   3 -15   7    0.65    0.60
  -3 -15  -7    0.14    0.62
  -4 -16   7    2.95    1.00
   4  16  -7    3.99    0.98
   4 -16  -7    3.31    1.06
  -4  16   7    3.01    0.93
   3 -16  -7    1.93    0.73
  -3  16   7    0.84    0.66
   3  16  -7    0.60    0.54
  -3 -16   7    1.43    0.76
   2 -16  -7    7.57    1.02
  -2 -16   7    6.42    1.01
   2  16  -7    5.08    0.88
  -2  16   7    5.64    0.98
  -1 -16   7    9.24    1.12
   1  16  -7    7.93    1.04
  -1  16   7    9.00    1.09
   1 -16  -7    9.81    1.02
   0 -16  -7    6.06    0.78
   0 -16  -7    7.68    0.76
   0  16   7    6.69    0.94
   0  16  -7    6.23    0.96
   0 -16   7    8.22    0.94
   0 -16   7    7.17    0.77
   1 -16   7    1.36    0.53
  -1 -16  -7    0.80    0.50
   1  16   7    0.74    0.52
  -1 -16  -7    0.90    0.40
   1 -16   7    0.79    0.43
  -1  16  -7    0.53    0.57
  -2  16  -7    1.89    0.74
   2 -16   7    2.55    0.68
  -2 -16  -7    3.51    0.77
   2  16   7    3.42    0.89
  -3 -16  -7    1.33    0.65
   3 -16   7    0.14    0.52
   3  16   7    0.56    0.75
  -3  16  -7    0.45    0.70
  -4  17   7   -0.34    0.69
   4  17  -7    0.21    0.60
  -4 -17   7   -0.11    0.74
   4 -17  -7    0.90    0.77
  -3  17   7    6.32    1.11
  -3 -17   7    5.55    1.10
   3  17  -7    6.22    1.05
   3 -17  -7    5.21    1.00
   2 -17  -7    1.00    0.54
  -2 -17   7    1.35    0.63
   2  17  -7    1.71    0.62
  -2  17   7    0.61    0.49
  -1  17   7   12.70    1.28
   1  17  -7   11.40    1.26
   1 -17  -7   12.59    1.16
  -1 -17   7   10.50    1.18
   0  17  -7   31.45    1.72
   0  17   7   31.24    1.67
   0 -17  -7   34.04    1.54
   0 -17   7   29.64    1.55
  -1 -17  -7   12.05    1.09
   1 -17   7   11.84    1.17
   1  17   7   13.38    1.37
  -1  17  -7   14.26    1.41
  -1 -17  -7   11.46    0.95
   1 -17   7   11.91    1.08
   2 -17   7    1.99    0.71
  -2  17  -7    3.12    0.83
   2  17   7    3.04    0.82
  -2 -17  -7    2.31    0.67
   3 -17   7    6.00    1.15
  -3 -17  -7    5.73    1.11
  -4 -18   7    0.38    0.86
   4  18  -7    0.40    0.71
   4 -18  -7    1.39    0.90
  -4  18   7   -0.12    0.72
  -3 -18   7    3.70    1.05
   3 -18  -7    5.24    0.99
  -3  18   7    6.60    1.17
   3  18  -7    4.95    1.00
  -2 -18   7   25.80    1.90
   2 -18  -7   24.79    1.75
   2  18  -7   22.83    1.75
  -2  18   7   26.36    1.72
   1 -18  -7    3.40    0.69
  -1 -18   7    5.48    0.92
   1  18  -7    2.51    0.69
  -1  18   7    2.52    0.71
   0 -18   7   19.73    1.42
   0  18  -7   18.52    1.46
   0  18   7   18.81    1.44
   0 -18  -7   18.38    1.15
  -1 -18  -7   19.22    1.23
   1 -18   7   15.39    1.25
   1 -18   7   18.65    1.41
   1  18   7   21.48    1.63
  -1 -18  -7   20.67    1.13
  -1  18  -7   16.96    1.47
  -2 -18  -7    3.07    0.76
   2 -18   7    2.76    0.71
  -2  18  -7    3.52    0.89
   2  18   7    2.80    0.84
  -3 -18  -7   -0.17    0.56
   3 -18   7    0.04    0.63
  -4  19   7    4.82    1.17
  -4 -19   7    5.39    1.12
   4  19  -7    5.43    1.13
   4 -19  -7    2.79    1.03
  -3  19   7    6.29    1.16
  -3 -19   7    6.36    1.23
   3 -19  -7    6.31    1.14
   3  19  -7    6.48    1.15
   2 -19  -7    9.58    1.23
  -2  19   7    6.38    1.08
   2  19  -7    6.30    1.09
  -2 -19   7    8.05    1.21
   1  19  -7    9.16    1.17
  -1  19   7    6.56    1.00
  -1 -19   7    8.15    1.11
   1 -19  -7   10.47    1.13
   0  19   7    9.14    1.12
   0 -19   7   10.06    1.13
   0 -19  -7    9.43    0.97
   0  19  -7    8.02    1.07
  -1 -19  -7    0.16    0.42
  -1  19  -7    1.00    0.53
  -1 -19  -7    0.86    0.41
   1  19   7    1.31    0.62
   1 -19   7    0.34    0.44
   1 -19   7    1.06    0.49
   2 -19   7    6.49    1.07
   2  19   7    9.75    1.35
  -2 -19  -7    8.24    1.12
  -2  19  -7    7.26    1.13
   3 -19   7    3.28    0.93
  -3 -19  -7    4.85    1.08
   3 -20  -7    4.53    0.99
  -3 -20   7    6.04    1.20
  -3  20   7    4.10    1.04
   3  20  -7    4.76    1.00
   2 -20  -7    0.53    0.60
   2  20  -7    0.18    0.50
  -2 -20   7    0.39    0.59
  -2  20   7    0.42    0.56
   1  20  -7    4.02    0.84
  -1 -20   7    3.50    0.83
   1 -20  -7    2.74    0.65
  -1  20   7    5.18    0.94
   0 -20   7   -0.17    0.49
   0  20   7    0.12    0.37
   0 -20  -7    0.34    0.38
   0  20  -7    0.37    0.51
   1  20   7   11.29    1.34
   1 -20   7    8.19    1.04
  -1 -20  -7   10.31    0.96
  -1 -20  -7    7.82    0.92
   1 -20   7   10.10    1.11
  -2 -20  -7    5.91    0.98
   2  20   7    8.62    1.31
   2 -20   7    6.72    1.06
  -2  20  -7    6.09    1.09
  -3 -20  -7   -0.57    0.59
   3 -20   7    1.42    0.72
   3 -21  -7   -0.53    0.58
  -3  21   7    1.02    0.71
   3  21  -7    1.00    0.68
  -3 -21   7    0.13    0.77
  -2 -21   7   -0.69    0.55
   2  21  -7   -0.14    0.53
  -2  21   7    0.57    0.51
   2 -21  -7    0.36    0.49
   1 -21  -7    0.09    0.43
   1  21  -7   -0.43    0.40
  -1 -21   7   -0.16    0.49
  -1  21   7    0.27    0.47
   0  21   7   16.03    1.46
   0  21  -7   15.15    1.43
   0 -21  -7   16.84    1.28
   0 -21   7   17.29    1.48
  -1 -21  -7    9.22    0.95
  -1 -21  -7    8.15    0.96
  -1  21  -7    9.90    1.23
   1 -21   7    9.68    1.11
   1  21   7   11.58    1.38
   1 -21   7   11.56    1.21
  -2  21  -7    0.50    0.67
   2 -21   7    0.44    0.54
  -2 -21  -7    0.38    0.59
   2  21   7    1.34    0.71
  -3 -21  -7    1.12    0.70
   3 -21   7    1.07    0.75
  -3 -22   7    0.75    0.75
  -3  22   7   -0.28    0.58
   3  22  -7    0.38    0.61
   3 -22  -7    0.01    0.62
   2 -22  -7    3.47    0.83
  -2  22   7    1.61    0.73
  -2 -22   7    1.33    0.80
   2  22  -7    3.63    0.89
  -1 -22   7    1.71    0.73
  -1  22   7    1.93    0.64
   1 -22  -7    1.79    0.59
   1  22  -7    0.49    0.53
   0  22  -7    1.09    0.61
   0  22   7    1.83    0.64
   0 -22  -7    1.86    0.53
   0 -22   7    2.16    0.75
   1 -22   7    5.00    0.93
   1  22   7    4.97    1.01
  -1 -22  -7    5.16    0.74
   1 -22   7    3.15    0.69
  -1  22  -7    4.87    0.95
   2  22   7    2.71    0.90
   2 -22   7    1.28    0.64
  -2 -22  -7    2.17    0.74
  -3 -22  -7    0.60    0.74
   3 -22   7    1.24    0.74
  -3  23   7    2.34    0.86
   3  23  -7    3.67    1.02
  -3 -23   7    4.18    1.10
   3 -23  -7    4.34    1.05
   2 -23  -7    1.32    0.67
  -2  23   7    0.04    0.49
   2  23  -7    0.40    0.60
  -2 -23   7   -0.11    0.65
   1 -23  -7    8.47    1.11
   1  23  -7    9.62    1.30
  -1  23   7   10.29    1.35
  -1 -23   7   10.84    1.40
   0  23  -7    0.87    0.62
   0 -23  -7    0.39    0.40
   0 -23   7    0.63    0.63
   0  23   7    0.82    0.53
  -1 -23  -7    2.72    0.61
   1  23   7    3.09    0.88
  -1  23  -7    2.68    0.74
   1 -23   7    2.99    0.82
   2 -23   7    2.20    0.78
  -2 -23  -7    0.75    0.64
   3 -23   7    6.48    1.24
  -3 -23  -7    1.56    0.85
  -3 -24   7    0.25    0.78
  -3  24   7    0.08    0.74
   3  24  -7    0.45    0.80
   3 -24  -7   -0.12    0.71
  -2 -24   7   11.02    1.50
  -2  24   7   12.33    1.51
   2 -24  -7   11.87    1.45
   2  24  -7   12.36    1.56
  -1 -24   7    0.80    0.69
  -1  24   7    0.51    0.56
   1 -24  -7    0.83    0.51
   1  24  -7    1.72    0.66
   0 -24   7   17.92    1.62
   0  24   7   14.07    1.50
   0 -24  -7   12.52    1.25
   0  24  -7   14.64    1.50
  -1  24  -7    5.64    0.98
   1 -24   7    5.81    1.06
   1  24   7    8.47    1.33
  -1 -24  -7    6.54    0.89
  -2 -24  -7    3.55    0.89
   2 -24   7    4.14    0.98
  -3 -25   7   -0.20    0.89
  -3  25   7    2.21    0.90
   3 -25  -7    0.27    0.72
   3  25  -7    0.97    0.77
  -2 -25   7    0.12    0.72
  -2  25   7    1.22    0.67
   2  25  -7    0.88    0.72
   2 -25  -7    0.32    0.62
   1  25  -7    4.98    0.97
  -1 -25   7    7.73    1.29
  -1  25   7    6.09    1.08
   1 -25  -7    6.57    1.04
   0  25  -7   26.52    1.89
   0  25   7   28.40    1.99
   0 -25   7   27.78    1.98
   0 -25  -7   28.33    1.63
  -1  25  -7   16.31    1.53
   1 -25   7   14.91    1.51
  -1 -25  -7   15.31    1.31
   1  25   7   17.57    1.75
   2 -25   7    1.67    0.74
  -2 -25  -7    2.08    0.76
   3  26  -7    0.30    0.76
  -3  26   7    0.55    0.79
  -3 -26   7    0.56    0.86
   3 -26  -7    1.69    0.88
   2  26  -7    8.89    1.38
  -2  26   7    9.83    1.44
  -2 -26   7    8.93    1.44
   2 -26  -7   11.24    1.46
  -1  26   7    4.67    0.98
   1  26  -7    6.85    1.14
   1 -26  -7    5.59    0.96
  -1 -26   7    7.07    1.24
   0 -26  -7    1.73    0.60
   0  26  -7    1.37    0.73
   0 -26   7    0.21    0.71
   0  26   7    2.02    0.71
   1  26   7    2.55    0.94
  -1  26  -7    1.89    0.75
  -1 -26  -7    2.20    0.63
   1 -26   7    2.44    0.87
   2 -26   7    2.10    0.78
  -2 -26  -7    1.87    0.75
   2 -27  -7    6.60    1.15
   2  27  -7    4.95    1.18
  -2 -27   7    6.24    1.29
  -2  27   7    4.94    1.10
   1  27  -7    0.38    0.61
   1 -27  -7    0.73    0.53
  -1  27   7    0.51    0.62
  -1 -27   7    0.35    0.73
   0  27  -7    5.52    1.03
   0 -27  -7    2.76    0.75
   0 -27   7    4.41    0.98
   0  27   7    2.61    0.85
  -1 -27  -7    2.33    0.67
   1  27   7    1.87    0.92
  -2  28   7    0.28    0.69
  -2 -28   7   -0.18    0.79
   2  28  -7    0.76    0.84
   2 -28  -7    1.16    0.72
   1  28  -7    5.57    1.14
   1 -28  -7    7.32    1.14
  -1  28   7    7.05    1.23
  -1 -28   7    6.61    1.30
   0  28   7    8.15    1.25
   0 -28   7    7.93    1.25
   0  28  -7    6.26    1.13
   0 -28  -7    4.94    0.90
  -1 -28  -7    1.34    0.57
  -2 -29   7    0.92    0.93
   2 -29  -7    0.59    0.67
  -2  29   7    0.17    0.76
   2  29  -7    2.85    1.02
   1 -29  -7    6.34    1.10
  -1  29   7    6.84    1.29
  -1 -29   7    8.43    1.44
   1  29  -7    8.20    1.32
   0  29  -7   -0.37    0.64
   0 -29  -7    0.17    0.55
   0 -29   7    0.03    0.71
   0  29   7    0.22    0.61
  -1 -29  -7    0.13    0.51
  -2 -30   7    0.12    0.98
   2 -30  -7    1.81    0.83
   2  30  -7    3.78    1.06
  -2  30   7    1.53    0.84
  -1 -30   7    0.62    0.78
   1 -30  -7    1.86    0.77
   1  30  -7    1.15    0.80
  -1  30   7    1.98    0.84
   0  30  -7    0.23    0.68
   0  30   7    0.66    0.73
   0 -30  -7    1.22    0.65
   0 -30   7    1.37    0.82
  -1 -30  -7    1.81    0.69
  -1 -31   7    1.24    0.92
   1 -31  -7    1.09    0.75
  -1  31   7   -0.21    0.73
   1  31  -7   -0.16    0.69
   0 -31   7   -0.85    0.71
   0 -31  -7    1.03    0.70
   0  31   7   -0.08    0.67
  -1 -32   7    8.21    1.54
   1  32  -7    9.19    1.42
   1 -32  -7    7.20    1.28
  -1  32   7   10.53    1.56
   0 -32  -7    0.25    0.62
   0 -32   7    0.85    0.80
   0  32   7    0.75    0.72
   4   0  -8    7.18    1.28
   3   0  -8   15.91    1.17
   3   0  -8   14.29    1.44
   2   0  -8    2.03    0.57
   2   0  -8    2.67    0.57
  -2   0   8    2.36    0.53
   1   0  -8   10.91    1.00
   1   0  -8   12.06    0.92
  -1   0   8   11.07    0.94
   0   0   8   18.64    1.16
   0   0  -8   20.21    0.86
   0   0  -8   20.09    1.20
   1   0   8    0.64    0.38
  -1   0  -8    0.93    0.44
  -2   0  -8   19.71    1.49
   2   0   8   19.06    1.56
   3   0   8    5.80    1.10
  -3   0  -8    5.29    0.93
  -4   0  -8    1.71    0.87
   4   0   8    1.14    0.87
   4   1  -8    1.71    0.83
   4  -1  -8    2.06    0.84
   3   1  -8   19.69    1.21
   3   1  -8   21.11    1.68
   3  -1  -8   19.32    1.62
   2  -1  -8   13.27    1.16
  -2   1   8   13.71    1.02
   2   1  -8   16.15    1.15
  -2  -1   8   14.22    0.90
   2  -1  -8   14.25    1.03
   2   1  -8   11.90    1.12
   1   1  -8    8.94    0.84
   1  -1  -8   10.66    0.86
  -1  -1   8    9.16    0.88
   1   1  -8   11.12    1.03
   1  -1  -8   10.05    0.98
  -1   1   8   11.23    0.96
   0  -1  -8    1.89    0.55
   0   1   8    0.87    0.39
   0   1  -8    0.42    0.42
   0  -1   8    1.20    0.44
   0  -1  -8    1.39    0.34
   0  -1   8    1.13    0.30
   1   1   8   14.68    1.26
  -1  -1  -8   16.09    1.23
   1  -1   8   16.73    1.34
  -1   1  -8   17.75    1.29
   2   1   8   11.06    1.27
  -2   1  -8   10.49    1.17
   2  -1   8   11.46    1.28
  -2  -1  -8    9.56    1.12
  -3  -1  -8    1.86    0.71
   3   1   8    0.15    0.55
  -3   1  -8    1.26    0.59
   3  -1   8    1.19    0.66
  -4  -1  -8   -0.17    0.74
   4   1   8    0.67    0.69
  -4   1  -8    0.66    0.70
   4  -1   8    0.40    0.66
   4  -2  -8    2.26    0.85
   3   2  -8    0.06    0.46
   3  -2  -8   -0.32    0.45
  -3   2   8   -0.51    0.34
   3   2  -8    0.22    0.38
  -2   2   8   12.75    1.02
   2   2  -8   12.94    1.09
  -2  -2   8   13.98    0.91
   2   2  -8   13.48    1.19
   2  -2  -8   14.60    1.18
   2  -2  -8   14.23    1.01
   1   2  -8    0.76    0.40
   1  -2  -8    0.99    0.37
   1   2  -8    1.44    0.52
   1  -2  -8    1.46    0.50
  -1   2   8    2.29    0.51
  -1  -2   8    1.62    0.47
   0  -2   8   70.50    2.36
   0   2   8   76.50    2.46
   0   2  -8   77.73    2.56
   0  -2  -8   73.11    2.34
   0  -2  -8   76.87    1.85
   0  -2   8   76.72    1.91
   1   2   8    0.34    0.38
   1  -2   8   -0.41    0.33
  -1   2  -8   -0.23    0.37
  -1  -2  -8    0.00    0.41
  -2  -2  -8    5.72    0.86
  -2   2  -8    5.52    0.89
   2  -2   8    8.01    1.09
   2   2   8    7.57    1.07
  -3   2  -8    0.20    0.57
   3  -2   8    0.67    0.60
  -3  -2  -8   -0.43    0.49
   3   2   8   -0.04    0.50
   4   2   8   -0.42    0.68
  -4  -2  -8    0.25    0.71
   4  -2   8    0.14    0.70
  -4   2  -8    0.04    0.72
   4  -3  -8    0.49    0.70
  -4  -3   8    0.59    0.61
  -3   3   8    0.30    0.45
   3  -3  -8    0.66    0.55
   3   3  -8    0.25    0.44
   3   3  -8   -0.34    0.32
   2  -3  -8   -0.02    0.31
   2   3  -8    0.10    0.37
  -2  -3   8    0.55    0.35
   2   3  -8    0.64    0.41
  -2   3   8    0.40    0.35
   2  -3  -8   -0.63    0.33
  -1   3   8    3.94    0.66
   1  -3  -8    3.69    0.57
  -1  -3   8    4.55    0.62
   1   3  -8    3.30    0.68
   1  -3  -8    4.51    0.72
   0  -3  -8    5.88    0.53
   0  -3   8    5.29    0.54
   0  -3  -8    5.30    0.72
   0   3   8    6.00    0.80
   0  -3   8    5.62    0.76
   0   3  -8    5.46    0.82
  -1  -3  -8    1.68    0.53
   1   3   8    1.65    0.55
   1  -3   8    1.85    0.55
  -1   3  -8    1.83    0.58
  -2   3  -8   -0.45    0.37
   2   3   8   -0.17    0.44
   2  -3   8    0.30    0.42
  -2  -3  -8    0.23    0.40
   3   3   8    4.90    0.95
  -3  -3  -8    5.36    0.98
   3  -3   8    6.97    1.22
  -3   3  -8    4.67    0.96
  -4   3  -8    1.47    0.74
  -4  -3  -8    1.08    0.80
   4   3   8    0.62    0.76
   4  -3   8    0.66    0.76
   4  -4  -8    0.76    0.67
  -4  -4   8    0.84    0.76
  -3  -4   8    4.06    0.91
  -3   4   8    5.57    0.87
   3   4  -8    4.16    0.76
   3  -4  -8    5.07    0.90
  -2   4   8   30.16    1.48
   2   4  -8   29.35    1.53
   2  -4  -8   31.77    1.32
   2  -4  -8   31.40    1.55
  -2  -4   8   31.89    1.33
   1  -4  -8   -0.38    0.25
  -1  -4   8    0.14    0.30
  -1   4   8    0.52    0.36
   1   4  -8    0.46    0.41
   1  -4  -8    0.36    0.38
  -1  -4   8    0.22    0.33
   0   4  -8    1.27    0.49
   0   4   8    1.60    0.49
   0  -4   8    1.24    0.42
   0  -4   8    1.57    0.38
   0  -4  -8    1.46    0.48
   0  -4  -8    1.11    0.33
  -1  -4  -8    0.72    0.44
   1  -4   8    1.02    0.47
   1   4   8    0.98    0.49
  -1   4  -8    1.24    0.50
   2  -4   8    0.56    0.47
  -2   4  -8    0.46    0.46
   2   4   8    0.53    0.49
  -2  -4  -8    0.67    0.46
   3   4   8    0.26    0.57
  -3   4  -8    0.41    0.58
  -3  -4  -8    0.91    0.57
   3  -4   8    0.59    0.58
  -4   4  -8    0.86    0.79
   4  -4   8    1.67    0.75
  -4  -4  -8    0.53    0.72
   4   4   8    0.00    0.68
  -4  -5   8    0.42    0.68
   4  -5  -8    0.17    0.56
   3  -5  -8    2.05    0.67
  -3  -5   8    3.91    0.85
   3   5  -8    3.83    0.75
  -3   5   8    3.19    0.73
   2  -5  -8    7.99    0.98
   2   5  -8    6.74    0.92
  -2   5   8    7.36    0.89
  -2  -5   8    7.97    0.98
  -1   5   8   12.89    1.07
   1   5  -8   10.53    1.08
  -1  -5   8   11.02    0.92
   1  -5  -8   13.38    1.04
   1  -5  -8   12.17    0.94
  -1  -5   8   11.27    0.86
   0  -5  -8   23.03    0.94
   0  -5   8   21.62    1.19
   0   5  -8   24.59    1.45
   0  -5  -8   21.51    1.18
   0  -5   8   20.80    0.97
   0   5   8   22.25    1.32
   1  -5   8    9.58    1.04
   1   5   8    6.35    0.95
  -1  -5  -8    8.51    0.98
  -1   5  -8    7.05    0.95
   2   5   8    0.12    0.44
  -2  -5  -8   -0.05    0.44
  -2   5  -8   -0.34    0.47
   2  -5   8    0.52    0.42
  -3  -5  -8    1.18    0.67
   3   5   8   -0.16    0.51
   3  -5   8    1.46    0.69
  -3   5  -8    1.34    0.65
  -4  -5  -8    0.67    0.69
   4   5   8    0.04    0.71
  -4   5  -8    0.41    0.68
   4  -5   8    0.85    0.76
   4  -6  -8    2.61    0.89
  -4  -6   8    3.95    0.97
   4   6  -8    2.64    0.77
   3  -6  -8    2.26    0.69
  -3  -6   8    3.26    0.89
   3   6  -8    3.07    0.71
  -3   6   8    2.27    0.69
   2  -6  -8   16.40    1.26
  -2  -6   8   14.31    1.29
  -2   6   8   14.47    1.19
   2   6  -8   15.40    1.26
  -1  -6   8   22.00    1.08
  -1   6   8   19.86    1.20
   1  -6  -8   21.64    1.19
   1  -6  -8   22.24    1.13
   1   6  -8   20.75    1.32
  -1  -6   8   22.61    1.19
   0  -6   8   23.34    1.03
   0   6   8   19.07    1.26
   0  -6  -8   23.73    0.99
   0  -6  -8   24.71    1.22
   0   6  -8   23.18    1.40
   0  -6   8   25.06    1.27
   1   6   8   19.47    1.46
  -1   6  -8   21.26    1.34
  -1  -6  -8   22.28    1.27
   1  -6   8   19.43    1.27
   2   6   8    1.02    0.56
  -2  -6  -8    0.08    0.41
   2  -6   8    0.53    0.44
  -2   6  -8    0.26    0.46
  -3  -6  -8    1.26    0.68
   3  -6   8    2.42    0.78
  -3   6  -8    1.62    0.72
   3   6   8    1.23    0.71
   4   6   8    0.51    0.69
   4  -6   8   -0.34    0.74
  -4   6  -8    0.16    0.66
  -4  -6  -8    0.62    0.83
   4   7  -8    0.12    0.53
  -4  -7   8    1.57    0.78
   4  -7  -8    0.23    0.61
   3   7  -8   15.20    1.36
  -3   7   8   13.91    1.31
   3  -7  -8   12.54    1.36
  -3  -7   8   14.35    1.52
  -2   7   8    9.06    1.00
  -2  -7   8    8.82    1.07
   2  -7  -8    8.80    1.02
   2   7  -8   10.28    1.11
   1  -7  -8    3.12    0.55
  -1  -7   8    2.30    0.54
   1  -7  -8    2.19    0.55
  -1  -7   8    2.06    0.43
  -1   7   8    2.69    0.60
   1   7  -8    2.38    0.64
   0   7   8    4.89    0.83
   0  -7   8    4.29    0.56
   0   7  -8    4.91    0.84
   0  -7  -8    4.45    0.53
   0  -7   8    4.05    0.64
   0  -7  -8    6.02    0.74
   1   7   8   61.56    2.43
   1  -7   8   53.02    2.17
  -1  -7  -8   55.18    2.09
  -2   7  -8    0.92    0.53
  -2  -7  -8    1.42    0.56
   2  -7   8    1.11    0.55
   2   7   8    0.43    0.51
  -3   7  -8    0.82    0.63
   3  -7   8    2.47    0.85
  -3  -7  -8    1.49    0.69
   3   7   8    1.22    0.68
   4  -7   8    2.38    0.99
  -4  -7  -8    1.52    0.85
   4   7   8    1.97    0.92
  -4   7  -8    1.25    0.82
   4  -8  -8    8.06    1.31
   4   8  -8    6.39    1.09
  -4  -8   8    8.11    1.32
  -3   8   8    0.84    0.56
   3  -8  -8    1.05    0.63
  -3  -8   8    1.47    0.73
   3   8  -8    0.51    0.48
   2  -8  -8    5.66    0.84
  -2   8   8    5.34    0.81
   2   8  -8    4.81    0.82
  -2  -8   8    4.68    0.84
   1  -8  -8   11.48    0.92
  -1   8   8   10.57    1.02
  -1  -8   8   10.97    0.99
   1  -8  -8   11.37    0.95
   1   8  -8    9.36    1.08
  -1  -8   8   10.63    0.80
   0   8  -8    1.67    0.63
   0  -8   8    2.15    0.46
   0   8   8    1.64    0.54
   0  -8  -8    2.06    0.42
   0  -8   8    2.65    0.53
   0  -8  -8    3.35    0.58
   1   8   8   10.66    1.20
  -1  -8  -8    9.29    0.99
  -1   8  -8    8.14    1.05
   1  -8   8    9.46    1.08
  -2   8  -8   41.38    2.06
  -2  -8  -8   35.32    1.87
   2  -8   8   38.22    2.05
   2   8   8   43.36    2.18
   3   8   8    6.11    1.13
  -3  -8  -8    5.75    1.06
   3  -8   8    6.31    1.21
  -3   8  -8    5.92    1.04
   4  -8   8    1.05    0.84
  -4   8  -8    1.00    0.77
   4   8   8    1.19    0.81
  -4  -8  -8    1.12    0.84
  -4   9   8    1.99    0.80
  -4  -9   8    0.85    0.77
   4  -9  -8    2.30    0.80
   4   9  -8    2.62    0.81
   3  -9  -8   30.95    1.84
  -3   9   8   33.56    1.85
  -3  -9   8   30.04    1.89
   3   9  -8   31.18    1.78
  -2   9   8    8.11    1.01
   2   9  -8    7.51    1.00
   2  -9  -8    7.42    0.94
  -2  -9   8    6.05    0.96
  -1   9   8   21.25    1.30
   1   9  -8   19.42    1.43
   1  -9  -8   22.77    1.20
   1  -9  -8   21.36    1.13
  -1  -9   8   20.91    1.01
  -1  -9   8   20.94    1.23
   0   9  -8   31.77    1.74
   0  -9   8   32.13    1.31
   0  -9  -8   31.07    1.36
   0  -9   8   28.25    1.34
   0   9   8   28.22    1.53
   0  -9  -8   29.69    1.22
   1   9   8   54.99    2.32
   1  -9   8   59.80    2.30
  -1  -9  -8   54.97    2.09
  -2   9  -8    1.09    0.65
   2  -9   8    0.67    0.49
   2   9   8    0.68    0.57
  -2  -9  -8    1.12    0.53
  -3   9  -8    2.06    0.77
   3   9   8    2.29    0.86
   3  -9   8    1.80    0.75
  -3  -9  -8    2.31    0.76
   4   9   8    0.25    0.74
   4  -9   8    1.60    0.98
  -4  -9  -8    1.24    0.87
  -4   9  -8    1.96    0.93
   4  10  -8    0.54    0.67
   4 -10  -8    3.36    0.96
  -4  10   8    1.74    0.78
  -4 -10   8    3.73    1.00
  -3 -10   8    2.89    0.89
   3  10  -8    2.84    0.70
  -3  10   8    3.36    0.82
   3 -10  -8    3.20    0.83
   2 -10  -8   44.46    1.98
   2  10  -8   46.96    2.09
  -2 -10   8   43.70    2.08
   1  10  -8    5.36    0.84
  -1  10   8    8.43    0.99
  -1 -10   8    8.21    0.93
   1 -10  -8    6.34    0.76
   0  10   8    1.80    0.56
   0 -10   8    2.12    0.49
   0 -10  -8    2.99    0.56
   0 -10   8    2.91    0.55
   0 -10  -8    1.77    0.47
   0  10  -8    2.40    0.67
  -1 -10  -8   17.94    1.26
   1 -10   8   17.29    1.36
  -1  10  -8   16.54    1.44
   1  10   8   15.90    1.40
  -2 -10  -8   23.85    1.52
   2  10   8   22.08    1.79
  -2  10  -8   22.55    1.69
   2 -10   8   23.93    1.81
   3 -10   8    1.84    0.78
  -3 -10  -8    2.34    0.72
   3  10   8    2.13    0.82
  -3  10  -8    1.13    0.77
   4 -10   8    2.21    1.02
  -4  10  -8    1.15    0.90
  -4 -10  -8    0.07    0.69
   4  10   8   -0.47    0.76
   4  11  -8    0.76    0.64
  -4  11   8    1.16    0.70
   4 -11  -8    0.23    0.65
  -4 -11   8    2.69    0.91
  -3 -11   8    3.59    0.92
  -3  11   8    3.11    0.78
   3  11  -8    4.29    0.88
   3 -11  -8    4.24    0.88
   2  11  -8    0.26    0.40
  -2  11   8    0.28    0.44
   2 -11  -8   -0.28    0.40
  -2 -11   8    0.01    0.46
   1  11  -8   20.57    1.48
   1 -11  -8   17.41    1.20
  -1 -11   8   18.62    1.17
  -1  11   8   16.15    1.29
   0 -11   8    1.84    0.48
   0 -11   8    1.94    0.51
   0  11  -8    1.12    0.54
   0 -11  -8    1.45    0.46
   0  11   8    1.86    0.53
   0 -11  -8    1.62    0.44
   1 -11   8   13.21    1.25
  -1 -11  -8   13.61    1.18
  -1  11  -8   16.42    1.43
   1  11   8   14.99    1.37
   2  11   8    3.51    0.85
  -2  11  -8    2.36    0.70
   2 -11   8    2.63    0.71
  -2 -11  -8    2.28    0.63
   3 -11   8    1.33    0.77
  -3 -11  -8    1.63    0.65
  -3  11  -8    1.73    0.79
   3  11   8    1.55    0.86
  -4  12   8    0.95    0.79
  -4 -12   8    1.96    0.78
   4  12  -8    1.16    0.69
   4 -12  -8    0.29    0.71
   3 -12  -8   17.32    1.64
   3  12  -8   17.71    1.62
  -3  12   8   16.54    1.57
  -3 -12   8   20.85    1.85
  -2 -12   8    3.76    0.86
  -2  12   8    4.35    0.79
   2 -12  -8    4.09    0.81
   2  12  -8    5.22    0.86
   1 -12  -8    1.03    0.46
   1  12  -8    0.86    0.45
  -1  12   8    1.62    0.52
  -1 -12   8    0.42    0.42
   0  12  -8    0.41    0.48
   0 -12   8    0.42    0.40
   0 -12  -8   -0.21    0.34
   0 -12  -8   -0.14    0.34
   0  12   8    0.00    0.36
   0 -12   8    0.91    0.42
  -1 -12  -8   17.86    1.30
   1  12   8   19.03    1.54
  -1  12  -8   16.94    1.50
   1 -12   8   18.13    1.39
   2  12   8    2.96    0.78
   2 -12   8    2.94    0.75
  -2 -12  -8    2.10    0.59
  -2  12  -8    2.31    0.75
   3  12   8    0.68    0.69
   3 -12   8    1.56    0.69
  -3 -12  -8    0.65    0.62
  -3  12  -8    1.40    0.75
  -4 -13   8    2.11    0.91
   4 -13  -8    0.71    0.75
  -4  13   8    1.57    0.85
   4  13  -8    2.73    0.87
   3  13  -8    3.06    0.80
  -3 -13   8    2.50    0.90
  -3  13   8    3.26    0.89
   3 -13  -8    3.28    0.88
  -2 -13   8    5.23    0.97
   2  13  -8    6.45    0.98
  -2  13   8    4.31    0.86
   2 -13  -8    4.49    0.81
  -1  13   8    2.14    0.57
   1 -13  -8    1.63    0.52
  -1 -13   8    1.50    0.53
   1  13  -8    1.53    0.57
   0 -13  -8   19.52    1.08
   0 -13   8   17.54    1.11
   0 -13  -8   21.19    1.14
   0 -13   8   18.90    1.15
   0  13   8   21.56    1.38
   0  13  -8   21.14    1.58
  -1  13  -8    8.33    1.14
   1 -13   8    9.64    1.11
  -1 -13  -8    8.72    0.96
   1  13   8   10.38    1.21
   2 -13   8    2.72    0.79
   2  13   8    4.16    0.92
  -2  13  -8    3.52    0.89
  -2 -13  -8    3.40    0.76
  -3  13  -8    3.93    1.00
   3 -13   8    1.41    0.70
  -3 -13  -8    2.56    0.84
   3  13   8    2.53    0.91
   4 -14  -8    2.74    0.94
  -4  14   8    1.16    0.75
   4  14  -8    0.86    0.73
  -4 -14   8    3.27    1.01
   3 -14  -8    0.25    0.51
  -3  14   8    0.73    0.66
   3  14  -8    0.00    0.54
  -3 -14   8    0.30    0.66
  -2 -14   8   60.25    2.54
  -2  14   8   56.63    2.46
   2  14  -8   56.65    2.45
   2 -14  -8   58.53    2.40
  -1 -14   8   90.64    2.93
   1 -14  -8   94.35    2.85
  -1  14   8   90.02    3.04
   1  14  -8   90.41    3.14
   0 -14  -8   13.24    1.03
   0 -14  -8   13.64    1.00
   0  14  -8   13.66    1.35
   0  14   8   13.10    1.29
   0 -14   8   14.07    1.05
   0 -14   8   13.89    1.11
  -1  14  -8    7.59    1.11
   1 -14   8    7.84    1.03
  -1 -14  -8    7.23    0.88
   1  14   8    6.53    1.03
   2 -14   8   18.43    1.69
  -2 -14  -8   14.04    1.38
   2  14   8   17.44    1.69
  -2  14  -8   15.98    1.59
   3 -14   8    0.13    0.56
  -3 -14  -8    1.23    0.76
   3  14   8    0.43    0.77
  -3  14  -8    0.99    0.76
  -4  15   8    2.87    0.93
   4  15  -8    2.26    0.86
   4 -15  -8    1.88    0.86
  -4 -15   8    2.89    0.94
  -3 -15   8   23.21    2.01
  -3  15   8   22.82    1.90
   3 -15  -8   25.67    1.97
   3  15  -8   24.49    1.93
   2  15  -8    4.56    0.89
   2 -15  -8    6.34    0.96
  -2  15   8    4.53    0.85
  -2 -15   8    3.22    0.84
   1 -15  -8    2.03    0.61
  -1  15   8    2.24    0.61
   1  15  -8    3.12    0.78
  -1 -15   8    2.52    0.67
   0 -15   8   78.56    2.46
   0 -15  -8   80.77    2.45
   0  15  -8   83.19    2.97
   0 -15   8   77.89    2.57
   0  15   8   80.01    2.88
   0 -15  -8   79.97    2.33
   1 -15   8   38.05    1.85
  -1 -15  -8   39.04    1.75
  -1  15  -8   41.10    2.12
   1  15   8   39.81    2.07
  -2  15  -8    2.30    0.78
   2 -15   8    3.39    0.81
   2  15   8    0.54    0.63
  -2 -15  -8    0.04    0.47
   3  15   8    5.83    1.26
  -3  15  -8    9.66    1.42
  -3 -15  -8    9.58    1.34
   3 -15   8    8.78    1.37
   4 -16  -8    4.11    1.06
   4  16  -8    0.90    0.72
  -4  16   8    1.00    0.88
  -4 -16   8    3.24    1.00
  -3  16   8    0.89    0.64
  -3 -16   8    1.66    0.81
   3  16  -8    2.19    0.73
   3 -16  -8    1.12    0.71
   2  16  -8   72.60    2.87
   2 -16  -8   67.81    2.70
  -2  16   8   72.13    2.85
  -2 -16   8   68.40    2.84
   1  16  -8   18.32    1.58
  -1  16   8   22.11    1.44
   1 -16  -8   20.76    1.46
  -1 -16   8   18.38    1.47
   0  16   8   13.85    1.34
   0 -16   8   12.54    1.14
   0 -16  -8   11.82    1.02
   0  16  -8   11.72    1.31
  -1 -16  -8    8.70    0.97
  -1  16  -8    7.77    1.18
   1  16   8    7.94    1.16
   1 -16   8    9.68    1.14
  -2  16  -8   16.41    1.61
  -2 -16  -8   14.24    1.41
   2 -16   8   15.69    1.60
   2  16   8   14.75    1.66
  -3  16  -8    3.40    1.00
   3  16   8    2.55    0.96
   3 -16   8    2.92    0.93
  -3 -16  -8    1.25    0.78
  -4  17   8    2.19    0.99
   4  17  -8    1.57    0.79
   4 -17  -8    2.26    1.02
  -4 -17   8    4.37    1.12
   3 -17  -8   11.65    1.50
  -3  17   8   10.94    1.45
   3  17  -8   10.00    1.38
  -3 -17   8   10.07    1.49
  -2  17   8    3.44    0.83
   2 -17  -8    2.54    0.72
  -2 -17   8    1.00    0.70
   2  17  -8    2.50    0.74
  -1  17   8   -0.57    0.35
  -1 -17   8    1.65    0.63
   1 -17  -8    0.42    0.47
   1  17  -8    0.01    0.50
   0  17  -8   12.22    1.34
   0  17   8   11.02    1.29
   0 -17  -8    9.40    0.98
   0 -17   8   11.13    1.12
  -1  17  -8   12.56    1.41
   1  17   8   15.08    1.50
  -1 -17  -8   11.72    1.10
   1 -17   8   11.73    1.23
   2 -17   8    1.13    0.63
  -2 -17  -8    0.92    0.59
   2  17   8    0.05    0.53
  -2  17  -8    0.52    0.62
   3  17   8    2.15    0.96
  -3 -17  -8    2.38    0.86
   3 -17   8    2.75    0.89
   3  18  -8    0.76    0.55
  -3  18   8    0.34    0.67
   3 -18  -8    0.68    0.70
  -3 -18   8   -0.09    0.68
  -2 -18   8    0.52    0.65
   2  18  -8    0.12    0.52
   2 -18  -8    0.04    0.52
  -2  18   8    0.09    0.53
  -1  18   8    8.12    1.10
  -1 -18   8    8.21    1.14
   1 -18  -8    9.88    1.10
   1  18  -8    9.67    1.28
   0  18  -8   -0.20    0.47
   0 -18   8    0.03    0.46
   0  18   8    1.15    0.50
   0 -18  -8    0.88    0.44
   1  18   8    0.54    0.61
  -1 -18  -8    0.58    0.42
  -1  18  -8    0.00    0.52
   1 -18   8    1.02    0.53
   2 -18   8    3.58    0.82
   2  18   8    1.99    0.82
  -2 -18  -8    3.91    0.90
  -2  18  -8    2.98    0.86
  -3 -18  -8   -0.96    0.63
   3 -18   8    0.50    0.69
   3 -19  -8    2.58    0.89
  -3 -19   8    3.12    1.03
   3  19  -8    3.06    0.90
  -3  19   8    4.46    1.03
  -2  19   8    3.73    0.87
   2 -19  -8    4.01    0.87
   2  19  -8    3.66    0.85
  -2 -19   8    5.60    1.10
  -1  19   8    0.49    0.43
   1 -19  -8    2.58    0.63
   1  19  -8    1.59    0.69
  -1 -19   8    1.57    0.64
   0 -19   8   23.08    1.57
   0  19  -8   23.09    1.71
   0  19   8   21.79    1.68
   0 -19  -8   21.20    1.27
   1 -19   8    2.45    0.63
  -1  19  -8    1.35    0.68
  -1 -19  -8    2.22    0.57
   1  19   8    1.37    0.71
   2 -19   8    0.87    0.65
  -2 -19  -8    0.32    0.51
   2  19   8    0.69    0.72
  -2  19  -8    0.61    0.66
   3 -19   8    2.15    0.84
  -3 -19  -8    1.18    0.82
  -3 -20   8   -0.55    0.65
  -3  20   8    0.76    0.75
   3  20  -8    0.96    0.66
   3 -20  -8    0.14    0.60
   2 -20  -8    3.71    0.86
  -2 -20   8    4.11    0.99
  -2  20   8    3.97    0.94
   2  20  -8    5.45    1.10
   1  20  -8   41.65    2.22
  -1 -20   8   47.56    2.25
   1 -20  -8   44.47    2.05
  -1  20   8   45.99    2.24
   0  20   8   -0.62    0.28
   0 -20  -8    0.68    0.46
   0 -20   8   -0.50    0.44
   0  20  -8   -0.64    0.40
   1  20   8   28.57    1.87
  -1  20  -8   31.03    1.87
  -1 -20  -8   30.90    1.60
   1 -20   8   31.28    1.69
  -2  20  -8   17.51    1.74
   2 -20   8   12.81    1.47
   2  20   8   15.97    1.78
  -2 -20  -8   13.76    1.45
   3 -20   8    2.37    0.88
  -3 -20  -8    2.07    0.88
  -3 -21   8   16.08    1.88
   3 -21  -8   16.47    1.80
  -3  21   8   15.69    1.79
   3  21  -8   13.79    1.71
  -2  21   8   11.22    1.41
   2 -21  -8    9.63    1.29
   2  21  -8   12.76    1.54
  -2 -21   8   11.23    1.49
  -1 -21   8   13.40    1.45
   1 -21  -8   10.57    1.22
   1  21  -8   11.46    1.39
  -1  21   8   13.27    1.43
   0  21   8   20.85    1.70
   0 -21   8   15.99    1.46
   0  21  -8   17.22    1.58
   0 -21  -8   18.31    1.34
   1  21   8   16.54    1.67
   1 -21   8   17.03    1.44
  -1  21  -8   14.31    1.49
   2 -21   8   -0.05    0.52
   2  21   8    0.57    0.68
  -2 -21  -8   -0.11    0.53
  -2  21  -8    0.98    0.75
   3 -21   8    0.54    0.67
  -3 -21  -8    0.63    0.76
  -3 -22   8   -0.88    0.70
  -3  22   8    0.31    0.69
   3  22  -8    0.63    0.67
   3 -22  -8    1.45    0.81
  -2  22   8   11.69    1.47
   2  22  -8    9.55    1.37
   2 -22  -8   11.53    1.40
  -2 -22   8    8.25    1.28
   1 -22  -8   35.11    1.89
  -1 -22   8   43.87    2.28
   1  22  -8   40.74    2.23
  -1  22   8   37.67    2.07
   0 -22   8    7.37    1.09
   0  22   8    6.19    1.03
   0  22  -8    7.44    1.14
   0 -22  -8    8.69    1.04
  -1  22  -8   10.30    1.33
   1  22   8   10.56    1.44
   2 -22   8    8.50    1.24
   2  22   8   11.47    1.59
  -2 -22  -8    8.47    1.20
  -2  22  -8   12.07    1.50
  -3 -23   8    2.39    1.03
   3  23  -8    1.66    0.86
  -3  23   8    2.25    0.95
   3 -23  -8    3.20    0.94
  -2 -23   8    1.43    0.86
   2  23  -8    1.35    0.76
  -2  23   8    0.47    0.63
   2 -23  -8    1.19    0.62
   1 -23  -8    0.24    0.47
   1  23  -8    0.60    0.60
  -1 -23   8    0.68    0.67
  -1  23   8    1.56    0.66
   0  23   8    7.03    1.12
   0 -23  -8    6.46    0.96
   0  23  -8    5.86    1.02
   0 -23   8    7.16    1.09
   1  23   8    7.68    1.33
  -1  23  -8    8.59    1.26
   2 -23   8    0.51    0.60
  -2 -23  -8    1.04    0.68
  -3  24   8    0.14    0.75
  -3 -24   8    1.52    0.92
   3 -24  -8   -0.23    0.69
   3  24  -8   -0.05    0.71
   2  24  -8    3.00    0.90
   2 -24  -8    1.36    0.74
  -2  24   8    1.09    0.67
  -2 -24   8    2.12    0.92
   1  24  -8    1.13    0.71
  -1 -24   8    2.35    0.89
   1 -24  -8    3.60    0.82
  -1  24   8    3.14    0.81
   0 -24   8    1.59    0.77
   0  24  -8    2.96    0.88
   0  24   8    2.32    0.77
   0 -24  -8    3.01    0.72
   1  24   8    3.91    1.03
  -1  24  -8    1.84    0.77
  -2 -24  -8    0.03    0.59
   2 -24   8    1.40    0.68
  -2 -25   8    0.48    0.82
  -2  25   8    0.24    0.60
   2 -25  -8    2.09    0.77
   2  25  -8    0.71    0.75
   1  25  -8    1.42    0.67
   1 -25  -8    1.82    0.65
  -1 -25   8    1.12    0.76
  -1  25   8    1.06    0.65
   0 -25  -8   14.12    1.37
   0  25   8   13.67    1.55
   0 -25   8   11.61    1.46
   0  25  -8   10.93    1.40
  -1  25  -8   -0.13    0.46
   1  25   8    0.84    0.78
   2 -25   8    1.06    0.72
  -2 -25  -8    1.15    0.76
  -2 -26   8    6.54    1.30
  -2  26   8    6.25    1.25
   2  26  -8    7.57    1.34
   2 -26  -8    8.82    1.27
  -1  26   8   19.70    1.88
  -1 -26   8   20.61    1.88
   1 -26  -8   16.16    1.58
   1  26  -8   18.65    1.81
   0  26   8    0.64    0.59
   0 -26   8    1.16    0.78
   0 -26  -8    1.10    0.57
   0  26  -8    1.86    0.73
   1  26   8    1.26    0.84
  -1  26  -8    0.76    0.71
   2 -26   8   -0.43    0.63
   2 -27  -8    3.40    0.96
  -2  27   8    4.47    1.09
   2  27  -8    2.61    1.06
  -2 -27   8    3.76    1.11
   1  27  -8    1.00    0.64
  -1 -27   8    0.21    0.77
   1 -27  -8    0.38    0.66
  -1  27   8    0.68    0.65
   0 -27   8   12.79    1.58
   0 -27  -8   11.62    1.31
   0  27  -8   11.85    1.50
   0  27   8   12.10    1.54
   1  27   8    3.51    0.99
  -1  27  -8    0.62    0.66
  -2 -28   8    0.88    0.87
  -2  28   8    2.63    1.02
   2  28  -8    1.54    0.87
   2 -28  -8    1.80    0.87
  -1  28   8   11.15    1.51
   1 -28  -8    9.83    1.32
   1  28  -8    7.93    1.31
  -1 -28   8    7.88    1.35
   0  28  -8    3.45    0.98
   0 -28  -8    2.44    0.74
   0  28   8    2.28    0.82
   0 -28   8    1.94    0.93
   1  28   8    5.25    1.25
  -1 -29   8    0.55    0.83
   1 -29  -8    0.32    0.60
   1  29  -8   -0.22    0.64
  -1  29   8   -0.71    0.54
   0 -29   8    2.87    0.96
   0 -29  -8    2.45    0.78
   0  29   8    2.97    0.92
   0  29  -8    4.68    1.07
  -1 -30   8   -0.05    0.70
   1 -30  -8    0.77    0.74
   1  30  -8    0.67    0.82
  -1  30   8    1.05    0.77
   0  30  -8    1.81    0.85
   0 -30  -8    1.17    0.68
   0 -30   8    0.40    0.79
   0  30   8    0.36    0.69
   0 -31  -8    0.67    0.65
   0  31   8    0.98    0.82
   0  31  -8   -0.66    0.77
   0 -31   8   -0.28    0.76
   4   0  -9    0.92    0.71
   3   0  -9    0.20    0.50
   2   0  -9    0.04    0.41
   2   0  -9    0.38    0.46
  -2   0   9    0.68    0.38
   1   0  -9    0.07    0.40
  -1   0   9   -0.37    0.32
   1   0  -9    0.27    0.38
   0   0   9    0.36    0.36
   0   0  -9   -0.18    0.37
  -1   0  -9   -0.16    0.37
   1   0   9   -0.23    0.32
   2   0   9    0.30    0.44
  -2   0  -9    0.11    0.51
  -3   0  -9   -0.01    0.57
   3   0   9   -0.22    0.53
  -4   0  -9    0.07    0.66
   4   0   9    1.05    0.76
   4   1  -9    0.69    0.68
   4  -1  -9   -0.53    0.55
   3  -1  -9   -0.16    0.45
   3   1  -9    0.52    0.53
  -2  -1   9    1.28    0.48
   2   1  -9    1.82    0.54
   2  -1  -9    2.25    0.58
   2   1  -9    0.60    0.51
  -2   1   9    1.16    0.52
   2  -1  -9    0.85    0.49
  -1   1   9   22.83    1.30
  -1  -1   9   23.14    1.28
   1   1  -9   21.69    1.37
   1   1  -9   22.26    1.18
   1  -1  -9   20.99    1.31
   1  -1  -9   20.44    1.14
   0   1  -9   29.80    1.62
   0   1   9   28.83    1.53
   0  -1  -9   32.33    1.59
   0  -1   9   29.30    1.11
   0  -1   9   30.42    1.54
   0  -1  -9   30.73    1.12
   1  -1   9   -0.21    0.32
   1   1   9   -0.17    0.31
  -1  -1  -9   -0.17    0.33
  -1   1  -9    0.40    0.44
   2   1   9    4.34    0.91
  -2   1  -9    3.66    0.81
   2  -1   9    4.81    0.93
  -2  -1  -9    4.10    0.82
  -3   1  -9    0.79    0.56
   3   1   9    0.22    0.58
  -3  -1  -9    0.86    0.64
   3  -1   9    0.40    0.65
  -4  -1  -9    0.48    0.76
   4   1   9    0.20    0.76
  -4   1  -9    0.96    0.72
   4  -1   9    0.39    0.87
   4  -2  -9    0.43    0.70
   3   2  -9    0.18    0.51
   3   2  -9    0.34    0.40
   3  -2  -9    1.17    0.60
  -2   2   9    0.91    0.45
   2  -2  -9    0.48    0.44
   2  -2  -9    0.41    0.40
   2   2  -9    0.05    0.42
   2   2  -9    1.00    0.49
  -2  -2   9    0.47    0.42
   1   2  -9    1.41    0.49
   1  -2  -9    2.09    0.50
  -1  -2   9    1.32    0.47
   1   2  -9    2.22    0.63
   1  -2  -9    2.26    0.63
  -1   2   9    1.16    0.51
   0  -2   9    8.68    0.96
   0  -2  -9    6.54    0.91
   0  -2  -9    7.63    0.62
   0   2   9    7.63    0.97
   0   2  -9    8.05    1.05
   0  -2   9    8.00    0.66
   1  -2   9    1.38    0.52
  -1  -2  -9    1.18    0.49
   1   2   9    1.03    0.53
  -1   2  -9    1.77    0.57
  -2  -2  -9    2.23    0.63
   2  -2   9    2.70    0.67
   2   2   9    1.26    0.63
  -2   2  -9    2.20    0.65
   3  -2   9    0.43    0.59
  -3   2  -9   -0.53    0.61
   3   2   9   -0.03    0.58
  -3  -2  -9   -0.20    0.52
   4  -2   9    0.21    0.71
  -4   2  -9    0.76    0.84
   4   2   9    1.74    0.87
  -4  -2  -9    0.69    0.74
   4  -3  -9   -0.11    0.68
  -4  -3   9    0.36    0.53
   3  -3  -9    0.32    0.53
  -3   3   9    0.68    0.48
   3   3  -9    0.20    0.43
   2   3  -9    4.59    0.79
   2   3  -9    5.34    0.86
   2  -3  -9    4.66    0.80
  -2   3   9    5.16    0.78
   2  -3  -9    4.85    0.72
   1  -3  -9    7.91    0.84
  -1  -3   9    8.38    0.86
  -1  -3   9    6.13    0.78
  -1   3   9    7.62    0.93
   1   3  -9    8.28    1.03
   1  -3  -9    7.87    0.97
   0  -3  -9    2.47    0.42
   0  -3  -9    1.86    0.57
   0   3  -9    1.85    0.60
   0  -3   9    1.72    0.55
   0   3   9    2.17    0.57
   0  -3   9    1.39    0.39
   1  -3   9    7.15    0.96
   1   3   9    9.19    1.13
  -1   3  -9    7.19    1.00
  -1  -3  -9    7.96    0.97
  -2   3  -9    1.56    0.60
   2   3   9    2.11    0.72
   2  -3   9    1.42    0.56
  -2  -3  -9    2.23    0.66
   3  -3   9    0.60    0.66
   3   3   9    1.36    0.72
  -3   3  -9    0.37    0.64
  -3  -3  -9    1.90    0.72
  -4   3  -9    2.77    0.92
   4   3   9    3.45    1.06
  -4  -3  -9    2.48    0.94
   4  -3   9    1.19    0.91
  -4  -4   9    0.33    0.59
   4  -4  -9    1.04    0.72
  -3   4   9    1.47    0.58
   3   4  -9    1.44    0.55
  -3  -4   9    1.01    0.65
   3  -4  -9    1.80    0.71
   2   4  -9   16.99    1.35
  -2  -4   9   18.55    1.43
  -2   4   9   15.25    1.23
   2  -4  -9   15.64    1.31
   1  -4  -9   24.76    1.25
  -1  -4   9   27.59    1.33
   1   4  -9   23.63    1.48
   1  -4  -9   25.87    1.42
  -1   4   9   23.86    1.38
  -1  -4   9   24.95    1.29
   0  -4  -9    5.47    0.56
   0   4   9    4.61    0.78
   0  -4   9    3.95    0.69
   0  -4  -9    4.36    0.72
   0   4  -9    4.82    0.83
   0  -4   9    5.92    0.63
   1   4   9    3.55    0.74
  -1   4  -9    3.71    0.75
   1  -4   9    3.90    0.76
  -1  -4  -9    6.02    0.88
   2   4   9    2.91    0.80
  -2   4  -9    4.56    0.90
  -2  -4  -9    2.73    0.67
   2  -4   9    4.12    0.87
  -3  -4  -9    1.98    0.74
   3   4   9    3.07    0.92
   3  -4   9    4.85    1.03
  -3   4  -9    4.60    1.04
   4   4   9    0.18    0.67
   4  -4   9    0.89    0.86
  -4   4  -9    0.34    0.77
  -4  -4  -9    0.39    0.78
   4  -5  -9    1.39    0.78
  -4  -5   9    0.18    0.63
  -3   5   9    2.05    0.65
   3  -5  -9    3.79    0.85
   3   5  -9    3.88    0.73
  -3  -5   9    3.85    0.92
  -2  -5   9   77.70    2.77
   2  -5  -9   77.89    2.64
  -2   5   9   72.33    2.55
   2   5  -9   79.43    2.74
   1  -5  -9    4.99    0.71
  -1  -5   9    4.04    0.64
  -1   5   9    4.42    0.76
  -1  -5   9    4.58    0.69
   1  -5  -9    3.41    0.70
   1   5  -9    3.73    0.79
   0   5   9    5.59    0.88
   0  -5  -9    7.00    0.90
   0   5  -9    6.19    0.98
   0  -5   9    6.77    0.67
   0  -5   9    6.98    0.88
   0  -5  -9    6.55    0.62
   1   5   9    1.84    0.57
   1  -5   9    1.78    0.55
  -1  -5  -9    1.78    0.54
  -1   5  -9    2.26    0.64
  -2  -5  -9    5.16    0.87
  -2   5  -9    5.48    0.99
   2   5   9    3.28    0.88
   2  -5   9    2.67    0.74
  -3  -5  -9    1.90    0.77
  -3   5  -9    3.19    0.86
   3  -5   9    2.66    0.84
   3   5   9    2.95    0.92
   4  -5   9    2.25    0.97
  -4  -5  -9    2.06    0.91
   4   5   9    1.85    0.85
  -4   5  -9    2.83    0.98
  -4  -6   9    4.50    1.09
   4  -6  -9    6.30    1.21
  -3  -6   9    7.40    1.20
   3   6  -9    6.21    0.95
   3  -6  -9    4.82    1.00
  -3   6   9    7.12    1.05
   2  -6  -9    6.89    0.94
  -2   6   9    7.58    0.94
  -2  -6   9    7.47    1.04
   2   6  -9    8.87    1.09
  -1   6   9   20.36    1.30
  -1  -6   9   25.16    1.30
  -1  -6   9   24.05    1.21
   1  -6  -9   26.70    1.41
   1   6  -9   21.85    1.57
   1  -6  -9   21.85    1.19
   0   6  -9   11.98    1.24
   0  -6  -9    9.75    1.00
   0  -6   9   10.01    0.78
   0   6   9    9.97    1.10
   0  -6   9    9.81    1.02
   0  -6  -9   10.09    0.74
   1   6   9    7.21    1.04
  -1   6  -9    7.11    1.01
  -1  -6  -9    5.84    0.82
   1  -6   9    6.31    0.92
  -2  -6  -9    3.28    0.75
   2  -6   9    3.37    0.77
   2   6   9    4.04    0.89
  -2   6  -9    4.93    0.98
   3  -6   9    4.43    1.04
  -3   6  -9    3.53    0.96
  -3  -6  -9    3.62    0.86
   3   6   9    4.49    1.04
   4  -7  -9   -0.15    0.54
   4   7  -9    0.52    0.60
  -4  -7   9    2.10    0.87
   3  -7  -9    2.29    0.77
   3   7  -9    2.22    0.64
  -3  -7   9    1.46    0.74
  -3   7   9    2.58    0.72
   2  -7  -9    4.92    0.84
   2   7  -9    5.94    0.91
  -2   7   9    5.30    0.83
  -2  -7   9    5.79    0.96
   1  -7  -9    0.65    0.39
   1   7  -9    0.15    0.42
  -1  -7   9    0.69    0.40
   1  -7  -9    0.65    0.46
  -1  -7   9    0.29    0.39
  -1   7   9    0.03    0.34
   0   7  -9   10.04    1.18
   0  -7  -9   13.64    1.12
   0  -7  -9   11.68    0.80
   0  -7   9   11.75    0.85
   0  -7   9   11.93    1.06
   0   7   9    9.16    1.08
  -1   7  -9   15.64    1.43
   1  -7   9   15.61    1.34
  -1  -7  -9   16.53    1.29
   1   7   9   16.15    1.46
   2   7   9   14.57    1.58
  -2   7  -9   12.62    1.42
   2  -7   9   17.98    1.64
  -2  -7  -9   17.17    1.50
   3  -7   9    0.48    0.64
  -3   7  -9   -0.04    0.62
   3   7   9    0.55    0.64
  -3  -7  -9    0.92    0.71
   4   8  -9    0.65    0.58
  -4  -8   9    0.16    0.73
   4  -8  -9   -0.27    0.58
   3  -8  -9    1.91    0.75
  -3  -8   9    3.56    0.95
   3   8  -9    1.56    0.62
  -3   8   9    2.07    0.65
   2   8  -9   -0.16    0.35
  -2   8   9    0.88    0.51
  -2  -8   9    1.57    0.63
   2  -8  -9    0.77    0.47
  -1   8   9   17.57    1.34
   1  -8  -9   19.51    1.19
   1   8  -9   18.19    1.44
   1  -8  -9   17.24    1.18
  -1  -8   9   18.75    1.19
  -1  -8   9   20.69    1.11
   0  -8  -9    7.60    0.70
   0  -8   9    7.25    0.73
   0  -8   9    6.93    0.85
   0   8  -9    6.89    1.02
   0  -8  -9    7.49    0.88
   0   8   9    7.37    1.00
  -1   8  -9    0.72    0.54
   1   8   9    1.62    0.60
   1  -8   9    1.28    0.50
  -1  -8  -9    0.73    0.46
   2   8   9    1.81    0.65
  -2  -8  -9    1.01    0.59
   2  -8   9    1.85    0.63
  -2   8  -9    1.60    0.70
   3   8   9   -0.37    0.51
  -3   8  -9   -0.04    0.59
   3  -8   9    1.21    0.73
  -3  -8  -9   -0.35    0.58
   4  -9  -9    0.13    0.68
  -4  -9   9   -0.55    0.63
   4   9  -9    0.52    0.57
   3   9  -9    4.11    0.88
   3  -9  -9    4.40    0.91
  -3  -9   9    4.63    0.99
  -3   9   9    4.38    0.85
  -2  -9   9    0.45    0.52
  -2   9   9    0.11    0.47
   2   9  -9    1.45    0.52
   2  -9  -9    0.48    0.48
   1  -9  -9    0.84    0.42
  -1   9   9   -0.11    0.37
   1   9  -9    0.60    0.43
  -1  -9   9    0.03    0.37
   0  -9   9    5.47    0.70
   0   9  -9    5.83    0.96
   0  -9  -9    6.10    0.82
   0  -9   9    4.67    0.72
   0   9   9    4.52    0.79
   0  -9  -9    6.39    0.68
   1  -9   9    5.40    0.85
   1   9   9    6.91    1.07
  -1  -9  -9    4.84    0.78
  -1   9  -9    5.33    0.96
   2   9   9    0.69    0.51
  -2  -9  -9    0.05    0.47
  -2   9  -9   -0.43    0.47
   2  -9   9   -0.11    0.50
   3   9   9   -0.15    0.61
  -3  -9  -9    0.15    0.54
  -3   9  -9    0.58    0.67
   3  -9   9    1.39    0.79
  -4 -10   9    2.18    0.90
   4 -10  -9    1.41    0.82
   4  10  -9    1.33    0.74
  -4  10   9    0.95    0.75
  -3  10   9    8.39    1.19
   3 -10  -9    4.86    0.99
   3  10  -9    5.20    0.97
  -3 -10   9    6.18    1.18
   2  10  -9    0.48    0.49
   2 -10  -9    0.22    0.48
  -2  10   9    0.27    0.48
  -2 -10   9    1.16    0.61
  -1  10   9   55.82    2.30
   1 -10  -9   60.85    2.11
   1  10  -9   52.09    2.29
  -1 -10   9   56.98    2.16
   0 -10   9    4.34    0.67
   0  10  -9    2.95    0.76
   0 -10  -9    3.09    0.63
   0 -10   9    3.80    0.64
   0 -10  -9    4.03    0.60
   0  10   9    3.74    0.79
   1  10   9    0.93    0.64
  -1  10  -9    0.71    0.59
   1 -10   9    1.00    0.51
  -1 -10  -9   -0.32    0.37
   2 -10   9    3.92    0.91
   2  10   9    4.19    0.98
  -2 -10  -9    2.88    0.80
  -2  10  -9    4.18    0.92
   3  10   9    0.43    0.75
   3 -10   9    0.60    0.72
  -3 -10  -9    0.84    0.59
  -3  10  -9    0.17    0.70
   4 -11  -9    0.31    0.75
  -4  11   9    0.65    0.60
  -4 -11   9   -0.13    0.68
   4  11  -9    0.21    0.67
  -3 -11   9    1.83    0.89
   3 -11  -9    3.65    0.88
   3  11  -9    3.79    0.88
  -3  11   9    5.75    1.05
  -2  11   9   33.21    1.82
   2  11  -9   35.51    1.94
   2 -11  -9   32.86    1.77
  -2 -11   9   36.36    1.97
  -1  11   9    0.14    0.38
   1  11  -9    1.10    0.51
   1 -11  -9    0.93    0.46
  -1 -11   9    0.73    0.47
   0  11   9   18.44    1.47
   0 -11  -9   20.98    1.10
   0 -11   9   21.51    1.17
   0 -11  -9   21.64    1.24
   0  11  -9   20.33    1.62
   0 -11   9   23.80    1.31
  -1 -11  -9   48.07    2.01
  -1  11  -9   46.40    2.27
   1 -11   9   46.92    2.11
   1  11   9   48.77    2.31
  -2 -11  -9   18.04    1.59
   2  11   9   19.00    1.78
   2 -11   9   15.69    1.61
  -2  11  -9   20.04    1.75
   3 -11   9    0.69    0.75
  -3  11  -9    0.67    0.74
   3  11   9    1.31    0.79
  -3 -11  -9    0.68    0.72
  -4  12   9    7.49    1.34
   4  12  -9    8.62    1.36
   4 -12  -9    7.60    1.38
  -4 -12   9    7.01    1.25
  -3 -12   9   11.43    1.55
   3  12  -9   13.39    1.50
  -3  12   9    9.80    1.28
   3 -12  -9    8.92    1.24
   2 -12  -9   26.54    1.61
  -2 -12   9   28.81    1.92
   2  12  -9   28.15    1.93
  -2  12   9   24.84    1.59
  -1  12   9   63.15    2.47
   1  12  -9   54.80    2.42
   1 -12  -9   58.52    2.16
  -1 -12   9   59.03    2.25
   0 -12   9   26.90    1.39
   0 -12   9   27.79    1.36
   0 -12  -9   23.44    1.20
   0 -12  -9   26.57    1.33
   0  12  -9   26.08    1.66
   0  12   9   27.30    1.61
   1  12   9    0.88    0.62
   1 -12   9    0.77    0.47
  -1 -12  -9    0.50    0.47
  -1  12  -9    2.34    0.78
   2 -12   9   10.66    1.35
  -2 -12  -9    6.43    0.99
   2  12   9    9.08    1.36
  -2  12  -9    9.69    1.33
  -3 -12  -9    5.89    1.17
   3  12   9    8.07    1.39
   3 -12   9    5.78    1.22
  -3  12  -9    6.28    1.12
  -4  13   9    1.32    0.81
   4  13  -9    0.55    0.64
  -4 -13   9    2.29    0.94
   4 -13  -9    0.17    0.81
   3  13  -9    9.88    1.34
  -3 -13   9   11.31    1.54
  -3  13   9   14.56    1.54
   3 -13  -9   10.31    1.37
  -2 -13   9   60.00    2.56
   2 -13  -9   58.73    2.46
  -2  13   9   53.05    2.40
   2  13  -9   53.11    2.48
   1 -13  -9   11.77    1.13
  -1 -13   9   14.86    1.28
  -1  13   9   14.89    1.38
   1  13  -9   11.92    1.33
   0  13   9    0.87    0.51
   0 -13   9    0.55    0.43
   0 -13  -9    0.20    0.43
   0 -13   9    2.05    0.59
   0  13  -9    0.80    0.56
   0 -13  -9    0.83    0.40
  -1  13  -9   16.47    1.60
  -1 -13  -9   15.86    1.28
   1  13   9   13.20    1.45
   1 -13   9   16.85    1.41
  -2 -13  -9    3.97    0.84
  -2  13  -9    1.82    0.80
   2  13   9    3.00    0.82
   2 -13   9    3.22    0.87
   3  13   9    1.09    0.82
  -3 -13  -9    2.84    0.86
  -3  13  -9    2.80    0.95
   3 -13   9    2.51    0.92
   4  14  -9   -0.14    0.65
   4 -14  -9    0.41    0.79
  -4  14   9    0.37    0.77
  -4 -14   9    1.01    0.78
  -3  14   9    2.32    0.76
   3  14  -9    1.38    0.69
  -3 -14   9    2.02    0.83
   3 -14  -9    1.39    0.73
  -2 -14   9    0.56    0.57
   2  14  -9    1.19    0.56
  -2  14   9    1.16    0.60
   2 -14  -9    1.38    0.66
  -1 -14   9   43.54    2.00
   1  14  -9   43.96    2.18
  -1  14   9   47.91    2.19
   1 -14  -9   49.56    2.03
   0 -14  -9    0.01    0.43
   0 -14  -9    0.03    0.41
   0 -14   9    0.54    0.47
   0 -14   9    0.61    0.46
   0  14  -9    1.17    0.56
   0  14   9    0.66    0.45
   1  14   9    3.14    0.82
  -1  14  -9    1.96    0.69
   1 -14   9    2.54    0.70
  -1 -14  -9    1.72    0.55
   2 -14   9    0.55    0.59
   2  14   9    0.16    0.56
  -2  14  -9    1.25    0.67
  -2 -14  -9    1.09    0.63
  -3  14  -9    4.01    1.02
  -3 -14  -9    2.18    0.83
   3 -14   9    2.28    0.89
   3  14   9    3.82    1.16
   4  15  -9    1.24    0.82
  -4  15   9   -0.62    0.76
  -4 -15   9    0.36    0.79
   4 -15  -9    0.05    0.80
   3  15  -9    1.36    0.66
  -3 -15   9    1.00    0.73
  -3  15   9    1.55    0.78
   3 -15  -9    0.81    0.66
  -2 -15   9    0.94    0.66
   2  15  -9    1.29    0.58
   2 -15  -9    1.02    0.60
  -2  15   9    0.69    0.59
   1  15  -9    0.55    0.48
   1 -15  -9    1.45    0.58
  -1 -15   9    1.08    0.59
  -1  15   9    0.78    0.52
   0 -15   9   -0.30    0.43
   0  15   9    0.49    0.44
   0  15  -9   -1.04    0.48
   0 -15  -9    0.41    0.42
  -1  15  -9    1.38    0.65
  -1 -15  -9   -0.03    0.42
   1 -15   9    0.71    0.52
   1  15   9    0.85    0.55
  -2 -15  -9    2.05    0.71
  -2  15  -9    1.12    0.70
   2  15   9    2.53    0.87
   2 -15   9    1.73    0.76
  -3  15  -9   -0.32    0.62
  -3 -15  -9    0.31    0.73
   3  15   9    1.76    0.93
   3 -15   9    0.52    0.59
  -3 -16   9    1.22    0.82
   3 -16  -9    0.95    0.68
  -3  16   9    0.59    0.60
   3  16  -9    1.27    0.68
   2 -16  -9    0.17    0.48
   2  16  -9    0.04    0.45
  -2  16   9    0.15    0.49
  -2 -16   9    0.16    0.58
   1 -16  -9   17.53    1.40
  -1 -16   9   15.92    1.42
   1  16  -9   16.20    1.59
  -1  16   9   15.24    1.46
   0 -16  -9   16.74    1.22
   0  16   9   13.41    1.43
   0  16  -9   17.30    1.60
   0 -16   9   16.90    1.30
   1  16   9    0.10    0.53
   1 -16   9   -0.03    0.47
  -1  16  -9   -0.12    0.55
  -1 -16  -9    0.04    0.45
   2  16   9    9.82    1.45
   2 -16   9   10.24    1.38
  -2 -16  -9    7.94    1.16
  -2  16  -9    8.02    1.29
  -3 -16  -9    2.19    0.83
   3  16   9    1.76    0.98
  -3  16  -9    1.91    0.97
   3 -16   9    0.73    0.64
  -3  17   9   18.08    1.82
   3  17  -9   18.80    1.87
  -3 -17   9   16.11    1.82
   3 -17  -9   16.81    1.78
   2 -17  -9   29.07    1.78
  -2  17   9   30.58    1.94
  -2 -17   9   27.93    2.00
   2  17  -9   32.56    1.99
   1 -17  -9   15.95    1.36
  -1 -17   9   14.61    1.41
  -1  17   9   12.04    1.36
   1  17  -9   12.43    1.47
   0  17   9   16.76    1.57
   0 -17  -9   17.32    1.25
   0  17  -9   18.80    1.67
   0 -17   9   21.40    1.45
  -1 -17  -9   21.59    1.49
  -1  17  -9   16.04    1.68
   1 -17   9   19.26    1.57
   1  17   9   18.78    1.72
  -2 -17  -9    1.36    0.62
  -2  17  -9    0.09    0.66
   2  17   9    0.98    0.78
   2 -17   9   -0.09    0.48
   3  17   9    1.46    1.01
   3 -17   9    1.66    0.78
  -3  17  -9    1.59    0.95
  -3 -17  -9    0.71    0.67
  -3 -18   9    4.18    1.11
   3  18  -9    4.36    1.05
  -3  18   9    2.42    0.90
   3 -18  -9    4.55    1.05
   2 -18  -9    5.38    1.00
  -2 -18   9    3.49    0.95
  -2  18   9    4.50    0.96
   2  18  -9    5.69    1.04
  -1  18   9   25.26    1.67
   1 -18  -9   29.79    1.66
   1  18  -9   25.48    1.96
  -1 -18   9   26.36    1.66
   0 -18  -9   45.40    1.89
   0 -18   9   51.14    2.14
   0  18   9   40.24    2.15
   0  18  -9   42.54    2.24
  -1 -18  -9    0.86    0.54
   1 -18   9    0.56    0.57
   1  18   9    0.53    0.61
  -1  18  -9    0.39    0.55
  -2  18  -9   13.24    1.63
   2  18   9   14.54    1.78
   2 -18   9   12.24    1.51
  -2 -18  -9   16.26    1.56
  -3 -18  -9    3.13    0.98
   3 -18   9    6.42    1.27
   3  19  -9    4.55    1.04
  -3  19   9    2.12    0.82
   3 -19  -9    4.33    1.10
  -3 -19   9    2.65    1.02
   2 -19  -9   15.15    1.55
  -2  19   9   14.76    1.60
   2  19  -9   13.69    1.58
  -2 -19   9   13.72    1.59
   1 -19  -9    2.55    0.73
  -1  19   9    2.80    0.77
  -1 -19   9    1.23    0.68
   1  19  -9    2.55    0.78
   0  19   9   18.23    1.68
   0 -19  -9   17.72    1.32
   0 -19   9   17.08    1.41
   0  19  -9   18.88    1.69
  -1 -19  -9   36.00    1.77
   1 -19   9   33.55    1.85
   1  19   9   35.87    2.19
  -1  19  -9   36.92    2.14
  -2  19  -9   13.98    1.65
  -2 -19  -9   17.80    1.60
   2 -19   9   13.56    1.58
   2  19   9   14.56    1.80
  -3 -19  -9    0.65    0.73
   3 -19   9    0.32    0.78
   3  20  -9    3.27    0.95
  -3  20   9    1.96    0.86
  -3 -20   9    2.20    0.93
   3 -20  -9    3.58    1.05
  -2 -20   9    2.18    0.85
   2  20  -9    1.60    0.66
   2 -20  -9    2.48    0.75
  -2  20   9    0.67    0.65
   1 -20  -9   22.61    1.66
   1  20  -9   19.83    1.82
  -1 -20   9   23.62    1.75
  -1  20   9   21.86    1.82
   0 -20   9    6.47    1.02
   0  20   9    5.24    1.05
   0 -20  -9    6.30    0.89
   0  20  -9    5.72    1.04
   1  20   9    0.06    0.68
  -1  20  -9    1.64    0.74
   1 -20   9   -0.23    0.48
  -2 -20  -9    1.34    0.68
  -2  20  -9    1.00    0.78
   2  20   9    2.35    0.96
   2 -20   9    0.86    0.66
   3 -21  -9   -0.12    0.77
  -3  21   9    0.81    0.73
  -3 -21   9    0.88    0.85
   3  21  -9    0.15    0.73
   2  21  -9    1.26    0.76
  -2  21   9    1.27    0.69
  -2 -21   9    0.95    0.83
   2 -21  -9    1.49    0.64
   1 -21  -9   -0.10    0.50
  -1 -21   9    0.32    0.60
  -1  21   9    0.50    0.55
   1  21  -9    0.07    0.53
   0  21   9    1.46    0.65
   0 -21  -9    0.66    0.48
   0 -21   9    1.64    0.69
   0  21  -9   -0.02    0.54
  -1  21  -9   -0.74    0.54
   1  21   9    0.42    0.73
  -2 -21  -9    1.73    0.69
   2 -21   9    1.27    0.71
  -2  21  -9    0.38    0.76
   2  21   9   -0.09    0.73
   3 -22  -9    0.69    0.84
  -3 -22   9    0.09    0.77
   3  22  -9    0.60    0.71
  -3  22   9    1.17    0.77
  -2 -22   9    0.63    0.78
   2 -22  -9   -0.26    0.58
  -2  22   9   -0.08    0.59
   2  22  -9   -0.17    0.69
  -1  22   9    3.60    0.90
  -1 -22   9    3.58    0.90
   1 -22  -9    3.04    0.72
   1  22  -9    3.21    0.86
   0 -22   9   12.18    1.38
   0  22  -9   12.20    1.47
   0  22   9   12.81    1.51
   0 -22  -9   13.04    1.24
   1  22   9    2.26    0.92
  -1  22  -9    0.25    0.66
  -2 -22  -9    1.33    0.70
   2  22   9    1.32    0.92
  -2  22  -9    0.41    0.74
   2 -22   9    1.06    0.70
  -3 -23   9    2.82    1.14
  -3  23   9    4.48    1.16
   3  23  -9    3.68    1.09
   3 -23  -9    3.71    1.04
   2 -23  -9    3.57    0.92
  -2  23   9    3.21    0.93
  -2 -23   9    5.87    1.24
   2  23  -9    2.37    0.91
   1 -23  -9    1.79    0.71
  -1  23   9    0.48    0.61
   1  23  -9    1.80    0.75
  -1 -23   9    1.28    0.80
   0 -23   9    7.30    1.14
   0  23   9    8.67    1.31
   0 -23  -9    7.06    1.01
   0  23  -9    7.75    1.21
  -1  23  -9   22.04    1.91
   1  23   9   19.62    1.94
  -2 -23  -9    1.24    0.72
  -2  23  -9    0.78    0.81
   2 -23   9    1.14    0.76
   2  23   9    4.05    1.11
  -2 -24   9    0.86    0.85
  -2  24   9    1.02    0.79
   2  24  -9   -0.03    0.68
   2 -24  -9    1.80    0.80
   1 -24  -9   13.24    1.41
  -1  24   9   10.98    1.46
  -1 -24   9   13.55    1.59
   1  24  -9   12.05    1.58
   0 -24  -9   19.46    1.54
   0  24  -9   21.04    1.87
   0  24   9   22.32    1.95
   0 -24   9   22.48    1.81
   1  24   9    2.08    1.00
  -1  24  -9    0.36    0.69
   2 -24   9    8.74    1.28
  -2 -25   9   17.68    1.94
   2 -25  -9   13.37    1.60
  -2  25   9   18.71    1.98
   2  25  -9   13.53    1.77
  -1 -25   9    5.41    1.14
   1  25  -9    5.44    1.13
   1 -25  -9    5.95    0.98
  -1  25   9    5.82    1.16
   0  25   9    3.89    1.01
   0 -25  -9    2.82    0.73
   0  25  -9    5.63    1.12
   0 -25   9    4.72    1.06
  -1  25  -9    3.95    1.03
   1  25   9    5.20    1.19
   2 -26  -9    1.49    0.77
  -2  26   9    0.54    0.77
   2  26  -9   -0.01    0.62
  -2 -26   9    1.09    0.91
   1  26  -9    0.64    0.68
  -1 -26   9    2.71    0.94
   1 -26  -9    2.09    0.77
  -1  26   9    2.30    0.83
   0 -26   9    3.45    0.99
   0  26  -9    3.62    1.04
   0  26   9    5.98    1.21
   0 -26  -9    5.02    0.92
   1  26   9    0.02    0.83
  -1  26  -9    0.62    0.79
   2 -27  -9    1.09    0.82
   2  27  -9    0.36    0.83
  -2 -27   9   -0.86    0.70
  -2  27   9   -1.50    0.72
   1 -27  -9    1.55    0.73
  -1 -27   9    2.49    0.94
  -1  27   9    1.63    0.84
   1  27  -9    2.79    0.87
   0 -27   9    0.73    0.77
   0 -27  -9    0.66    0.56
   0  27  -9    0.37    0.70
   0  27   9   -0.47    0.65
  -1  27  -9    2.21    0.90
   1  27   9    1.81    1.05
  -1 -28   9   -0.10    0.76
  -1  28   9   -0.30    0.67
   1  28  -9   -0.03    0.67
   1 -28  -9    0.60    0.71
   0  28   9    1.55    0.83
   0 -28   9    0.53    0.81
   0  28  -9    0.70    0.81
   0 -28  -9    1.04    0.67
   1  28   9   -0.77    0.85
  -1  29   9    5.21    1.24
  -1 -29   9    4.31    1.16
   1 -29  -9    5.55    1.10
   1  29  -9    2.84    1.04
   0  29  -9    0.89    0.81
   0  29   9   -0.06    0.74
   0 -29   9    1.65    0.88
   0 -29  -9    1.22    0.66
   0  30   9    3.54    1.05
   0  30  -9    3.49    1.05
   0 -30  -9    3.27    0.86
   4   0 -10    4.74    1.12
   3   0 -10    3.53    0.86
   2   0 -10    6.39    0.95
  -2   0  10    6.79    0.90
   2   0 -10    6.81    0.99
   1   0 -10  130.86    3.80
   1   0 -10  129.78    3.35
   0   0  10   42.25    1.95
   0   0 -10   47.17    2.11
  -1   0 -10    4.42    0.84
   1   0  10    4.35    0.85
   2   0  10   12.91    1.48
  -2   0 -10   13.38    1.46
   3   0  10    0.70    0.67
  -3   0 -10    1.38    0.80
   4  -1 -10    3.89    1.07
   3   1 -10    8.58    1.26
   3  -1 -10    6.21    1.10
   2  -1 -10    7.05    0.98
   2   1 -10    8.00    1.05
  -2  -1  10    7.38    0.93
  -2   1  10    6.90    0.93
   2  -1 -10    9.37    1.04
   2   1 -10    7.86    1.02
   1  -1 -10   -0.05    0.42
   1  -1 -10   -0.01    0.40
  -1   1  10   -0.10    0.44
  -1  -1  10    0.12    0.44
   1   1 -10   -0.02    0.42
   1   1 -10   -0.51    0.46
   0   1 -10   20.22    1.55
   0   1  10   15.55    1.33
   0  -1  10   15.77    1.34
   0  -1 -10   21.50    1.52
  -1  -1 -10    7.59    1.02
   1  -1  10    8.28    1.11
   1   1  10    9.80    1.23
  -1   1 -10   11.96    1.29
   2  -1  10    0.36    0.45
  -2  -1 -10    1.13    0.64
   2   1  10    0.27    0.59
  -2   1 -10    0.89    0.59
  -3   1 -10    1.14    0.71
   3   1  10   -0.57    0.54
  -3  -1 -10    0.38    0.66
   3  -1  10    0.96    0.77
  -4  -2  10    4.93    1.13
   4  -2 -10    4.55    1.08
   3   2 -10    0.75    0.64
   3  -2 -10   -0.14    0.60
   2  -2 -10    0.29    0.44
   2  -2 -10    0.41    0.44
   2   2 -10   -0.06    0.42
   2   2 -10    0.30    0.38
  -2   2  10    0.95    0.46
   1   2 -10   14.28    1.34
   1  -2 -10   17.49    1.09
  -1  -2  10   15.31    1.19
   1  -2 -10   18.98    1.44
   0  -2  10    4.88    0.80
   0  -2 -10    4.01    0.80
   0   2  10    6.40    0.92
   0   2 -10    5.39    0.92
  -1  -2 -10   16.65    1.42
   1   2  10   14.82    1.45
  -1   2 -10   15.24    1.42
   1  -2  10   15.56    1.44
   2   2  10    3.96    1.01
   2  -2  10    2.39    0.75
  -2   2 -10    2.85    0.81
  -2  -2 -10    4.29    0.89
  -3  -2 -10    3.46    0.96
   3   2  10    3.35    0.99
  -3   2 -10    5.31    1.15
   3  -2  10    3.91    1.01
   4  -3 -10   -0.06    0.66
  -4  -3  10   -0.27    0.60
   3   3 -10    0.64    0.47
   3  -3 -10    0.17    0.55
  -2   3  10   12.12    1.16
   2   3 -10   10.74    1.19
   2  -3 -10   10.24    1.13
  -1  -3  10    3.43    0.62
  -1   3  10    2.26    0.56
   1  -3 -10    2.48    0.71
   1  -3 -10    4.11    0.67
   1   3 -10    2.19    0.69
  -1  -3  10    2.29    0.57
   0  -3  10    0.29    0.41
   0  -3 -10    0.88    0.55
   0   3 -10    0.86    0.55
   0   3  10    1.29    0.50
  -1  -3 -10    8.10    1.03
  -1   3 -10   11.81    1.29
   1   3  10    8.31    1.12
   1  -3  10    8.73    1.13
   2   3  10    0.46    0.54
  -2   3 -10    0.16    0.55
   2  -3  10    0.59    0.58
  -2  -3 -10    1.36    0.57
   3   3  10    2.60    0.89
  -3  -3 -10    0.66    0.64
  -3   3 -10    3.27    0.96
   3  -3  10    1.48    0.81
   4  -4 -10    0.86    0.77
  -4  -4  10    0.40    0.73
   3   4 -10    0.09    0.40
  -3  -4  10    0.48    0.63
   3  -4 -10   -0.01    0.60
   2  -4 -10   12.45    1.22
  -2   4  10   14.57    1.25
   2   4 -10   11.37    1.23
  -2  -4  10   11.87    1.25
  -1  -4  10    8.68    0.94
   1  -4 -10    8.33    1.06
  -1  -4  10    8.86    0.96
  -1   4  10    9.87    1.11
   1   4 -10   10.70    1.24
   1  -4 -10   10.16    0.96
   0  -4 -10    1.43    0.59
   0   4 -10    0.71    0.48
   0   4  10    1.26    0.47
   0  -4  10    0.38    0.44
   1   4  10    3.88    0.81
  -1  -4 -10    5.26    0.86
   1  -4  10    4.64    0.85
  -1   4 -10    3.98    0.82
  -2  -4 -10    0.69    0.51
   2  -4  10    0.52    0.52
  -2   4 -10   -0.24    0.53
   2   4  10    0.68    0.61
   3   4  10    1.35    0.80
  -3   4 -10   -0.10    0.60
   3  -4  10    0.47    0.64
  -3  -4 -10    1.01    0.72
  -4  -5  10    0.60    0.80
   4  -5 -10    3.02    1.02
   3  -5 -10    4.85    0.99
  -3  -5  10    6.19    1.11
   3   5 -10    5.93    0.99
  -3   5  10    5.88    0.93
  -2  -5  10    5.76    0.96
   2   5 -10    5.27    0.87
  -2   5  10    6.41    0.92
   2  -5 -10    5.66    0.91
  -1   5  10    0.67    0.45
  -1  -5  10   -0.71    0.28
   1  -5 -10   -0.58    0.32
  -1  -5  10    0.00    0.36
   1  -5 -10   -0.23    0.47
   1   5 -10    1.43    0.54
   0  -5 -10   21.80    1.37
   0  -5  10   22.30    1.39
   0   5  10   22.46    1.44
   0   5 -10   25.09    1.59
  -1   5 -10    2.75    0.74
   1   5  10    2.71    0.72
  -1  -5 -10    2.87    0.74
   1  -5  10    4.37    0.85
  -2  -5 -10    0.71    0.59
   2  -5  10   -0.18    0.45
   2   5  10    0.42    0.58
  -2   5 -10    1.06    0.63
  -3   5 -10    3.26    0.91
   3   5  10    2.63    0.88
   3  -5  10    4.20    1.08
  -3  -5 -10    3.80    0.92
   4  -6 -10    4.53    1.16
  -4  -6  10    3.65    1.10
   3   6 -10    3.10    0.77
   3  -6 -10    1.74    0.67
  -3   6  10    2.03    0.67
  -3  -6  10    2.09    0.76
   2   6 -10    8.57    1.15
  -2   6  10    6.01    0.93
  -2  -6  10    7.49    1.04
   2  -6 -10    8.77    1.07
  -1  -6  10    5.78    0.80
  -1   6  10    6.29    0.93
  -1  -6  10    7.74    0.90
   1   6 -10    4.92    0.86
   1  -6 -10    7.28    0.98
   1  -6 -10    5.67    0.77
   0  -6 -10    3.21    0.74
   0  -6  10    3.18    0.68
   0   6 -10    4.17    0.84
   0   6  10    3.42    0.72
   1  -6  10   20.19    1.56
  -1  -6 -10   21.14    1.52
  -1   6 -10   20.34    1.66
   1   6  10   23.37    1.75
  -2   6 -10   21.61    1.85
   2   6  10   23.32    1.96
   2  -6  10   21.85    1.86
  -2  -6 -10   19.70    1.68
   3  -6  10    4.24    1.08
  -3   6 -10    3.95    1.03
  -3  -6 -10    5.10    1.06
   3   6  10    2.15    0.96
   4  -7 -10    1.31    0.87
  -4  -7  10    0.31    0.86
  -3   7  10   13.09    1.38
   3  -7 -10   10.25    1.36
   3   7 -10   11.83    1.36
  -3  -7  10   10.99    1.43
  -2   7  10    5.52    0.86
   2  -7 -10    3.48    0.80
  -2  -7  10    4.69    0.90
   2   7 -10    3.93    0.84
   1   7 -10    8.78    1.17
  -1  -7  10   10.38    1.05
   1  -7 -10    9.60    0.98
   1  -7 -10   10.59    1.10
  -1  -7  10    9.84    0.96
  -1   7  10   10.27    1.16
   0   7  10   38.20    1.92
   0  -7 -10   34.72    1.71
   0   7 -10   35.13    1.94
   0  -7  10   37.05    1.76
   1   7  10    9.68    1.28
  -1  -7 -10   10.02    1.18
  -1   7 -10   10.12    1.27
   1  -7  10   11.55    1.24
  -2   7 -10    3.16    0.88
   2   7  10    4.30    0.94
  -2  -7 -10    2.79    0.79
   2  -7  10    3.60    0.89
   3   7  10   -0.21    0.56
  -3  -7 -10   -0.16    0.56
  -3   7 -10    0.34    0.68
   3  -7  10    1.02    0.73
  -4  -8  10   -0.21    0.73
   4  -8 -10    2.32    0.92
  -3   8  10    2.05    0.76
   3  -8 -10    3.07    0.86
  -3  -8  10    3.52    0.96
   3   8 -10    3.53    0.89
   2   8 -10    0.34    0.50
  -2  -8  10    0.11    0.51
   2  -8 -10    0.07    0.44
  -2   8  10    0.30    0.45
  -1  -8  10   81.93    2.69
   1  -8 -10   86.30    2.74
   1   8 -10   81.70    3.06
  -1   8  10   79.41    2.92
   1  -8 -10   86.39    2.63
   0   8  10   51.46    2.31
   0  -8  10   50.07    2.08
   0   8 -10   54.51    2.43
   0  -8 -10   52.98    2.10
  -1   8 -10    1.22    0.64
  -1  -8 -10    0.54    0.49
   1  -8  10    0.50    0.51
   1   8  10    1.26    0.60
  -2   8 -10    6.04    1.13
  -2  -8 -10    5.57    0.98
   2   8  10    5.73    1.10
   2  -8  10    5.67    1.09
  -3   8 -10    1.14    0.82
   3   8  10    1.84    0.86
  -3  -8 -10    1.89    0.79
   3  -8  10    3.50    0.91
   4   9 -10    1.15    0.69
  -4  -9  10    0.53    0.83
   4  -9 -10    1.28    0.80
  -3  -9  10    0.15    0.65
  -3   9  10    1.00    0.62
   3   9 -10    0.06    0.48
   3  -9 -10   -0.10    0.51
  -2  -9  10    2.43    0.73
   2  -9 -10    2.32    0.68
  -2   9  10    2.45    0.66
   2   9 -10    1.81    0.66
  -1  -9  10   27.60    1.53
   1   9 -10   30.11    1.79
  -1   9  10   28.14    1.65
   1  -9 -10   30.13    1.49
   0  -9 -10    3.45    0.76
   0  -9  10    3.13    0.67
   0   9 -10    2.85    0.81
   0   9  10    2.81    0.72
  -1   9 -10    0.25    0.59
   1   9  10    1.13    0.59
  -1  -9 -10    2.27    0.67
   1  -9  10    1.13    0.57
  -2  -9 -10   11.47    1.36
   2   9  10   13.43    1.62
   2  -9  10   12.06    1.53
  -2   9 -10   10.76    1.43
  -3   9 -10    0.48    0.76
  -3  -9 -10   -0.24    0.61
   3   9  10   -0.97    0.62
   3  -9  10    1.17    0.87
   4  10 -10    0.16    0.68
   4 -10 -10   -0.17    0.76
  -4 -10  10   -0.29    0.77
   3  10 -10    8.25    1.24
  -3  10  10    6.10    1.02
   3 -10 -10    7.47    1.20
  -3 -10  10    4.35    1.01
  -2 -10  10    3.86    0.83
  -2  10  10    4.44    0.83
   2 -10 -10    5.00    0.90
   2  10 -10    4.34    0.92
  -1 -10  10    0.99    0.55
  -1  10  10    1.19    0.53
   1  10 -10    0.57    0.47
   1 -10 -10    0.68    0.51
   0 -10 -10   45.45    1.92
   0 -10  10   47.04    1.94
   0  10 -10   47.97    2.34
   0  10  10   44.45    2.19
  -1 -10 -10    0.38    0.47
  -1  10 -10    1.52    0.72
   1  10  10    1.75    0.65
   1 -10  10    1.30    0.53
  -2 -10 -10    0.73    0.63
  -2  10 -10    1.11    0.74
   2 -10  10    2.13    0.74
   2  10  10    0.92    0.62
  -3 -10 -10    0.23    0.66
  -3  10 -10   -0.17    0.70
   3 -10  10    0.95    0.69
   3  10  10   -0.47    0.75
   4 -11 -10   -0.13    0.74
  -4 -11  10    0.25    0.84
   4  11 -10    0.24    0.68
  -3 -11  10    0.73    0.79
   3  11 -10    2.43    0.77
  -3  11  10    1.67    0.70
   3 -11 -10    0.90    0.60
   2 -11 -10   -0.28    0.44
  -2  11  10   -0.07    0.44
  -2 -11  10   -0.08    0.50
   2  11 -10   -0.02    0.41
  -1  11  10   19.39    1.55
  -1 -11  10   21.53    1.47
   1 -11 -10   22.67    1.36
   1  11 -10   20.85    1.68
   0  11 -10    1.97    0.73
   0  11  10    1.92    0.67
   0 -11 -10    0.53    0.50
   0 -11  10    2.14    0.60
   1 -11  10    0.63    0.45
  -1 -11 -10    0.62    0.50
   1  11  10   -0.09    0.55
  -1  11 -10    0.77    0.61
   2 -11  10    2.56    0.84
  -2 -11 -10    1.64    0.63
   2  11  10   -0.41    0.60
  -2  11 -10    1.65    0.77
  -3  11 -10    2.70    0.94
   3 -11  10    1.24    0.73
   3  11  10    3.26    1.05
  -3 -11 -10    0.86    0.73
   4 -12 -10    0.29    0.80
  -4 -12  10   -0.39    0.77
   4  12 -10    0.37    0.71
  -4  12  10    0.17    0.73
   3 -12 -10    0.62    0.64
   3  12 -10    1.82    0.76
  -3  12  10    0.90    0.69
  -3 -12  10    0.46    0.76
   2 -12 -10   15.42    1.44
  -2  12  10   17.32    1.54
   2  12 -10   15.12    1.58
  -2 -12  10   12.44    1.47
  -1  12  10   20.81    1.62
   1 -12 -10   18.16    1.36
  -1 -12  10   21.62    1.49
   1  12 -10   19.68    1.69
   0  12  10    8.87    1.21
   0 -12  10   10.85    1.09
   0 -12 -10   12.51    1.13
   0  12 -10    9.70    1.31
   1 -12  10    0.80    0.51
   1  12  10    0.91    0.59
  -1  12 -10   -0.50    0.46
  -1 -12 -10    1.00    0.49
   2  12  10   -0.32    0.60
   2 -12  10    0.44    0.57
  -2  12 -10    0.62    0.59
  -2 -12 -10    0.23    0.55
  -3  12 -10   -0.14    0.65
   3 -12  10    0.06    0.76
  -3 -12 -10   -0.02    0.74
   3  12  10    1.03    0.83
   3 -13 -10    1.43    0.74
  -3  13  10    1.81    0.78
   3  13 -10    2.76    0.81
  -3 -13  10    1.15    0.72
   2 -13 -10   13.48    1.41
  -2  13  10   17.22    1.56
  -2 -13  10   17.26    1.62
   2  13 -10   14.40    1.61
   1 -13 -10    0.47    0.48
  -1  13  10    1.08    0.59
  -1 -13  10    0.06    0.50
   1  13 -10    0.79    0.53
   0 -13  10    0.27    0.46
   0  13 -10    0.59    0.59
   0 -13 -10    0.09    0.46
   0  13  10   -0.27    0.44
   1  13  10   23.84    1.89
  -1  13 -10   24.40    1.94
   1 -13  10   23.29    1.53
  -1 -13 -10   20.77    1.51
  -2  13 -10    3.46    0.97
  -2 -13 -10    1.80    0.71
   2  13  10    3.51    0.94
   2 -13  10    2.41    0.84
  -3  13 -10   -0.09    0.74
   3 -13  10    0.10    0.65
  -3 -13 -10    0.34    0.64
   3  13  10    0.41    0.88
  -3 -14  10    7.44    1.26
   3  14 -10   10.02    1.49
   3 -14 -10    8.37    1.27
  -3  14  10    8.45    1.28
   2  14 -10    7.20    1.17
  -2 -14  10    7.61    1.17
  -2  14  10    6.31    1.06
   2 -14 -10    6.55    1.06
  -1  14  10   11.89    1.34
   1  14 -10   14.82    1.55
   1 -14 -10   11.96    1.21
  -1 -14  10   12.01    1.25
   0  14 -10    8.88    1.23
   0  14  10    8.83    1.25
  -1 -14 -10    0.13    0.46
   1 -14  10    2.45    0.69
  -1  14 -10    2.11    0.81
   1  14  10    1.82    0.78
   2 -14  10    4.99    1.07
   2  14  10    2.06    0.89
  -2 -14 -10    3.43    0.85
  -2  14 -10    2.42    0.84
  -3  14 -10    9.08    1.45
  -3 -14 -10    8.44    1.35
   3  14  10    5.08    1.33
   3 -14  10    5.95    1.23
   3 -15 -10    0.22    0.70
  -3  15  10    0.37    0.68
   3  15 -10    0.13    0.64
  -3 -15  10    0.86    0.77
  -2 -15  10   15.95    1.61
   2 -15 -10   15.30    1.55
  -2  15  10   16.64    1.60
   2  15 -10   18.05    1.80
   1 -15 -10   20.98    1.51
   1  15 -10   20.99    1.80
  -1  15  10   23.39    1.78
  -1 -15  10   20.62    1.56
   0  15 -10    0.47    0.56
   0  15  10   -0.09    0.41
   1  15  10   17.14    1.74
  -1 -15 -10   13.98    1.31
   1 -15  10   14.65    1.43
  -1  15 -10   12.96    1.58
   2 -15  10    6.12    1.10
  -2  15 -10    6.30    1.24
   2  15  10    4.38    1.12
  -2 -15 -10    4.52    0.97
   3 -15  10    3.17    1.01
  -3 -15 -10    4.37    1.13
  -3  15 -10    4.01    1.17
   3  15  10    3.44    1.16
   3  16 -10    5.52    1.12
   3 -16 -10    6.55    1.25
  -3  16  10    6.30    1.15
  -3 -16  10    6.81    1.29
  -2 -16  10   13.31    1.51
   2 -16 -10   14.97    1.50
  -2  16  10   11.61    1.39
   2  16 -10   15.61    1.69
  -1 -16  10    9.12    1.20
   1  16 -10    7.23    1.18
  -1  16  10    8.65    1.22
   1 -16 -10   10.13    1.16
   0  16 -10   22.56    1.85
   0  16  10   23.52    1.83
  -1  16 -10    1.98    0.82
   1  16  10    1.31    0.74
  -1 -16 -10    1.10    0.56
   1 -16  10    1.90    0.65
  -2  16 -10    0.97    0.80
   2  16  10    0.68    0.75
  -2 -16 -10   -0.23    0.58
   2 -16  10    1.18    0.67
   3 -16  10    3.33    1.00
  -3 -16 -10    4.65    1.13
   3  16  10    4.73    1.26
  -3  16 -10    4.66    1.22
  -3  17  10    0.53    0.63
   3  17 -10    1.28    0.74
   3 -17 -10    1.55    0.73
  -3 -17  10    0.16    0.67
  -2  17  10    1.92    0.75
  -2 -17  10    0.96    0.69
   2 -17 -10    1.58    0.70
   2  17 -10    2.42    0.79
   1 -17 -10    4.92    0.90
  -1 -17  10    3.77    0.86
  -1  17  10    3.87    0.88
   1  17 -10    4.41    1.01
   0  17 -10    1.88    0.75
   0  17  10    0.77    0.61
   1  17  10    2.31    0.86
  -1  17 -10    1.00    0.65
  -1 -17 -10    0.89    0.49
   1 -17  10    0.89    0.57
  -2 -17 -10    1.11    0.73
   2  17  10    0.42    0.75
  -2  17 -10    0.60    0.78
   2 -17  10    1.17    0.78
   3 -17  10    0.91    0.86
  -3 -17 -10    0.38    0.72
  -3  17 -10    0.96    0.90
   3  17  10    0.80    0.97
   3  18 -10    2.04    0.81
  -3  18  10    2.94    0.94
   3 -18 -10    2.54    0.93
  -3 -18  10    2.31    1.03
  -2 -18  10    0.82    0.70
   2 -18 -10    1.27    0.63
   2  18 -10    1.81    0.77
  -2  18  10   -0.43    0.48
  -1 -18  10    9.15    1.23
   1  18 -10    7.66    1.20
  -1  18  10    7.69    1.20
   1 -18 -10   10.15    1.21
   0  18 -10    2.37    0.79
   0  18  10    2.21    0.71
  -1 -18 -10    0.61    0.50
   1  18  10    1.79    0.72
   1 -18  10   -0.35    0.54
  -1  18 -10   -0.03    0.57
  -2  18 -10    4.15    1.10
   2  18  10    3.28    1.10
   2 -18  10    4.06    0.93
  -2 -18 -10    1.78    0.72
  -3  19  10   -0.28    0.69
  -3 -19  10    0.36    0.80
   3  19 -10    0.62    0.68
   3 -19 -10    0.00    0.73
   2  19 -10    4.40    1.02
  -2 -19  10    4.69    1.07
   2 -19 -10    5.21    1.02
  -2  19  10    4.88    1.01
   1  19 -10    2.58    0.82
  -1 -19  10    1.11    0.71
  -1  19  10    2.47    0.77
   1 -19 -10    3.34    0.80
   0  19  10    1.11    0.65
   0  19 -10    1.65    0.68
  -1  19 -10    0.70    0.70
   1 -19  10   -0.47    0.53
   1  19  10    2.00    0.82
  -2 -19 -10    6.30    1.08
  -2  19 -10    4.78    1.14
   2  19  10    6.20    1.36
   2 -19  10    4.41    1.01
   3  20 -10    3.04    0.98
  -3 -20  10    4.05    1.21
  -3  20  10    3.78    1.09
   3 -20 -10    5.96    1.26
  -2 -20  10    1.40    0.84
   2 -20 -10    0.04    0.59
  -2  20  10    0.64    0.64
   2  20 -10    0.71    0.60
   1  20 -10    3.91    0.99
   1 -20 -10    4.42    0.88
  -1  20  10    3.53    0.90
  -1 -20  10    3.04    0.89
   0  20 -10   15.28    1.65
   0  20  10   13.87    1.58
  -1  20 -10   16.15    1.74
   1  20  10   13.67    1.70
  -2 -20 -10    0.16    0.66
   2  20  10   -0.29    0.74
   2 -20  10    0.57    0.71
  -2  20 -10   -0.30    0.69
  -3 -21  10    0.61    0.94
   3 -21 -10   -0.78    0.70
   3  21 -10    0.87    0.83
  -3  21  10   -0.09    0.63
  -2  21  10    9.44    1.38
   2  21 -10    4.82    1.07
   2 -21 -10    5.75    1.10
  -2 -21  10    6.49    1.29
  -1 -21  10   11.03    1.43
  -1  21  10   10.72    1.38
   1  21 -10   16.72    1.80
   1 -21 -10   14.83    1.46
   0  21 -10    0.55    0.64
   0  21  10    1.41    0.71
  -1  21 -10    6.43    1.20
   1  21  10    7.44    1.31
   2 -21  10    9.22    1.35
   2  21  10    4.04    1.25
  -2 -21 -10    5.21    1.07
  -2  21 -10    4.94    1.20
  -2 -22  10    0.91    0.75
  -2  22  10    0.36    0.67
   2  22 -10   -0.17    0.68
   2 -22 -10   -0.65    0.60
  -1 -22  10    3.98    1.01
   1  22 -10    2.74    0.91
  -1  22  10    2.52    0.83
   1 -22 -10    2.12    0.74
   0  22 -10    9.06    1.31
   0  22  10    9.08    1.34
  -1  22 -10    1.57    0.77
   1  22  10    2.52    0.90
  -2 -22 -10    0.62    0.68
   2 -22  10    0.23    0.71
   2  22  10   -0.32    0.73
  -2  22 -10    0.70    0.87
  -2 -23  10    6.51    1.30
   2  23 -10    6.98    1.36
   2 -23 -10    7.80    1.25
  -2  23  10    7.40    1.34
   1 -23 -10    3.48    0.90
   1  23 -10    3.74    0.98
  -1 -23  10    3.44    1.01
  -1  23  10    3.01    0.87
   0  23 -10    5.08    1.05
   0  23  10    4.50    1.03
   1  23  10    0.58    0.73
  -1  23 -10   -0.41    0.70
   2  23  10    1.37    0.92
  -2  23 -10    1.11    0.85
   2 -23  10    2.90    0.83
   2  24 -10    0.15    0.85
   2 -24 -10    0.68    0.72
  -2  24  10   -0.71    0.70
  -2 -24  10    1.03    0.88
  -1  24  10    0.75    0.67
   1  24 -10    0.51    0.68
   1 -24 -10   -0.20    0.62
  -1 -24  10    0.63    0.77
   0  24 -10    0.41    0.63
   0  24  10   -0.54    0.51
   1  24  10    0.03    0.72
  -1  24 -10    0.74    0.70
  -2  25  10    0.55    0.72
   2  25 -10    0.55    0.84
   2 -25 -10    2.23    0.85
  -2 -25  10    0.31    0.93
  -1 -25  10   -0.51    0.71
  -1  25  10    1.01    0.71
   1  25 -10   -0.97    0.50
   1 -25 -10    1.48    0.78
   0  25  10    5.11    1.10
   0  25 -10    5.31    1.13
  -1  25 -10   -0.49    0.70
   1  25  10    0.07    0.86
  -2 -26  10    3.44    1.09
   2 -26 -10    6.06    1.25
   2  26 -10    5.18    1.28
  -2  26  10    4.98    1.22
  -1 -26  10    0.50    0.88
   1 -26 -10    1.75    0.77
   1  26 -10    0.11    0.71
  -1  26  10    1.34    0.71
   0  26  10    0.13    0.68
   0  26 -10    1.38    0.80
   1  26  10    1.49    1.01
  -1  26 -10    1.68    0.81
   1 -27 -10    3.31    0.92
   1  27 -10    1.62    0.88
  -1  27  10    1.49    0.89
  -1 -27  10    2.91    1.03
   0  27  10    0.99    0.78
   0  27 -10    1.34    0.88
   1  27  10    4.50    1.29
  -1  27 -10    3.26    1.00
  -1  28  10    2.38    0.91
  -1 -28  10    4.23    1.15
   1  28 -10    3.73    1.06
   1 -28 -10    3.29    0.88
   0  28  10    2.50    0.98
   0  28 -10    1.09    0.80
   4   0 -11   -0.12    0.79
   3   0 -11    0.62    0.67
   2   0 -11   -0.04    0.39
  -2   0  11    0.13    0.39
   2   0 -11   -0.20    0.51
   1   0 -11   -0.78    0.36
  -1   0  11   -0.27    0.38
   1   0 -11    0.59    0.48
   0   0  11    0.37    0.42
   0   0 -11    0.20    0.49
  -1   0 -11    1.17    0.57
   1   0  11   -0.43    0.37
  -2   0 -11   -0.33    0.52
   2   0  11    0.54    0.56
  -3   0 -11    0.19    0.73
   3   0  11    1.11    0.78
  -4  -1  11    1.06    0.77
   4  -1 -11    1.53    0.86
   3   1 -11   11.01    1.49
   3  -1 -11    8.63    1.31
   2  -1 -11   16.20    1.44
   2   1 -11   14.53    1.40
  -2   1  11   16.24    1.32
   2  -1 -11   15.60    1.33
   2   1 -11   14.11    1.35
   1   1 -11    6.38    1.01
   1  -1 -11    6.57    1.03
  -1  -1  11    6.99    0.93
  -1   1  11    5.68    0.89
   1  -1 -11    6.56    0.86
   0  -1 -11    0.70    0.51
   0   1 -11    0.21    0.49
   0   1  11    0.49    0.44
   0  -1  11    0.80    0.49
  -1   1 -11    2.84    0.72
  -1  -1 -11    2.64    0.74
   1   1  11    2.65    0.79
   1  -1  11    3.67    0.84
  -2   1 -11    1.96    0.73
   2  -1  11    2.41    0.75
   2   1  11    3.18    0.84
  -2  -1 -11    3.10    0.84
   3  -1  11    0.40    0.63
   3   1  11    0.51    0.70
  -3  -1 -11   -0.95    0.69
  -3   1 -11    1.04    0.80
   4  -2 -11    2.98    1.08
  -4  -2  11    3.71    1.08
   3  -2 -11    5.62    1.04
  -2   2  11    5.43    0.87
   2   2 -11    5.78    0.99
   2   2 -11    5.67    0.95
   2  -2 -11    4.78    0.89
  -1  -2  11   37.21    1.82
  -1  -2  11   40.14    1.76
   1  -2 -11   45.72    2.10
   1   2 -11   39.18    2.03
   1  -2 -11   39.24    1.70
  -1   2  11   43.16    2.00
   0   2  11   65.29    2.60
   0  -2  11   60.11    2.49
   0  -2 -11   60.57    2.49
   0   2 -11   60.66    2.60
  -1  -2 -11    4.28    0.84
   1  -2  11    5.36    0.93
   1   2  11    3.64    0.88
  -1   2 -11    4.81    0.91
  -2  -2 -11    9.09    1.30
   2   2  11   10.26    1.46
  -2   2 -11   11.65    1.54
   2  -2  11    9.40    1.31
  -3   2 -11    5.63    1.17
   3   2  11    2.80    0.89
  -3  -2 -11    4.75    1.07
   3  -2  11    5.11    1.12
   4  -3 -11    1.39    0.86
  -4  -3  11    1.04    0.81
  -3  -3  11   21.18    1.90
   3  -3 -11   23.82    1.93
  -2   3  11   33.00    1.74
  -2  -3  11   30.64    1.79
   2  -3 -11   30.24    1.72
   2   3 -11   31.26    1.77
   1   3 -11   12.86    1.35
   1  -3 -11   11.57    1.28
   1  -3 -11   12.90    1.10
  -1   3  11   11.71    1.25
  -1  -3  11   11.96    1.16
  -1  -3  11   12.54    1.11
   0   3  11   18.91    1.57
   0  -3  11   18.76    1.47
   0   3 -11   14.59    1.47
   0  -3 -11   15.67    1.38
  -1  -3 -11   69.90    2.75
  -1   3 -11   69.03    2.83
   1  -3  11   66.73    2.78
   1   3  11   72.88    2.96
   2   3  11    4.08    1.04
  -2   3 -11    4.47    0.99
  -2  -3 -11    3.96    0.97
   2  -3  11    2.43    0.84
  -3  -3 -11   -0.69    0.66
   3  -3  11    0.81    0.70
   3   3  11    0.06    0.64
  -3   3 -11    0.86    0.85
   4  -4 -11    8.98    1.47
  -4  -4  11    7.61    1.43
   3   4 -11    8.28    1.16
  -3  -4  11    9.87    1.43
   3  -4 -11    8.89    1.32
   2  -4 -11    3.72    0.82
  -2   4  11    4.84    0.82
   2   4 -11    5.03    0.92
  -2  -4  11    3.62    0.81
   1  -4 -11    6.60    0.85
  -1   4  11    7.62    1.08
  -1  -4  11    6.18    0.83
   1   4 -11    9.23    1.23
  -1  -4  11    6.15    0.90
   1  -4 -11    7.02    1.06
   0  -4  11   57.04    2.36
   0   4  11   57.06    2.47
   0  -4 -11   57.45    2.37
   0   4 -11   57.53    2.54
  -1  -4 -11   17.31    1.53
   1  -4  11   18.32    1.63
   1   4  11   19.29    1.72
  -1   4 -11   15.83    1.59
   2   4  11    3.10    0.91
   2  -4  11    3.64    0.95
  -2   4 -11    2.13    0.79
  -2  -4 -11    3.23    0.91
  -3   4 -11    6.57    1.29
  -3  -4 -11    3.69    1.00
   3   4  11    5.97    1.32
   3  -4  11    7.55    1.39
  -4  -5  11    1.34    0.93
   4  -5 -11    2.53    0.98
   3   5 -11    5.31    0.99
  -3  -5  11    3.32    0.96
   3  -5 -11    4.74    1.02
   2   5 -11    5.43    0.97
  -2   5  11    5.00    0.88
  -2  -5  11    5.30    0.96
   2  -5 -11    4.79    0.89
   1  -5 -11    0.57    0.44
   1  -5 -11    0.77    0.62
  -1  -5  11    0.17    0.43
  -1  -5  11    0.47    0.39
   1   5 -11    0.38    0.43
  -1   5  11   -0.46    0.43
   0  -5 -11    7.82    1.04
   0  -5  11    8.76    1.10
   0   5 -11    9.15    1.26
   0   5  11    7.36    1.04
   1  -5  11   24.25    1.80
  -1   5 -11   25.17    1.90
  -1  -5 -11   26.52    1.63
   1   5  11   26.40    1.99
  -2  -5 -11    3.95    0.92
  -2   5 -11    2.99    0.86
   2   5  11    4.19    1.04
   2  -5  11    2.48    0.76
   3  -5  11    1.49    0.83
  -3   5 -11   -0.24    0.72
  -3  -5 -11   -0.40    0.59
   3   5  11   -1.15    0.56
   4  -6 -11    0.41    0.77
  -4  -6  11   -0.30    0.88
  -3   6  11    0.74    0.59
  -3  -6  11   -0.22    0.61
   3   6 -11    0.55    0.59
   3  -6 -11    1.12    0.67
   2   6 -11    1.30    0.64
   2  -6 -11    1.52    0.60
  -2  -6  11    1.32    0.57
  -2   6  11    0.10    0.47
  -1   6  11    6.81    0.97
  -1  -6  11    5.52    0.85
   1   6 -11    5.73    1.02
  -1  -6  11    7.66    0.94
   1  -6 -11    6.89    1.05
   1  -6 -11    7.42    0.88
   0  -6  11    5.15    0.84
   0  -6 -11    4.00    0.80
   0   6 -11    4.14    0.88
   0   6  11    5.77    0.97
  -1   6 -11    3.41    0.86
   1   6  11    5.30    0.98
   1  -6  11    2.42    0.69
  -1  -6 -11    3.31    0.77
  -2   6 -11    2.30    0.83
   2   6  11    3.54    0.96
   2  -6  11    2.18    0.75
  -2  -6 -11    3.00    0.80
  -3   6 -11   -0.58    0.76
   3   6  11    0.02    0.66
   3  -6  11    0.50    0.78
  -3  -6 -11    1.29    0.84
  -4  -7  11    0.07    0.84
   4  -7 -11    0.62    0.80
   3  -7 -11    0.85    0.61
   3   7 -11    0.69    0.58
  -3  -7  11   -0.53    0.56
  -3   7  11    0.17    0.52
   2  -7 -11    4.77    0.88
  -2   7  11    3.16    0.76
  -2  -7  11    3.17    0.81
   2   7 -11    4.59    0.97
   1  -7 -11    7.10    1.01
   1  -7 -11    6.97    0.90
  -1  -7  11    6.19    0.90
  -1   7  11    7.69    1.09
   1   7 -11    7.54    1.13
   0   7  11   17.15    1.57
   0  -7 -11   19.38    1.47
   0  -7  11   19.21    1.48
   0   7 -11   22.81    1.80
   1   7  11    6.13    1.02
   1  -7  11    6.49    0.98
  -1  -7 -11    7.28    1.02
  -1   7 -11    6.49    1.19
   2   7  11    4.62    1.05
  -2  -7 -11    4.85    1.03
   2  -7  11    4.70    1.02
  -2   7 -11    5.35    1.14
   3   7  11    0.71    0.74
   3  -7  11    0.49    0.73
  -3  -7 -11    1.16    0.79
  -3   7 -11   -0.08    0.77
  -4  -8  11    1.83    1.00
   4  -8 -11    3.78    1.15
   3  -8 -11    0.76    0.71
   3   8 -11    0.68    0.60
  -3  -8  11    1.50    0.82
  -3   8  11    1.41    0.67
  -2   8  11    0.46    0.44
  -2  -8  11    0.52    0.57
   2   8 -11    0.96    0.55
   2  -8 -11    0.28    0.59
  -1   8  11   23.14    1.71
   1  -8 -11   24.27    1.37
   1   8 -11   22.93    1.84
  -1  -8  11   23.59    1.47
   0   8  11   31.07    1.86
   0  -8  11   36.47    1.82
   0  -8 -11   37.46    1.80
   0   8 -11   36.26    2.06
   1   8  11    0.00    0.50
  -1  -8 -11    0.41    0.44
  -1   8 -11   -0.66    0.48
   1  -8  11    0.57    0.53
  -2   8 -11    2.66    0.87
   2  -8  11    0.78    0.62
   2   8  11    1.85    0.80
  -2  -8 -11    1.23    0.66
  -3  -8 -11   -0.23    0.69
  -3   8 -11    1.09    0.93
   3   8  11    0.80    0.77
   3  -8  11    0.50    0.82
   3  -9 -11    6.59    1.16
  -3   9  11    7.38    1.15
  -3  -9  11    5.22    1.16
   3   9 -11    7.43    1.18
   2   9 -11   11.20    1.44
  -2   9  11   14.04    1.43
   2  -9 -11   14.68    1.40
  -2  -9  11   12.25    1.39
   1  -9 -11    6.22    0.85
  -1   9  11    6.69    1.04
   1   9 -11    5.12    0.99
  -1  -9  11    5.70    0.92
   0  -9 -11    4.09    0.79
   0  -9  11    3.75    0.78
   0   9 -11    4.31    0.98
   0   9  11    2.99    0.77
  -1   9 -11   13.53    1.56
  -1  -9 -11   14.22    1.39
   1  -9  11   16.62    1.52
   1   9  11   16.79    1.71
  -2   9 -11    3.23    0.98
  -2  -9 -11    3.18    0.90
   2   9  11    3.47    0.99
   2  -9  11    4.73    1.03
  -3  -9 -11    0.22    0.76
   3  -9  11    1.12    0.73
  -3   9 -11    0.17    0.77
   3   9  11    0.13    0.76
  -3  10  11    7.86    1.21
   3 -10 -11    4.70    0.98
  -3 -10  11    5.46    1.17
   3  10 -11    8.16    1.31
   2  10 -11   -0.35    0.45
  -2  10  11    0.25    0.46
   2 -10 -11    0.06    0.46
  -2 -10  11    0.81    0.69
   1  10 -11   21.34    1.75
   1 -10 -11   19.31    1.38
  -1 -10  11   17.84    1.41
  -1  10  11   19.19    1.65
   0 -10  11   12.95    1.22
   0  10  11   11.63    1.38
   0 -10 -11   14.25    1.28
   0  10 -11   16.07    1.66
  -1  10 -11    2.43    0.89
   1 -10  11    2.20    0.71
  -1 -10 -11    1.14    0.56
   1  10  11    2.88    0.88
  -2 -10 -11    4.19    0.94
  -2  10 -11    3.11    0.98
   2 -10  11    4.32    1.02
   2  10  11    1.87    0.81
  -3  10 -11    3.70    1.14
   3  10  11    3.09    1.12
  -3 -10 -11    1.95    0.89
   3 -10  11    3.01    0.95
   3 -11 -11    8.07    1.26
  -3 -11  11    5.37    1.23
  -3  11  11    6.93    1.15
   3  11 -11    5.41    1.08
  -2 -11  11   14.72    1.54
   2  11 -11   16.92    1.69
   2 -11 -11   15.87    1.51
  -2  11  11   15.67    1.53
  -1 -11  11    6.11    0.95
   1 -11 -11    3.72    0.75
   1  11 -11    4.29    0.96
  -1  11  11    6.23    1.02
   0 -11 -11    6.50    0.92
   0 -11  11    5.33    0.80
   0  11  11    6.16    1.04
   0  11 -11    6.00    1.04
  -1 -11 -11    5.45    0.94
  -1  11 -11    3.26    0.88
   1  11  11    5.15    1.05
   1 -11  11    5.72    0.99
   2 -11  11    1.27    0.79
  -2  11 -11    2.82    0.89
   2  11  11    0.77    0.69
  -2 -11 -11    1.63    0.75
  -3 -11 -11   -0.08    0.68
   3  11  11    0.73    0.89
   3 -11  11    0.55    0.77
  -3  11 -11    1.37    0.84
   3  12 -11    4.31    1.06
   3 -12 -11    2.10    0.81
  -3 -12  11    2.20    1.00
  -3  12  11    1.01    0.74
  -2  12  11    3.93    0.94
   2 -12 -11    5.16    0.98
   2  12 -11    7.17    1.22
  -2 -12  11    4.68    1.01
   1  12 -11   14.37    1.57
   1 -12 -11   16.94    1.37
  -1 -12  11   12.61    1.29
  -1  12  11   15.77    1.58
   0 -12  11   21.81    1.36
   0  12  11   20.49    1.76
   0  12 -11   20.34    1.80
   0 -12 -11   19.69    1.44
   1  12  11    0.56    0.64
  -1 -12 -11    0.54    0.54
   1 -12  11    0.74    0.61
  -1  12 -11   -0.17    0.56
   2  12  11    0.15    0.61
  -2 -12 -11   -1.04    0.47
   2 -12  11    0.77    0.66
  -2  12 -11    0.47    0.79
   3  12  11    0.56    0.71
  -3 -12 -11   -0.09    0.73
   3 -12  11    1.42    0.87
  -3  12 -11    2.95    1.07
  -3  13  11   -0.31    0.64
   3 -13 -11    0.94    0.77
  -3 -13  11    0.38    0.78
   3  13 -11   -0.44    0.62
  -2 -13  11    2.92    0.88
  -2  13  11    2.16    0.71
   2  13 -11    1.84    0.81
   2 -13 -11    2.57    0.76
  -1  13  11   -0.08    0.42
   1 -13 -11    0.55    0.53
  -1 -13  11    0.32    0.54
   1  13 -11    1.61    0.67
   0  13  11   -0.28    0.52
   0  13 -11    0.85    0.59
  -1  13 -11    3.76    1.00
   1  13  11    3.76    0.96
   1 -13  11    5.39    0.99
  -1 -13 -11    4.02    0.84
   2 -13  11    1.20    0.70
   2  13  11   -0.20    0.66
  -2 -13 -11    0.91    0.61
  -2  13 -11    0.99    0.71
  -3 -13 -11    0.11    0.74
   3 -13  11   -0.03    0.84
   3  13  11    1.01    0.97
  -3  13 -11    1.10    0.82
   3 -14 -11    0.49    0.71
   3  14 -11    0.05    0.61
  -3 -14  11    0.15    0.80
  -3  14  11    0.07    0.61
  -2 -14  11    0.51    0.67
   2  14 -11    0.45    0.59
   2 -14 -11    1.38    0.66
  -2  14  11    0.24    0.59
  -1  14  11    6.90    1.11
   1  14 -11    7.24    1.19
  -1 -14  11    5.35    0.98
   1 -14 -11    4.76    0.88
   0  14 -11    0.63    0.63
   0  14  11    1.21    0.68
  -1  14 -11    6.46    1.18
   1 -14  11    8.63    1.23
   1  14  11    5.73    1.14
  -1 -14 -11    6.52    1.01
  -2 -14 -11    0.07    0.62
   2  14  11   -0.01    0.72
  -2  14 -11    0.34    0.75
   2 -14  11    0.71    0.69
  -3  15  11    1.69    0.75
  -3 -15  11    1.07    0.88
   3 -15 -11    0.84    0.73
   3  15 -11    0.83    0.66
  -2  15  11    1.03    0.75
  -2 -15  11    1.26    0.79
   2 -15 -11    0.72    0.64
   2  15 -11    1.42    0.69
  -1  15  11    2.80    0.82
   1 -15 -11    1.83    0.69
  -1 -15  11    2.67    0.77
   1  15 -11    1.41    0.68
   0  15  11    3.41    0.97
   0  15 -11    5.69    1.13
   1  15  11    1.61    0.80
   1 -15  11    1.36    0.62
  -1  15 -11    0.66    0.81
  -1 -15 -11    1.78    0.62
  -2 -15 -11    0.96    0.71
   2 -15  11    0.75    0.74
  -2  15 -11    1.08    0.75
   2  15  11    0.66    0.68
  -3 -16  11    3.97    1.11
  -3  16  11    4.89    1.07
   3  16 -11    5.87    1.21
   3 -16 -11    5.70    1.17
  -2  16  11    0.58    0.66
   2 -16 -11    2.94    0.86
   2  16 -11    0.90    0.70
  -2 -16  11    1.01    0.75
  -1  16  11    4.55    0.92
   1 -16 -11    3.74    0.86
   1  16 -11    3.75    0.97
  -1 -16  11    3.23    0.83
   0  16  11   -0.31    0.61
   0  16 -11    0.88    0.64
   1  16  11    0.09    0.74
   1 -16  11    3.00    0.85
  -1 -16 -11    1.60    0.69
  -1  16 -11    1.13    0.76
   2  16  11   -1.13    0.54
  -2 -16 -11   -0.51    0.59
   2 -16  11    0.96    0.70
  -2  16 -11    0.49    0.80
  -3  17  11    0.23    0.68
  -3 -17  11   -0.66    0.70
   3  17 -11    1.94    0.85
   3 -17 -11    0.48    0.83
  -2  17  11    0.34    0.65
   2 -17 -11    0.11    0.66
   2  17 -11    0.54    0.62
  -2 -17  11    1.09    0.71
   1 -17 -11    3.64    0.82
  -1 -17  11    2.27    0.83
  -1  17  11    3.22    0.82
   1  17 -11    1.70    0.70
   0  17  11    2.06    0.86
   0  17 -11    0.71    0.68
   1  17  11    0.54    0.78
  -1  17 -11    0.61    0.74
  -1 -17 -11    1.01    0.61
   1 -17  11    0.84    0.63
   2  17  11    3.85    1.15
  -2  17 -11    1.62    0.90
   2 -17  11    4.29    1.02
  -2 -17 -11    1.67    0.77
  -3  18  11    2.38    0.92
   3 -18 -11    1.90    0.89
  -3 -18  11    1.86    0.97
   3  18 -11    0.96    0.86
   2  18 -11    3.53    0.95
  -2  18  11    4.63    0.99
   2 -18 -11    2.82    0.88
  -2 -18  11    4.04    1.01
  -1 -18  11   -0.72    0.56
   1  18 -11   -0.31    0.51
  -1  18  11    0.50    0.56
   1 -18 -11    0.09    0.59
   0  18  11    7.76    1.31
   0  18 -11    6.44    1.24
   1  18  11   -0.62    0.62
  -1  18 -11    2.15    0.85
   2  18  11    0.47    0.79
  -2  18 -11    0.10    0.85
  -2 -18 -11    1.06    0.72
   2 -18  11    0.15    0.64
  -3 -19  11    2.07    1.13
   3 -19 -11    2.09    0.92
  -3  19  11    1.39    0.83
   3  19 -11    2.32    1.00
   2  19 -11    5.47    1.15
  -2 -19  11    2.90    0.91
  -2  19  11    4.98    1.06
   2 -19 -11    4.12    1.06
   1  19 -11    7.97    1.35
  -1 -19  11    8.32    1.22
  -1  19  11    6.82    1.18
   1 -19 -11    7.88    1.19
   0  19 -11    3.86    1.01
   0  19  11    3.79    0.94
  -1  19 -11    0.75    0.75
   1  19  11   -1.03    0.61
  -2  19 -11    0.46    0.76
   2 -19  11   -0.55    0.65
  -2 -19 -11   -0.37    0.60
   2  19  11   -0.56    0.81
  -2  20  11    0.16    0.59
  -2 -20  11   -0.49    0.70
   2 -20 -11    0.69    0.68
   2  20 -11   -0.09    0.57
   1  20 -11    0.46    0.72
   1 -20 -11    0.62    0.64
  -1 -20  11    0.05    0.62
  -1  20  11    0.41    0.61
   0  20  11    1.04    0.72
   0  20 -11    1.61    0.76
   1  20  11    0.73    0.74
  -1  20 -11    1.82    0.82
   2  20  11    0.17    0.88
  -2  20 -11    0.69    0.83
  -2 -20 -11    0.16    0.71
   2 -20  11    1.08    0.75
   2 -21 -11    1.24    0.80
   2  21 -11    0.05    0.63
  -2 -21  11    0.90    0.84
  -2  21  11    2.15    0.85
   1 -21 -11    0.62    0.66
  -1  21  11    0.28    0.62
   1  21 -11    0.11    0.72
  -1 -21  11    0.37    0.70
   0  21 -11    1.80    0.78
   0  21  11    1.97    0.81
   1  21  11    4.29    1.11
  -1  21 -11    4.82    1.11
  -2  21 -11    0.90    0.87
   2  21  11    0.38    0.81
  -2 -21 -11    1.39    0.78
   2 -21  11    0.55    0.80
  -2  22  11    0.51    0.74
   2  22 -11    1.28    0.74
  -2 -22  11   -0.11    0.82
   2 -22 -11    0.00    0.71
   1 -22 -11    1.35    0.71
  -1 -22  11    1.00    0.79
  -1  22  11    0.04    0.56
   1  22 -11    1.73    0.82
   0  22  11    2.34    0.90
   0  22 -11    2.15    0.92
  -1  22 -11   -0.43    0.69
   1  22  11    1.46    0.93
   2  23 -11    1.43    0.85
  -2  23  11    1.10    0.74
  -2 -23  11    0.90    0.93
   2 -23 -11    1.34    0.89
   1 -23 -11    5.16    1.04
   1  23 -11    6.73    1.26
  -1  23  11    3.62    0.98
  -1 -23  11    2.91    0.98
   0  23  11    1.04    0.86
   0  23 -11    0.62    0.74
  -1  23 -11   -0.53    0.65
   1  23  11    1.62    0.90
  -2 -24  11    3.99    1.11
  -2  24  11    3.80    1.00
   2  24 -11    2.42    1.05
   2 -24 -11    2.16    0.88
  -1  24  11    0.10    0.61
  -1 -24  11    0.72    0.86
   1  24 -11   -0.01    0.72
   1 -24 -11    2.33    0.82
   0  24  11   -0.06    0.60
   0  24 -11    1.11    0.86
  -1  24 -11    0.89    0.78
   1  24  11    0.73    0.81
  -1  25  11    0.51    0.69
   1  25 -11    0.50    0.75
  -1 -25  11   -0.84    0.76
   1 -25 -11    0.61    0.66
   0  25 -11    1.48    0.82
   0  25  11    2.19    0.94
   1  25  11    3.38    1.06
  -1  25 -11    3.06    0.95
   1 -26 -11    2.42    0.85
   1  26 -11    4.22    1.16
  -1  26  11    2.84    1.01
  -1 -26  11    4.02    1.12
   0  26  11    5.31    1.24
   0  26 -11    5.86    1.27
   3   0 -12   47.46    2.51
   2   0 -12   10.24    1.23
   2   0 -12   12.21    1.36
  -1   0  12   11.27    1.24
   1   0 -12   13.40    1.44
   0   0  12    2.37    0.67
   0   0 -12    1.28    0.62
  -1   0 -12    3.49    0.87
   1   0  12    7.85    1.23
  -2   0 -12    2.98    0.88
   2   0  12    1.76    0.80
  -3   0 -12    4.89    1.21
   3   0  12    2.33    0.96
   3  -1 -12    0.61    0.65
   3   1 -12    1.77    0.82
   2  -1 -12   21.73    1.66
  -2   1  12   24.86    1.57
   2   1 -12   23.22    1.72
   2   1 -12   22.15    1.73
   1  -1 -12   37.52    2.02
  -1   1  12   35.50    1.88
  -1  -1  12   37.60    1.91
   1   1 -12   39.33    2.08
   0  -1 -12    0.71    0.55
   0  -1  12    1.10    0.54
   0   1  12    1.67    0.61
   0   1 -12    0.92    0.62
   1   1  12   14.48    1.58
  -1   1 -12   12.45    1.48
   1  -1  12    9.71    1.29
  -1  -1 -12   16.35    1.60
  -2   1 -12   19.45    1.89
   2   1  12   22.02    2.02
   2  -1  12   21.80    2.01
  -2  -1 -12   19.58    1.92
   3   1  12    0.63    0.69
  -3   1 -12    0.89    0.89
  -3  -1 -12    1.82    0.96
   3  -1  12    0.52    0.66
  -3  -2  12    9.01    1.38
   3  -2 -12    9.35    1.35
  -2   2  12    0.77    0.54
  -2  -2  12    0.15    0.57
   2   2 -12    0.31    0.49
   2  -2 -12    1.57    0.67
   1   2 -12    7.50    1.16
   1  -2 -12    6.63    1.04
  -1  -2  12    6.10    0.91
  -1   2  12    6.10    0.94
   0  -2 -12    4.11    0.88
   0   2  12    6.86    1.06
   0  -2  12    6.22    0.98
   0   2 -12    6.18    1.08
   1  -2  12   14.91    1.60
  -1   2 -12   12.10    1.47
  -1  -2 -12   11.71    1.43
   1   2  12   13.45    1.55
  -2  -2 -12    0.20    0.63
   2  -2  12    1.93    0.73
  -2   2 -12    0.03    0.63
   2   2  12    1.87    0.74
  -3  -2 -12    2.49    0.99
  -3   2 -12    1.84    0.98
   3   2  12    1.43    0.83
   3  -2  12    2.68    0.97
  -3  -3  12    0.40    0.74
   3  -3 -12    0.83    0.69
   2   3 -12    0.85    0.59
   2  -3 -12    0.57    0.57
  -2  -3  12    1.58    0.66
  -2   3  12    1.25    0.58
   1   3 -12    0.74    0.55
  -1  -3  12   -0.75    0.36
   1  -3 -12    1.24    0.62
  -1   3  12    0.24    0.49
   0  -3  12    1.61    0.58
   0   3 -12    0.21    0.53
   0   3  12    1.60    0.63
   0  -3 -12    2.13    0.72
   1  -3  12    1.86    0.73
   1   3  12    0.24    0.53
  -1   3 -12    0.28    0.61
  -1  -3 -12    1.83    0.76
   2   3  12    0.67    0.70
   2  -3  12    1.72    0.65
  -2  -3 -12    0.38    0.57
  -2   3 -12    0.46    0.71
   3   3  12   -0.25    0.65
  -3  -3 -12    1.99    1.02
  -3   3 -12    0.96    0.91
   3  -3  12    3.02    0.96
   3  -4 -12    3.27    0.90
  -3  -4  12    1.20    0.79
   2  -4 -12    5.66    0.97
  -2  -4  12    6.38    1.09
   2   4 -12    4.37    0.93
  -2   4  12    6.59    1.00
   1  -4 -12    1.18    0.59
  -1   4  12    0.66    0.56
  -1  -4  12    0.70    0.46
   1   4 -12    0.56    0.51
   0  -4  12    4.03    0.79
   0   4 -12    3.06    0.84
   0  -4 -12    3.02    0.79
   0   4  12    5.23    0.98
  -1   4 -12    0.73    0.56
   1   4  12    0.14    0.52
  -1  -4 -12    0.22    0.56
   1  -4  12    0.27    0.56
  -2   4 -12    1.09    0.81
  -2  -4 -12    1.62    0.76
   2   4  12    0.55    0.75
   2  -4  12    1.97    0.75
   3   4  12    1.82    0.94
  -3  -4 -12    0.38    0.79
   3  -4  12    3.38    0.99
  -3   4 -12    0.42    0.80
   3   5 -12    1.05    0.61
  -3  -5  12    0.70    0.75
   3  -5 -12    0.33    0.62
   2  -5 -12   23.36    1.70
  -2  -5  12   28.01    1.75
  -2   5  12   24.33    1.60
   2   5 -12   19.96    1.76
   1   5 -12    7.54    1.18
  -1   5  12    5.19    0.96
  -1  -5  12    8.34    1.02
   1  -5 -12    5.88    1.01
   0   5  12    1.51    0.57
   0  -5 -12    1.06    0.63
   0   5 -12    1.50    0.68
   0  -5  12    1.55    0.55
  -1   5 -12    5.42    1.06
   1  -5  12    6.11    1.05
  -1  -5 -12    6.35    1.03
   1   5  12    7.55    1.22
  -2  -5 -12    6.58    1.19
   2   5  12    6.47    1.35
  -2   5 -12    6.61    1.23
   2  -5  12    9.03    1.36
  -3  -5 -12   -0.58    0.80
   3  -5  12   -0.35    0.76
  -3   5 -12    0.16    0.77
   3   5  12   -0.37    0.68
   3   6 -12    3.62    0.93
  -3  -6  12    4.76    1.10
   3  -6 -12    4.76    1.09
   2   6 -12    2.33    0.78
   2  -6 -12    4.43    0.86
  -2  -6  12    2.05    0.79
  -2   6  12    1.99    0.68
  -1   6  12   10.32    1.33
   1   6 -12   11.91    1.42
   0   6 -12   51.01    2.51
   0  -6  12   47.67    2.24
   0  -6 -12   48.45    2.25
   0   6  12   49.67    2.43
  -1   6 -12   14.72    1.70
  -1  -6 -12   14.84    1.49
   1  -6  12   14.68    1.55
   1   6  12   18.43    1.83
  -2   6 -12    1.48    0.83
   2  -6  12    0.41    0.66
  -2  -6 -12    1.89    0.81
   2   6  12    2.35    0.91
  -3   6 -12    3.65    1.15
  -3  -6 -12    2.31    0.99
   3   6  12    2.66    0.90
   3  -6  12    3.42    1.02
   3   7 -12    0.65    0.66
   3  -7 -12    0.52    0.67
  -3  -7  12    0.28    0.77
  -2   7  12   34.88    1.99
  -2  -7  12   33.92    1.99
   2   7 -12   31.38    2.19
   2  -7 -12   34.15    1.88
  -1   7  12   11.96    1.44
   1   7 -12   16.06    1.65
   0  -7  12    5.35    0.90
   0  -7 -12    3.57    0.82
   0   7 -12    3.85    0.92
   0   7  12    4.62    0.90
   1   7  12   10.48    1.40
  -1  -7 -12    9.52    1.24
  -1   7 -12    9.94    1.40
   1  -7  12    9.34    1.26
  -2  -7 -12    8.69    1.37
   2   7  12    9.58    1.53
  -2   7 -12    8.24    1.46
   2  -7  12    8.16    1.26
   3  -7  12    1.23    0.80
   3   7  12    1.02    0.84
  -3  -7 -12    2.10    1.00
  -3   7 -12    0.07    0.85
  -3   8  12    8.28    1.22
   3  -8 -12    8.79    1.29
  -3  -8  12    7.50    1.30
   3   8 -12    5.42    1.10
  -2  -8  12    0.51    0.62
  -2   8  12    1.32    0.64
   2   8 -12    0.78    0.67
   2  -8 -12    0.31    0.55
   1   8 -12    7.10    1.15
  -1   8  12    5.47    1.00
   0   8 -12    0.92    0.65
   0  -8 -12    0.69    0.56
   0  -8  12    1.11    0.55
   0   8  12    0.48    0.50
   1   8  12    4.20    0.90
   1  -8  12    4.29    0.88
  -1   8 -12    3.03    0.90
  -1  -8 -12    2.48    0.73
   2   8  12    1.15    0.82
  -2  -8 -12   -0.23    0.51
  -2   8 -12    0.42    0.77
   2  -8  12    0.47    0.66
   3   8  12    0.81    0.88
   3  -8  12    2.67    1.02
  -3  -8 -12    1.63    0.94
  -3   8 -12    1.00    0.89
   3   9 -12   -0.54    0.56
  -3  -9  12    1.23    0.88
   3  -9 -12    0.88    0.71
  -3   9  12   -0.16    0.59
   2  -9 -12   16.18    1.55
   2   9 -12   17.79    1.77
  -2   9  12   14.94    1.54
  -2  -9  12   13.48    1.52
   1   9 -12    0.19    0.56
  -1   9  12    1.60    0.61
   0  -9 -12   -0.16    0.51
   0  -9  12    0.74    0.52
   0   9  12    0.26    0.56
   0   9 -12    0.77    0.62
   1   9  12    5.29    1.09
  -1  -9 -12    3.64    0.87
  -1   9 -12    1.10    0.76
   1  -9  12    4.12    0.89
  -2   9 -12    5.80    1.25
  -2  -9 -12    4.60    1.04
   2   9  12    4.55    1.10
   2  -9  12    4.82    1.08
  -3  10  12    0.91    0.68
   3 -10 -12    0.21    0.69
   3  10 -12   -0.20    0.57
  -3 -10  12    0.04    0.68
   2 -10 -12    2.78    0.81
   2  10 -12    2.09    0.72
  -2  10  12    2.03    0.71
  -2 -10  12    1.87    0.82
  -1  10  12    0.22    0.57
   1  10 -12    0.56    0.52
   0 -10 -12    4.17    0.83
   0  10 -12    3.68    0.91
   0  10  12    3.04    0.78
   0 -10  12    2.28    0.66
  -1  10 -12    1.85    0.78
   1  10  12    2.35    0.83
   1 -10  12    2.08    0.70
  -1 -10 -12    2.52    0.82
   2  10  12    1.86    0.86
  -2 -10 -12    1.29    0.73
   2 -10  12    3.16    0.96
  -2  10 -12    0.83    0.84
   3  11 -12    0.37    0.64
   3 -11 -12    0.53    0.77
  -3  11  12    0.58    0.67
  -3 -11  12   -0.55    0.74
  -2 -11  12   -0.10    0.71
   2  11 -12    0.01    0.62
   2 -11 -12    1.77    0.67
  -2  11  12    0.15    0.54
   1  11 -12   12.18    1.53
  -1  11  12   13.68    1.54
   0  11  12   -0.06    0.51
   0 -11  12    0.20    0.43
   0  11 -12    1.21    0.66
  -1 -11 -12    0.85    0.61
   1 -11  12    0.57    0.64
   1  11  12    0.16    0.69
  -1  11 -12   -0.23    0.56
   2 -11  12    3.51    0.89
  -2 -11 -12    3.33    0.99
  -2  11 -12    2.94    1.10
   2  11  12    2.65    0.90
  -3 -12  12    6.90    1.38
   3 -12 -12    8.04    1.34
   3  12 -12    8.00    1.36
  -3  12  12    6.95    1.21
  -2  12  12    5.18    1.03
   2 -12 -12    8.36    1.25
   2  12 -12    5.96    1.16
  -2 -12  12    4.97    1.09
   1  12 -12    2.01    0.68
  -1  12  12    1.24    0.67
   0  12 -12    6.08    1.12
   0  12  12    9.41    1.33
  -1  12 -12    0.56    0.66
   1  12  12    0.69    0.68
  -1 -12 -12    0.05    0.54
   1 -12  12    0.80    0.61
   2  12  12    1.00    0.77
   2 -12  12    1.24    0.76
  -2  12 -12    0.68    0.78
  -2 -12 -12   -0.04    0.70
  -3  13  12    0.15    0.68
  -3 -13  12    1.00    0.82
   3  13 -12    2.31    0.93
   3 -13 -12    1.59    0.86
  -2 -13  12    5.67    1.11
   2  13 -12    3.94    0.96
  -2  13  12    3.14    0.90
   2 -13 -12    4.21    0.92
   1  13 -12    7.43    1.24
  -1  13  12    9.12    1.29
   0  13 -12    0.21    0.61
   0  13  12    0.77    0.70
   1 -13  12    3.56    0.88
  -1 -13 -12    3.82    0.86
   1  13  12    3.62    1.00
  -1  13 -12    1.63    0.78
   2  13  12    1.74    0.96
   2 -13  12    3.90    0.99
  -2 -13 -12    3.64    0.94
  -2  13 -12    0.26    0.76
  -3  14  12    1.17    0.67
   3  14 -12    1.56    0.82
  -3 -14  12   -0.44    0.85
   3 -14 -12    0.61    0.79
   2  14 -12    0.73    0.68
   2 -14 -12    1.52    0.76
  -2  14  12    1.05    0.60
  -2 -14  12    0.11    0.69
  -1  14  12    6.39    1.11
   1  14 -12    5.04    1.08
   0  14 -12    9.95    1.43
   0  14  12    8.82    1.33
   1  14  12    8.02    1.40
  -1 -14 -12    7.97    1.16
   1 -14  12    5.41    1.00
  -1  14 -12    6.84    1.26
  -2 -14 -12    0.69    0.73
   2 -14  12    1.82    0.88
  -2  14 -12    1.31    0.86
   2  14  12    0.47    0.72
   3  15 -12    0.67    0.83
   3 -15 -12    2.55    0.88
  -3  15  12    1.34    0.79
  -3 -15  12    0.55    0.88
  -2  15  12    5.12    1.07
   2 -15 -12    4.47    1.03
   2  15 -12    6.12    1.21
  -2 -15  12    7.25    1.24
  -1  15  12    1.46    0.64
   1  15 -12    1.36    0.69
   0  15 -12    1.14    0.77
   0  15  12    0.99    0.72
   1  15  12    0.20    0.72
  -1 -15 -12    0.06    0.58
   1 -15  12    0.47    0.63
  -1  15 -12    0.07    0.73
  -2 -15 -12    2.20    0.85
   2 -15  12    3.01    0.97
  -2  15 -12    2.04    1.04
   2  15  12    1.60    0.98
   3  16 -12   -0.37    0.69
   3 -16 -12    0.77    0.75
  -3  16  12    1.21    0.82
  -3 -16  12   -1.30    0.77
  -2  16  12    3.22    0.91
   2 -16 -12    2.41    0.82
   2  16 -12    2.71    1.02
  -2 -16  12    2.15    0.88
   1  16 -12    0.79    0.67
  -1  16  12    1.92    0.78
   0  16 -12    1.31    0.73
   0  16  12    1.30    0.75
   1  16  12   -0.04    0.72
  -1  16 -12    0.23    0.71
   1 -16  12    0.99    0.67
  -2  16 -12    1.99    0.96
   2  16  12    0.58    0.77
   2 -16  12    0.73    0.79
  -2 -16 -12    1.46    0.86
   2 -17 -12    1.88    0.75
   2  17 -12    4.35    1.10
  -2 -17  12    1.98    0.90
  -2  17  12    4.65    1.07
   1  17 -12    0.10    0.56
  -1  17  12    0.74    0.67
   0  17 -12    1.56    0.86
   0  17  12    1.67    0.80
   1  17  12    0.89    0.76
  -1  17 -12   -0.23    0.68
   2 -17  12    2.20    0.94
  -2 -17 -12    1.55    0.82
   2  17  12    1.65    0.98
  -2  17 -12    3.12    1.10
  -2 -18  12    0.47    0.77
  -2  18  12    0.90    0.70
   2  18 -12    0.49    0.66
   2 -18 -12    0.75    0.67
  -1  18  12    1.65    0.79
   1  18 -12    1.11    0.76
   0  18  12    9.64    1.54
   0  18 -12    6.36    1.31
   1  18  12   -0.60    0.58
  -1  18 -12   -0.02    0.71
   2 -18  12    1.57    0.82
  -2 -18 -12    0.59    0.76
   2  18  12   -0.37    0.78
  -2  18 -12   -0.02    0.89
   2 -19 -12    0.48    0.78
  -2  19  12    0.46    0.68
  -2 -19  12    0.40    0.79
   2  19 -12    0.21    0.78
   1  19 -12    0.80    0.70
  -1  19  12   -0.41    0.48
   0  19 -12    1.01    0.77
   0  19  12    2.12    0.87
   1  19  12    0.85    0.89
  -1  19 -12    1.24    0.86
   2  20 -12    1.27    0.92
   2 -20 -12    1.10    0.78
  -2  20  12    1.38    0.82
  -2 -20  12    0.48    0.86
   1  20 -12    0.59    0.67
  -1  20  12   -0.11    0.54
   0  20  12    0.95    0.80
   0  20 -12    0.57    0.81
  -1  20 -12    1.64    0.94
   1  20  12    1.99    0.97
   2 -21 -12    0.57    0.83
   2  21 -12    0.64    0.83
  -2 -21  12   -1.13    0.76
  -2  21  12    1.45    0.78
   1  21 -12    0.30    0.67
  -1  21  12    0.08    0.69
   0  21  12    0.61    0.81
   0  21 -12    0.11    0.59
   1  21  12    5.31    1.36
  -1  21 -12    6.19    1.29
  -2 -22  12   -0.64    0.82
   2  22 -12    0.78    0.82
   2 -22 -12   -0.24    0.74
  -2  22  12    0.61    0.72
  -1  22  12    0.38    0.74
   1  22 -12    1.51    0.95
   0  22 -12    1.46    0.86
   0  22  12    2.53    1.09
   1  22  12   -0.08    0.86
  -1  22 -12   -0.77    0.72
  -1  23  12    0.30    0.77
   1  23 -12    0.78    0.92
   0  23  12    2.21    1.14
   0  23 -12    0.54    0.81
   1  24 -12    2.73    1.02
  -1  24  12    3.02    1.04
   0  24 -12    3.49    1.12
   0  24  12    2.84    1.21
   3   0 -13    1.36    0.74
   2   0 -13   -0.21    0.58
  -1   0  13    0.99    0.54
   1   0 -13    1.21    0.57
   0   0  13    1.11    0.60
   0   0 -13    0.54    0.60
   1   0  13    1.27    0.64
  -1   0 -13    0.44    0.63
  -2   0 -13    0.31    0.75
   2   0  13    0.51    0.58
  -3  -1  13    5.45    1.22
   3  -1 -13    3.43    0.92
   2   1 -13    0.92    0.60
  -2  -1  13    0.94    0.68
   2  -1 -13    0.07    0.62
  -1  -1  13    2.21    0.62
   1   1 -13    3.36    0.89
  -1   1  13    3.59    0.77
   1  -1 -13    1.80    0.73
   0   1 -13    1.23    0.71
   0  -1 -13    0.64    0.69
   0  -1  13    2.53    0.71
   0   1  13    2.89    0.76
  -1  -1 -13    0.81    0.72
   1  -1  13    1.91    0.70
   1   1  13    2.82    0.79
  -1   1 -13    2.44    0.85
  -2   1 -13    2.27    0.94
   2  -1  13    1.64    0.74
  -2  -1 -13    2.96    0.95
   2   1  13    3.49    1.00
  -3  -2  13    6.61    1.26
   3  -2 -13    6.62    1.20
   2   2 -13   14.76    1.60
  -2   2  13   19.89    1.68
   2  -2 -13   18.59    1.63
  -2  -2  13   20.26    1.69
  -1  -2  13   -0.41    0.45
   1  -2 -13    0.82    0.62
   1   2 -13    0.19    0.57
  -1   2  13   -0.03    0.47
   0   2  13    2.45    0.81
   0   2 -13    4.16    1.02
   0  -2 -13    4.10    0.90
   0  -2  13    4.60    0.92
  -1   2 -13    4.61    1.02
   1  -2  13    5.71    1.07
   1   2  13    3.93    0.94
  -1  -2 -13    4.18    1.00
  -2  -2 -13    2.84    0.91
  -2   2 -13    2.00    0.95
   2  -2  13    1.77    0.76
   2   2  13    4.18    1.00
   3  -3 -13    3.23    0.93
  -3  -3  13    1.59    0.93
   2  -3 -13    0.69    0.69
  -2   3  13    0.48    0.65
  -2  -3  13    0.96    0.69
   2   3 -13    0.56    0.61
  -1   3  13   23.83    1.82
  -1  -3  13   26.85    1.65
   1  -3 -13   28.56    1.98
   1   3 -13   28.90    2.08
   0  -3  13    5.32    0.98
   0   3 -13    7.70    1.27
   0   3  13    8.96    1.27
   0  -3 -13    8.10    1.23
   1  -3  13    0.73    0.64
  -1  -3 -13    0.35    0.56
   1   3  13   -0.16    0.54
  -1   3 -13    0.00    0.64
   2  -3  13    4.10    1.05
  -2  -3 -13    2.40    0.90
   2   3  13    1.43    0.82
  -2   3 -13    0.38    0.76
   3  -4 -13    3.83    1.04
  -3  -4  13    2.29    1.01
   2   4 -13   17.13    1.73
   2  -4 -13   18.78    1.65
  -2  -4  13   18.57    1.65
  -2   4  13   21.56    1.72
   1  -4 -13    0.68    0.63
  -1   4  13    0.21    0.53
  -1  -4  13    0.38    0.51
   1   4 -13    0.11    0.62
   0   4 -13   20.58    1.91
   0   4  13   18.80    1.79
   0  -4 -13   20.89    1.82
   0  -4  13   23.59    1.80
   1  -4  13    5.25    1.05
  -1   4 -13    3.60    0.96
  -1  -4 -13    2.09    0.80
   1   4  13    1.52    0.74
  -2   4 -13   -0.07    0.72
  -2  -4 -13    1.11    0.76
   2  -4  13    4.62    1.05
   2   4  13    0.38    0.73
  -3  -5  13   -0.41    0.71
   3  -5 -13   -0.10    0.74
  -2   5  13    4.91    1.00
   2   5 -13    5.32    1.08
   2  -5 -13    4.55    0.95
  -2  -5  13    7.14    1.20
   1   5 -13   19.87    1.83
  -1   5  13   15.45    1.59
   0  -5 -13    3.23    0.82
   0   5 -13    4.53    1.01
   0  -5  13    3.75    0.82
   0   5  13    4.80    1.00
   1   5  13   -0.58    0.53
  -1  -5 -13    0.25    0.63
  -1   5 -13    0.70    0.62
   1  -5  13    0.73    0.68
   2   5  13    1.78    0.93
   2  -5  13    3.04    0.93
  -2   5 -13    1.38    0.85
  -2  -5 -13    2.29    0.94
   3  -6 -13    0.65    0.80
  -3  -6  13    0.12    0.73
   2  -6 -13    1.70    0.74
  -2   6  13    0.99    0.66
  -2  -6  13    1.70    0.76
   2   6 -13    0.59    0.68
   1   6 -13   17.91    1.80
  -1   6  13   11.86    1.47
   0   6 -13    6.14    1.20
   0   6  13    6.60    1.12
   0  -6  13    9.17    1.22
   0  -6 -13    8.82    1.24
   1  -6  13    0.66    0.57
  -1   6 -13    3.02    0.95
  -1  -6 -13    0.60    0.70
   1   6  13    2.18    0.79
  -2  -6 -13   -0.08    0.67
   2  -6  13    1.40    0.77
   2   6  13    1.65    0.84
  -2   6 -13   -0.21    0.79
  -3  -7  13   -0.10    0.79
   3   7 -13    1.73    0.79
   3  -7 -13   -0.67    0.61
  -2   7  13    0.26    0.60
   2  -7 -13    0.98    0.65
   2   7 -13   -0.02    0.63
  -2  -7  13   -0.09    0.65
   1   7 -13    1.01    0.68
  -1   7  13    1.17    0.68
   0   7  13   11.88    1.48
   0  -7 -13    9.78    1.32
   0  -7  13   11.37    1.31
   0   7 -13   10.23    1.52
   1  -7  13    8.92    1.24
  -1  -7 -13    8.56    1.26
   1   7  13    9.26    1.41
  -1   7 -13    6.11    1.15
  -2   7 -13    1.10    0.91
   2  -7  13    0.82    0.75
  -2  -7 -13    0.42    0.74
   2   7  13    2.24    0.96
   3   8 -13    0.21    0.72
   3  -8 -13    1.30    0.83
  -3  -8  13    1.41    0.89
  -2  -8  13    2.89    0.97
  -2   8  13    4.06    0.91
   2   8 -13    4.17    1.00
   2  -8 -13    4.13    0.98
  -1   8  13    4.43    1.01
   1   8 -13    5.89    1.15
   0   8 -13   -0.33    0.56
   0  -8 -13    1.33    0.60
   0   8  13   -0.10    0.58
   0  -8  13    1.27    0.63
   1   8  13    2.17    0.75
   1  -8  13    4.49    0.99
  -1   8 -13    3.03    0.99
  -1  -8 -13    2.65    0.80
   2   8  13    0.46    0.76
  -2  -8 -13    1.79    0.85
   2  -8  13    0.37    0.67
  -2   8 -13    4.63    1.36
  -3   9  13    1.89    0.85
   3   9 -13    2.43    0.92
   3  -9 -13    1.95    0.95
  -3  -9  13    1.87    0.92
  -2  -9  13    0.56    0.62
   2  -9 -13    1.08    0.71
   2   9 -13   -0.04    0.63
  -2   9  13    1.19    0.73
   1   9 -13   13.57    1.62
  -1   9  13   14.95    1.65
   0   9  13   -0.09    0.51
   0  -9  13    0.83    0.53
   0   9 -13   -0.25    0.58
   0  -9 -13    0.14    0.53
  -1   9 -13    1.39    0.78
   1  -9  13    0.82    0.64
  -1  -9 -13    0.16    0.60
   1   9  13    1.63    0.66
   2  -9  13    1.62    0.82
  -2  -9 -13    1.92    0.92
  -2   9 -13    1.90    0.96
   2   9  13    2.73    0.93
   3 -10 -13    6.02    1.27
   3  10 -13    5.61    1.20
  -3 -10  13    6.03    1.35
  -3  10  13    4.91    1.06
   2  10 -13    1.27    0.78
   2 -10 -13    2.69    0.87
  -2  10  13    1.27    0.70
  -2 -10  13    3.41    0.94
   1  10 -13    0.39    0.67
  -1  10  13    0.76    0.74
   0  10  13    5.03    1.04
   0  10 -13    4.53    1.06
   1  10  13   12.35    1.67
   1 -10  13    9.11    1.24
  -1 -10 -13   10.91    1.36
  -1  10 -13   11.34    1.68
   2 -10  13    0.61    0.74
  -2 -10 -13    1.03    0.80
  -2  10 -13    0.84    0.95
   2  10  13    0.98    0.77
   3 -11 -13    1.27    0.82
  -3 -11  13    1.05    0.92
   3  11 -13    0.67    0.80
  -3  11  13    0.25    0.70
  -2  11  13    0.66    0.64
   2 -11 -13    2.88    0.92
   2  11 -13    1.00    0.81
  -2 -11  13    1.74    0.87
  -1  11  13    6.34    1.17
   1  11 -13    7.42    1.24
   0  11  13    1.76    0.70
   0  11 -13    3.96    0.93
   1  11  13    7.78    1.43
  -1  11 -13    5.90    1.25
  -1 -11 -13    6.56    1.14
   1 -11  13    7.26    1.23
   2  11  13    6.77    1.41
  -2 -11 -13    5.06    1.17
   2 -11  13    3.96    1.05
  -2  11 -13    2.49    1.02
   3  12 -13    1.09    0.88
  -3 -12  13    2.42    1.05
   3 -12 -13    1.46    0.95
  -3  12  13    1.59    0.81
  -2  12  13    1.43    0.71
  -2 -12  13    0.54    0.75
   2 -12 -13   -0.42    0.65
   2  12 -13    1.03    0.71
  -1  12  13   13.12    1.53
   1  12 -13   10.65    1.44
   0  12 -13   21.06    2.01
   0  12  13   15.30    1.73
  -1  12 -13    0.22    0.69
  -1 -12 -13    1.37    0.66
   1  12  13    0.93    0.78
   1 -12  13    1.16    0.70
  -2 -12 -13    1.06    0.83
   2  12  13    1.75    0.91
  -2  12 -13    0.01    0.85
   2 -12  13    0.52    0.85
   3 -13 -13    2.81    1.06
  -3  13  13    3.55    1.00
  -3 -13  13    1.61    0.94
   3  13 -13    3.38    1.07
  -2 -13  13    6.29    1.18
   2  13 -13    8.26    1.45
   2 -13 -13    9.45    1.29
  -2  13  13    4.98    1.04
   1  13 -13   14.61    1.75
  -1  13  13   11.22    1.47
   0  13 -13    2.22    0.82
   0  13  13   -0.59    0.49
   1 -13  13    0.44    0.72
  -1  13 -13    0.06    0.78
  -1 -13 -13    1.23    0.71
   1  13  13    1.18    0.79
   2 -13  13    1.18    0.87
  -2 -13 -13   -0.61    0.65
   2  13  13   -0.14    0.77
  -2  13 -13    0.34    0.87
   2  14 -13    0.17    0.64
   2 -14 -13    0.96    0.69
  -2 -14  13    0.80    0.79
  -2  14  13    0.53    0.66
  -1  14  13    2.65    0.81
   1  14 -13    2.14    0.85
   0  14  13    1.29    0.67
   0  14 -13    1.70    0.77
   1 -14  13    0.69    0.66
  -1 -14 -13   -0.08    0.58
   1  14  13    1.69    0.91
  -1  14 -13    0.45    0.78
  -2  14 -13    2.45    0.98
  -2 -14 -13    1.80    0.92
   2  14  13    3.27    1.07
   2 -14  13    3.37    0.93
   2  15 -13    0.39    0.76
  -2  15  13   -0.08    0.67
  -2 -15  13    0.87    0.80
   2 -15 -13    1.25    0.83
  -1  15  13    0.05    0.58
   1  15 -13    0.54    0.72
   0  15 -13    1.09    0.78
   0  15  13    1.50    0.78
  -1  15 -13    0.56    0.83
   1  15  13    0.70    0.78
  -2 -16  13    2.50    0.98
   2  16 -13   -0.51    0.67
  -2  16  13    0.15    0.73
   2 -16 -13   -0.01    0.68
   1  16 -13    0.19    0.56
  -1  16  13    1.15    0.70
   0  16  13    1.31    0.88
   0  16 -13    0.93    0.81
   1  16  13    4.05    1.12
  -1  16 -13    3.63    1.18
   2 -17 -13    8.67    1.39
   2  17 -13    8.30    1.52
  -2  17  13    8.87    1.48
  -2 -17  13    9.52    1.48
   1  17 -13    2.63    0.89
  -1  17  13    3.38    0.98
   0  17  13    0.48    0.81
   0  17 -13    0.41    0.77
  -1  17 -13    2.88    1.13
   1  17  13    4.74    1.18
   2 -18 -13   -0.12    0.79
  -2  18  13    0.80    0.76
  -2 -18  13   -1.05    0.76
   2  18 -13    0.53    0.74
   1  18 -13    7.00    1.28
  -1  18  13    5.72    1.18
   0  18  13    5.55    1.28
   0  18 -13    7.51    1.40
   1  18  13    0.66    0.91
  -1  18 -13    0.82    0.94
   2 -19 -13    0.93    0.78
   2  19 -13    2.45    0.98
  -2 -19  13    0.74    0.95
  -2  19  13    0.48    0.78
   1  19 -13    1.06    0.75
  -1  19  13    1.58    0.85
   0  19 -13    1.47    0.90
   0  19  13    1.28    0.93
   1  19  13    3.13    1.20
  -1  19 -13    3.65    1.14
   1  20 -13    1.07    0.89
  -1  20  13    1.22    0.87
   0  20  13    3.14    1.10
   0  20 -13    5.10    1.23
   1  20  13    1.94    1.08
  -1  20 -13    0.87    0.87
  -1  21  13    3.37    1.00
   1  21 -13    3.28    1.10
   0  21 -13   -0.85    0.71
   0  21  13    0.20    0.87
   0  22 -13   -1.23    0.59
   0  22  13    0.44    0.84
  -3   0  14   -0.03    0.78
  -2   0  14    1.15    0.72
   1   0 -14    0.27    0.69
  -1   0  14    1.12    0.67
   0   0 -14    2.41    0.86
   0   0  14    7.36    1.18
   1   0  14   11.84    1.53
  -1   0 -14   12.07    1.66
   2   0  14    2.79    0.96
  -2   0 -14    1.65    0.89
   3  -1 -14    2.49    1.00
  -3  -1  14    0.45    0.82
  -2  -1  14   -0.33    0.63
  -1  -1  14    1.13    0.64
   1  -1 -14    1.52    0.74
  -1   1  14    2.35    0.73
   1   1 -14    1.72    0.75
   0   1  14    5.60    1.04
   0  -1  14    5.71    1.05
   0  -1 -14    7.46    1.29
   0   1 -14    7.71    1.33
  -1   1 -14    0.77    0.73
   1  -1  14    0.94    0.70
   1   1  14    1.33    0.66
  -1  -1 -14    0.02    0.64
   2   1  14    0.43    0.77
  -2  -1 -14    0.90    0.83
  -2   1 -14    0.90    0.76
   2  -1  14    1.41    0.74
  -3  -2  14    0.67    0.85
   3  -2 -14    2.29    0.96
   2   2 -14    3.04    0.92
  -2  -2  14    2.86    0.88
   1  -2 -14    6.14    1.20
  -1  -2  14    5.57    0.96
   1   2 -14    6.42    1.19
  -1   2  14    6.63    1.13
   0   2  14    4.99    0.99
   0   2 -14    7.44    1.27
   0  -2 -14    7.02    1.25
   0  -2  14    4.60    1.04
   1   2  14    0.34    0.61
  -1   2 -14    0.42    0.67
  -1  -2 -14    0.64    0.71
   1  -2  14    0.27    0.58
   2   2  14    2.07    0.93
  -2   2 -14    1.31    0.83
  -2  -2 -14   -0.11    0.78
   2  -2  14    1.17    0.65
   3  -3 -14    0.20    0.81
  -3  -3  14    1.22    0.95
  -2  -3  14    1.23    0.75
   2   3 -14    1.43    0.79
   1   3 -14    0.44    0.69
   1  -3 -14    0.99    0.68
  -1   3  14   -0.15    0.58
   0  -3 -14    1.22    0.76
   0  -3  14    0.02    0.62
   0   3 -14    1.42    0.83
   0   3  14    2.77    0.76
   1   3  14    0.57    0.57
  -1  -3 -14   -0.03    0.59
   1  -3  14    0.40    0.68
  -1   3 -14    0.61    0.72
  -2  -3 -14    1.18    0.89
   2   3  14    2.12    0.93
   2  -3  14    1.22    0.79
  -2   3 -14    2.04    1.00
  -3  -4  14    0.43    0.86
   3  -4 -14    0.62    0.78
  -2  -4  14    1.52    0.79
   2   4 -14    0.25    0.66
  -2   4  14    0.74    0.75
  -1   4  14    0.86    0.58
   1   4 -14   -0.90    0.59
   0  -4 -14    0.95    0.73
   0  -4  14    1.44    0.62
   0   4 -14   -0.05    0.60
   0   4  14    0.10    0.47
  -1   4 -14    0.07    0.75
  -1  -4 -14    0.42    0.67
   1   4  14    0.42    0.69
   1  -4  14    0.81    0.68
   2   4  14    0.96    0.80
   2  -4  14    1.69    0.83
  -2  -4 -14   -0.65    0.66
  -2   4 -14    0.50    0.91
  -3  -5  14   -0.62    0.82
   3  -5 -14    0.83    0.75
   2   5 -14    1.73    0.78
  -2   5  14    1.16    0.81
  -2  -5  14    1.33    0.79
   1   5 -14    2.16    0.73
  -1   5  14    0.43    0.68
   0   5  14    1.34    0.65
   0  -5 -14    0.98    0.75
   0   5 -14    1.66    0.76
   0  -5  14    1.49    0.65
   1   5  14    0.13    0.72
  -1   5 -14    0.17    0.71
  -1  -5 -14   -0.40    0.62
   1  -5  14   -0.06    0.59
  -2  -5 -14    0.39    0.72
   2   5  14    0.98    0.79
   2  -5  14    1.37    0.72
  -2   5 -14    1.27    0.95
  -3  -6  14    1.32    0.91
   3  -6 -14    3.46    1.06
   2   6 -14    4.47    1.08
  -2   6  14    2.51    0.84
  -2  -6  14    3.53    0.99
   1   6 -14    4.26    0.99
  -1   6  14    4.23    1.03
   0  -6  14    0.14    0.52
   0   6 -14    0.07    0.71
   0   6  14   -1.42    0.53
   0  -6 -14    0.48    0.70
  -1   6 -14    1.29    0.81
  -1  -6 -14    0.05    0.64
   1   6  14    0.35    0.66
   1  -6  14   -0.38    0.51
   2   6  14   -0.23    0.82
  -2   6 -14   -0.33    0.85
  -2  -6 -14    0.36    0.78
   2  -6  14    0.28    0.69
   3  -7 -14    0.53    0.79
  -3  -7  14    0.83    0.89
  -2   7  14    0.25    0.56
   2   7 -14    0.13    0.60
  -1   7  14    8.16    1.27
   1   7 -14    6.56    1.22
   0  -7  14    2.52    0.84
   0  -7 -14    2.21    0.87
   0   7 -14    5.16    1.14
   0   7  14    2.06    0.80
   1   7  14    2.51    0.90
  -1   7 -14    1.38    0.79
  -1  -7 -14    3.44    0.98
   1  -7  14    0.46    0.52
   2  -7  14    1.51    0.91
  -2  -7 -14    0.41    0.82
  -2   7 -14    1.95    1.02
   2   7  14    1.30    0.94
  -2   8  14    1.04    0.69
   2   8 -14    0.74    0.66
  -1   8  14    0.01    0.66
   1   8 -14   -0.66    0.53
   0  -8 -14    9.93    1.42
   0  -8  14    9.20    1.26
   0   8  14   11.21    1.57
   0   8 -14    8.48    1.40
  -1  -8 -14   18.15    1.86
   1  -8  14   16.92    1.79
   1   8  14   13.59    1.73
  -1   8 -14   12.96    1.78
  -2   8 -14    0.98    0.93
   2   8  14    0.83    0.86
  -2  -8 -14   -0.04    0.76
   2  -8  14    1.28    0.82
   2   9 -14    0.65    0.71
  -2   9  14    3.25    0.87
  -1   9  14   10.02    1.43
   1   9 -14   10.44    1.50
   0   9  14    4.40    0.97
   0   9 -14    6.04    1.23
  -1   9 -14    4.01    1.13
  -1  -9 -14    3.11    0.97
   1  -9  14    3.69    0.93
   1   9  14    3.21    0.94
  -2  -9 -14    2.78    0.99
  -2   9 -14    3.49    1.17
   2  -9  14    2.35    0.88
   2   9  14    2.62    1.06
  -2  10  14   -0.11    0.67
   2  10 -14    0.91    0.67
   1  10 -14    0.21    0.70
  -1  10  14   -0.67    0.53
   0  10  14   12.78    1.60
   0  10 -14   12.77    1.75
   1 -10  14    5.08    1.04
  -1 -10 -14    3.19    0.99
   1  10  14    5.85    1.20
  -1  10 -14    3.72    1.10
  -2  11  14    1.34    0.83
   2  11 -14    0.98    0.81
   1  11 -14    0.78    0.73
  -1  11  14    0.69    0.81
   0  11  14    0.37    0.53
   0  11 -14    1.12    0.77
   1  11  14    2.11    0.87
  -1  11 -14    1.02    1.02
   1 -11  14    0.27    0.73
  -1 -11 -14   -0.56    0.56
  -2  12  14    0.49    0.77
   2  12 -14    0.04    0.83
   1  12 -14    1.10    0.79
  -1  12  14    1.33    0.79
   0  12  14    1.17    0.68
   0  12 -14    2.36    0.92
  -1  12 -14    0.68    0.90
  -1 -12 -14    0.02    0.71
   1  12  14    0.71    0.84
   1 -12  14   -0.02    0.67
   2  13 -14    2.67    1.03
  -2  13  14    1.39    0.85
   1  13 -14    7.60    1.33
  -1  13  14    4.84    1.16
   0  13 -14    2.21    0.91
   0  13  14    2.91    0.91
   1  13  14    1.52    0.95
  -1  13 -14    0.60    0.91
   1 -13  14    1.24    0.83
  -1 -13 -14    0.56    0.76
   2  14 -14    6.92    1.38
  -2  14  14    4.95    1.12
  -1  14  14    1.50    0.89
   1  14 -14   -0.03    0.60
   0  14  14    4.38    1.07
   0  14 -14    3.39    1.00
   1  14  14    3.56    1.14
  -1  14 -14    3.15    1.12
  -2  15  14    5.21    1.12
   2  15 -14    3.94    1.21
  -1  15  14    9.31    1.56
   1  15 -14   10.34    1.58
   0  15  14    1.29    0.70
   0  15 -14    1.80    1.00
  -1  15 -14    3.06    1.08
   1  15  14    6.57    1.38
  -1  16  14    0.06    0.67
   1  16 -14   -0.05    0.68
   0  16 -14    9.55    1.63
   0  16  14    8.34    1.41
   1  16  14    3.53    1.10
  -1  16 -14    4.18    1.20
  -1  17  14    1.40    0.89
   1  17 -14    2.80    1.00
   0  17 -14    2.10    0.97
   0  17  14    2.65    1.02
  -1  18  14   -0.56    0.59
   1  18 -14    0.67    0.92
   0  18 -14    1.07    0.88
   0  18  14   -0.31    0.80
   0  19  14   -1.01    0.84
   0  19 -14   -0.17    0.70
  -1   0  15   -0.23    0.59
   1   0 -15   -0.33    0.64
   0   0  15    0.26    0.70
   0   0 -15    0.29    0.77
   1   0  15    2.04    0.82
  -1   0 -15   -0.17    0.77
  -1  -1  15    2.83    0.81
   1  -1 -15    1.52    0.80
  -1   1  15    1.29    0.67
   1   1 -15   -0.06    0.67
   0  -1  15    0.98    0.76
   0   1  15    2.17    0.89
   0   1 -15    0.40    0.80
   0  -1 -15   -0.02    0.70
  -1   1 -15   -0.49    0.73
   1   1  15    1.73    0.87
  -1  -1 -15    0.23    0.79
   1  -1  15    0.43    0.76
   1   2 -15    1.30    0.81
  -1   2  15    2.54    0.77
   0   2 -15    0.32    0.74
   0   2  15    1.36    0.74
   0  -2  15    0.37    0.66
   0  -2 -15    0.23    0.75
  -1  -2 -15    1.27    0.85
   1  -2  15    3.05    1.00
   1   2  15    1.93    0.76
  -1   2 -15    1.77    1.04
   1   3 -15    0.35    0.66
  -1   3  15    1.07    0.69
   0  -3 -15    0.04    0.70
   0  -3  15    0.73    0.70
   0   3 -15   -0.14    0.71
   0   3  15    1.57    0.78
   1  -3  15    1.61    0.84
   1   3  15    1.65    0.75
  -1  -3 -15    1.32    0.82
  -1   3 -15    0.59    0.69
   2   4 -15    3.38    0.98
   1   4 -15    1.70    0.91
  -1   4  15    0.17    0.63
   0  -4 -15    1.50    0.84
   0   4  15    3.68    0.91
   0   4 -15    1.16    0.82
   0  -4  15    4.12    0.90
   1   4  15    6.24    1.26
   1  -4  15    3.77    1.05
  -1  -4 -15    3.33    1.01
  -1   4 -15    4.04    1.14
   2   5 -15    1.58    0.78
   1   5 -15    0.08    0.70
  -1   5  15    0.52    0.60
   0  -5 -15    0.37    0.75
   0   5 -15    1.19    0.89
   0  -5  15    2.50    0.80
   0   5  15    1.92    0.79
  -1   5 -15    0.80    0.81
   1   5  15    0.08    0.78
   1  -5  15    1.40    0.80
  -1  -5 -15    0.27    0.75
   2   6 -15    1.69    0.92
  -2   6  15    0.86    0.80
   1   6 -15    0.34    0.68
  -1   6  15    0.33    0.64
   0  -6  15   -0.04    0.63
   0   6 -15    0.52    0.72
   0  -6 -15   -0.05    0.64
   0   6  15    0.09    0.58
  -1   6 -15    4.40    1.24
   1   6  15    4.55    1.14
  -1  -6 -15    4.47    1.11
   1  -6  15    5.49    1.16
   2   7 -15    3.89    1.14
  -2   7  15    3.11    1.00
  -1   7  15    1.98    0.80
   1   7 -15    3.54    0.96
   0   7 -15    1.38    0.87
   0   7  15    3.53    0.98
  -1   7 -15    2.52    1.02
  -1  -7 -15    2.04    0.94
   1   7  15    2.86    0.98
   1  -7  15    2.65    0.83
   2   8 -15    0.19    0.73
  -2   8  15    1.40    0.91
  -1   8  15    0.80    0.75
   1   8 -15    1.48    0.87
   0   8 -15    3.17    0.96
   0   8  15    1.00    0.82
  -1   8 -15    0.85    0.89
   1  -8  15    1.84    0.84
  -1  -8 -15    0.40    0.82
   1   8  15   -0.84    0.58
  -2   9  15    0.00    0.76
   2   9 -15    1.02    0.87
   1   9 -15    1.21    0.87
  -1   9  15    1.47    0.76
   0   9 -15    2.48    0.99
   0   9  15    1.24    0.78
   1  -9  15    0.86    0.82
   1   9  15    1.09    0.76
  -1  -9 -15    0.97    0.77
  -1   9 -15    1.08    0.94
   2  10 -15    2.40    1.01
  -2  10  15    1.50    0.92
  -1  10  15    0.91    0.75
   1  10 -15    0.99    0.79
   0  10 -15    3.28    1.04
   0  10  15    2.38    0.86
  -1  10 -15    4.44    1.31
   1 -10  15    4.16    1.09
   1  10  15    7.24    1.40
  -1 -10 -15    4.55    1.13
   1  11 -15    5.52    1.27
  -1  11  15    6.49    1.27
   0  11 -15   12.17    1.73
   0  11  15   11.52    1.57
   1  11  15    2.10    0.88
   1 -11  15    1.62    0.89
  -1 -11 -15    1.04    0.81
  -1  11 -15    0.97    0.93
   1  12 -15   -0.24    0.71
  -1  12  15    0.73    0.71
   0  12 -15    1.36    0.88
   0  12  15    1.57    0.85
   1  13 -15   -0.84    0.75
  -1  13  15   -1.32    0.66
   0  13  15    2.75    0.93
   0  13 -15    2.16    0.90
  -1  14  15    0.31    0.78
   1  14 -15   -0.21    0.75
   0  14  15    0.19    0.72
   0  14 -15   -0.49    0.78
   0  15  15    0.96    0.72
   0  15 -15    1.46    0.91
   1   0 -16    2.72    0.96
   0   0  16    2.86    1.03
   0   0 -16    4.07    1.19
  -1   1  16    8.16    1.27
   1   1 -16   11.10    1.65
   0  -1 -16   -0.20    0.83
   0   1  16   -0.09    0.56
   0   1 -16    0.63    0.90
   0  -1  16    0.09    0.69
  -1   2  16    2.07    0.76
   1   2 -16    1.02    0.82
   0  -2  16    3.16    0.91
   0  -2 -16    1.75    0.97
   0   2 -16    2.19    1.02
   0   2  16    5.77    1.21
  -1   3  16    0.89    0.92
   1   3 -16    0.68    0.79
   0  -3  16    1.00    0.69
   0   3 -16   -0.20    0.87
   0   3  16    1.49    0.81
   0  -3 -16    1.82    0.92
  -1   4  16    1.36    0.69
   1   4 -16    1.04    0.84
   0  -4  16    1.75    0.82
   0   4  16    2.12    0.82
   0   4 -16    0.60    0.88
   0  -4 -16    1.16    0.82
   1   5 -16    3.15    1.07
  -1   5  16    4.69    1.09
   0  -5  16    0.73    0.75
   0   5 -16   -0.32    0.77
   0   5  16    1.79    0.80
   0  -5 -16    1.50    0.93
   1   6 -16    1.36    0.89
  -1   6  16    1.30    0.77
   0   6 -16    4.37    1.27
   0   6  16    8.48    1.43
  -1   7  16    6.78    1.26
   1   7 -16    4.53    1.19
   0   7 -16    0.69    0.93
   0   7  16    1.66    0.79
   1   8 -16    2.58    0.95
  -1   8  16    1.49    0.85
   0   8  16    0.99    0.71
   0   8 -16    0.82    0.88
   0   0   0    0.00    0.00
;
_shelx_hkl_checksum     64787
_shelx_res_file
;
TITL cubrmr-p21-c in P2(1)/c
    shelx.res
    created by SHELXL-2018/3 at 22:26:54 on 11-Aug-2019
CELL  0.71073   4.1549  28.7082  13.2735   90.000   95.564   90.000
ZERR     4.00   0.0004   0.0027   0.0013    0.000    0.002    0.000
LATT   1
SYMM  - X, 1/2 + Y, 1/2 - Z
SFAC  C    H    N    S    CU   BR
UNIT  56 48 16 8 4 4
MERG   2
OMIT    -3.00  50.00
EQIV $1 -x+1, -y+1, -z+1
HTAB N1 S1_$1
HTAB N2 Br1
HTAB N4 Br1
FMAP   2
PLAN   10
ACTA
HTAB    2.00000
BOND   $H
CONF
LIST   4
L.S.  10
TEMP    20.00
WGHT    0.044600    0.547500
FVAR       0.11633
MOLE    1
BR1   6    0.350819    0.319488    0.292129    11.00000    0.05828    0.04184 =
         0.04319   -0.00117    0.01058   -0.00718
CU1   5    0.358879    0.347279    0.465646    11.00000    0.07447    0.04035 =
         0.05857   -0.00358    0.01918   -0.00384
S1    4    0.523724    0.420494    0.501118    11.00000    0.06278    0.03833 =
         0.04692   -0.00747    0.01146    0.00157
N1    3    0.790553    0.486244    0.387090    11.00000    0.04994    0.03042 =
         0.05091   -0.00821    0.00241    0.00756
C1    1    0.700352    0.441512    0.401230    11.00000    0.03526    0.03340 =
         0.04937   -0.00636   -0.00470    0.00857
S2    4    0.141931    0.305632    0.582604    11.00000    0.10159    0.05819 =
         0.04980   -0.01170    0.02416   -0.02073
N2    3    0.788734    0.417857    0.321147    11.00000    0.04998    0.02844 =
         0.04665   -0.00779    0.00888    0.00239
C2    1    0.931844    0.491394    0.297543    11.00000    0.03904    0.03696 =
         0.04495   -0.00077   -0.00183    0.00322
N3    3   -0.180198    0.223375    0.574696    11.00000    0.07747    0.04644 =
         0.03742    0.00560    0.02230   -0.00067
C3    1    1.052939    0.529021    0.249976    11.00000    0.06229    0.03528 =
         0.06361    0.00134   -0.00516   -0.00215
N4    3   -0.068703    0.246695    0.428897    11.00000    0.05530    0.04354 =
         0.03481    0.00934    0.00646   -0.00419
C4    1    1.176095    0.520845    0.159214    11.00000    0.05775    0.05769 =
         0.06253    0.01500    0.00324   -0.00896
C5    1    1.173998    0.476606    0.117332    11.00000    0.04890    0.06904 =
         0.05461    0.00084    0.01060    0.00151
C6    1    1.051930    0.439071    0.163867    11.00000    0.05294    0.04838 =
         0.05769   -0.00483    0.00846    0.00307
C7    1    0.929862    0.447091    0.255812    11.00000    0.03518    0.03772 =
         0.04513   -0.00303    0.00076    0.00207
C8    1   -0.034824    0.257887    0.526921    11.00000    0.05308    0.04159 =
         0.04575    0.00702    0.01231    0.00856
C9    1   -0.315620    0.190772    0.506730    11.00000    0.04225    0.03811 =
         0.03931    0.00530    0.01247    0.00647
C10   1   -0.491924    0.150595    0.516905    11.00000    0.06247    0.04910 =
         0.05195    0.01218    0.02848    0.00111
C11   1   -0.595780    0.126850    0.430756    11.00000    0.06046    0.04026 =
         0.06827    0.00408    0.01161   -0.00205
C12   1   -0.524414    0.142246    0.337106    11.00000    0.07484    0.05311 =
         0.05706   -0.00065   -0.00285   -0.01102
C13   1   -0.347134    0.181806    0.326522    11.00000    0.07932    0.06262 =
         0.04068    0.00869    0.00331   -0.01027
C14   1   -0.242733    0.205876    0.412407    11.00000    0.04349    0.04174 =
         0.03815    0.00400    0.00439    0.00393
H1A   2    0.734144    0.504095    0.416818    11.00000    0.03217
H2A   2    0.764386    0.389986    0.310047    11.00000    0.04882
H3    2    1.053822    0.556760    0.282022    11.00000    0.04482
H3A   2   -0.202747    0.220779    0.630635    11.00000    0.03774
H4    2    1.258795    0.547048    0.126154    11.00000    0.06932
H4A   2    0.008237    0.264301    0.386811    11.00000    0.03310
H5    2    1.262692    0.473667    0.056819    11.00000    0.06196
H6    2    1.045483    0.410743    0.138538    11.00000    0.07272
H10   2   -0.541969    0.143828    0.573331    11.00000    0.05120
H11   2   -0.726507    0.099093    0.436373    11.00000    0.08167
H12   2   -0.590531    0.124276    0.283507    11.00000    0.06455
H13   2   -0.284864    0.190054    0.268879    11.00000    0.05249
HKLF 4
REM  cubrmr-p21-c in P2(1)/c
REM wR2 = 0.0930, GooF = S = 1.084, Restrained GooF = 1.084 for all data
REM R1 = 0.0408 for 2200 Fo > 4sig(Fo) and 0.0564 for all 2750 data
REM 247 parameters refined using 0 restraints
END
WGHT      0.0446      0.5475
REM Instructions for potential hydrogen bonds
HTAB N1 S1_$1
HTAB N2 Br1
HTAB N4 Br1
REM Highest difference peak  0.659,  deepest hole -0.391,  1-sigma level  0.078
Q1    1   0.5682  0.3396  0.5049  11.00000  0.05    0.66
Q2    1  -0.0448  0.3120  0.5403  11.00000  0.05    0.55
Q3    1   0.3284  0.3198  0.3759  11.00000  0.05    0.39
Q4    1   0.3239  0.3230  0.2228  11.00000  0.05    0.38
Q5    1   0.1247  0.3265  0.2966  11.00000  0.05    0.38
Q6    1   0.5012  0.3815  0.4797  11.00000  0.05    0.37
Q7    1   0.6026  0.3206  0.2672  11.00000  0.05    0.36
Q8    1   0.5014  0.3420  0.2836  11.00000  0.05    0.34
Q9    1   0.1610  0.3431  0.2685  11.00000  0.05    0.34
Q10   1   0.5054  0.3025  0.3412  11.00000  0.05    0.33
;
_shelx_res_checksum     93
data_2
_audit_creation_method     'SHELXL-2018/3'
_chemical_name_systematic
;
Bis(2,3-dihydro-1<i>H</i>-1,3-benzodiazole-2-thione)iodidocopper(I) acetone
solvate
;
_chemical_name_common     ?
_chemical_formula_moiety     'C14 H12 Cu I N4 S2, C3 H6 O'
_chemical_formula_sum     'C17 H18 Cu I N4 O S2'
_chemical_formula_iupac     '[Cu I (C7 H6 N2 S)2], C3 H6 O'
_chemical_formula_weight     548.91
_chemical_melting_point     ?
_space_group_crystal_system     monoclinic
_space_group_name_H-M_alt     'P 21/c'
_space_group_name_Hall     '-P 2ybc'
loop_
    _space_group_symop_operation_xyz
    'x, y, z'
    '-x, y+1/2, -z+1/2'
    '-x, -y, -z'
    'x, -y-1/2, z-1/2'
_cell_length_a     4.5154(3)
_cell_length_b     22.2157(15)
_cell_length_c     20.4062(14)
_cell_angle_alpha     90
_cell_angle_beta     94.8180(10)
_cell_angle_gamma     90
_cell_volume     2039.8(2)
_cell_formula_units_Z     4
_cell_measurement_reflns_used     5872
_cell_measurement_theta_min     2.20
_cell_measurement_theta_max     26.61
_cell_measurement_temperature     293(2)
_exptl_crystal_description     'needle'
_exptl_crystal_colour     'colourless'
_exptl_crystal_size_max     0.381
_exptl_crystal_size_mid     0.142
_exptl_crystal_size_min     0.084
_exptl_crystal_density_diffrn     1.787
_exptl_crystal_density_meas     ?
_exptl_crystal_density_method     'not measured'
_exptl_crystal_F_000     1080
_exptl_absorpt_coefficient_mu     2.803
_exptl_absorpt_correction_type     multi-scan
_exptl_absorpt_process_details
;
(SADABS; Bruker, 2003)
;
_exptl_absorpt_correction_T_min     0.749
_exptl_absorpt_correction_T_max     1.000
_diffrn_ambient_temperature     293(2)
_diffrn_source     'fine-focus sealed tube'
_diffrn_radiation_type     MoK\a
_diffrn_radiation_wavelength     0.71073
_diffrn_radiation_monochromator     graphite
_diffrn_measurement_device_type     'Bruker CCD area detector'
_diffrn_measurement_method     'Frames, each covering 0.3 \% in \w'
_diffrn_detector_area_resol_mean     ?
_diffrn_reflns_number     14555
_diffrn_reflns_av_R_equivalents     0.0213
_diffrn_reflns_av_unetI/netI     0.0182
_diffrn_reflns_theta_min     1.358
_diffrn_reflns_theta_max     24.999
_diffrn_reflns_theta_full     24.999
_diffrn_measured_fraction_theta_max     0.999
_diffrn_measured_fraction_theta_full     0.999
_diffrn_reflns_limit_h_min     -5
_diffrn_reflns_limit_h_max     5
_diffrn_reflns_limit_k_min     -26
_diffrn_reflns_limit_k_max     26
_diffrn_reflns_limit_l_min     -24
_diffrn_reflns_limit_l_max     24
_refine_special_details     ?
_reflns_number_total     3597
_reflns_number_gt     3200
_reflns_threshold_expression     'I > 2\s(I)'
_refine_ls_structure_factor_coef     Fsqd
_refine_ls_matrix_type     full
_refine_ls_R_factor_all     0.0438
_refine_ls_R_factor_gt     0.0386
_refine_ls_wR_factor_gt     0.0858
_refine_ls_wR_factor_ref     0.0892
_refine_ls_goodness_of_fit_ref     1.076
_refine_ls_restrained_S_all     1.075
_refine_ls_number_reflns     3597
_refine_ls_number_parameters     247
_refine_ls_number_restraints     4
_refine_ls_hydrogen_treatment     mixed
_refine_ls_weighting_scheme     calc
_refine_ls_weighting_details
              'w=1/[\s^2^(Fo^2^)+(0.0315P)^2^+4.5225P] where P=(Fo^2^+2Fc^2^)/3'
_atom_sites_solution_hydrogens     mixed
_atom_sites_solution_primary     direct
_atom_sites_solution_secondary     difmap
_refine_ls_shift/su_max     0.002
_refine_ls_shift/su_mean     0.000
_refine_diff_density_max     1.139
_refine_diff_density_min     -0.899
_refine_ls_extinction_method     none
_refine_ls_extinction_coef     .
loop_
    _atom_type_symbol
    _atom_type_description
    _atom_type_scat_dispersion_real
    _atom_type_scat_dispersion_imag
    _atom_type_scat_source
    'C' 'C' 0.0033 0.0016
                         'International Tables Vol C Tables 4.2.6.8 and 6.1.1.4'
    'H' 'H' 0.0000 0.0000
                         'International Tables Vol C Tables 4.2.6.8 and 6.1.1.4'
    'N' 'N' 0.0061 0.0033
                         'International Tables Vol C Tables 4.2.6.8 and 6.1.1.4'
    'S' 'S' 0.1246 0.1234
                         'International Tables Vol C Tables 4.2.6.8 and 6.1.1.4'
    'Cu' 'Cu' 0.3201 1.2651
                         'International Tables Vol C Tables 4.2.6.8 and 6.1.1.4'
    'I' 'I' -0.4742 1.8119
                         'International Tables Vol C Tables 4.2.6.8 and 6.1.1.4'
    'O' 'O' 0.0106 0.0060
                         'International Tables Vol C Tables 4.2.6.8 and 6.1.1.4'
_computing_data_collection
;
SMART (Bruker, 2003)
;
_computing_cell_refinement
;
SMART (Bruker, 2003)
;
_computing_data_reduction
;
SAINT (Bruker, 2003)
;
_computing_structure_solution
;
<i>SHELXT</i> (Sheldrick, 2015a)
;
_computing_structure_refinement
;
<i>SHELXL2018/3</i> (Sheldrick, 2015b)
;
_computing_molecular_graphics
;
Mercury (Macrae <i>et al</i>., 2020)
;
_computing_publication_material
;
WinGX publication routines (Farrugia, 2012) and pubICIF (Westrip,
2010)
;
loop_
    _atom_site_type_symbol
    _atom_site_label
    _atom_site_fract_x
    _atom_site_fract_y
    _atom_site_fract_z
    _atom_site_U_iso_or_equiv
    _atom_site_adp_type
    _atom_site_calc_flag
    _atom_site_occupancy
    _atom_site_disorder_assembly
    _atom_site_disorder_group
    Cu Cu1 0.2323(2) 0.42788(3) 0.63559(3) 0.0789(2) Uani d 1 . .
    I I1 0.34973(7) 0.31632(2) 0.65076(2) 0.06112(13) Uani d 1 . .
    S S1 -0.1755(4) 0.45699(6) 0.57174(7) 0.0838(5) Uani d 1 . .
    S S2 0.3444(3) 0.50247(5) 0.70750(6) 0.0518(3) Uani d 1 . .
    N N1 -0.1238(9) 0.35326(17) 0.50250(18) 0.0544(9) Uani d 1 . .
    N N2 -0.4365(10) 0.41666(16) 0.45551(19) 0.0555(10) Uani d 1 . .
    N N3 0.7524(8) 0.42258(15) 0.76321(17) 0.0454(8) Uani d 1 . .
    N N4 0.6946(8) 0.50239(16) 0.82129(18) 0.0483(8) Uani d 1 . .
    C C1 -0.2443(12) 0.4079(2) 0.5087(2) 0.0548(11) Uani d 1 . .
    C C2 -0.2433(10) 0.32568(19) 0.4450(2) 0.0476(10) Uani d 1 . .
    C C3 -0.1898(11) 0.2710(2) 0.4161(2) 0.0557(11) Uani d 1 . .
    H H3 -0.054352 0.243569 0.435797 0.067 Uiso calc 1 . .
    C C4 -0.3470(11) 0.2590(2) 0.3568(2) 0.0592(12) Uani d 1 . .
    H H4 -0.316081 0.222687 0.335867 0.071 Uiso calc 1 . .
    C C5 -0.5483(12) 0.2993(2) 0.3277(2) 0.0610(13) Uani d 1 . .
    H H5 -0.651343 0.289205 0.287859 0.073 Uiso calc 1 . .
    C C6 -0.6020(12) 0.3539(2) 0.3555(2) 0.0579(12) Uani d 1 . .
    H H6 -0.737871 0.381133 0.335589 0.070 Uiso calc 1 . .
    C C7 -0.4427(10) 0.36649(18) 0.4150(2) 0.0479(10) Uani d 1 . .
    C C8 0.6017(9) 0.47473(18) 0.7644(2) 0.0442(10) Uani d 1 . .
    C C9 0.9438(9) 0.41641(18) 0.8198(2) 0.0438(9) Uani d 1 . .
    C C10 1.1416(10) 0.3719(2) 0.8413(2) 0.0541(11) Uani d 1 . .
    H H10 1.170348 0.337767 0.816134 0.065 Uiso calc 1 . .
    C C11 1.2951(11) 0.3804(2) 0.9021(3) 0.0619(13) Uani d 1 . .
    H H11 1.428668 0.351140 0.918471 0.074 Uiso calc 1 . .
    C C12 1.2554(11) 0.4315(2) 0.9394(2) 0.0620(13) Uani d 1 . .
    H H12 1.362526 0.435638 0.980133 0.074 Uiso calc 1 . .
    C C13 1.0610(10) 0.4761(2) 0.9175(2) 0.0550(11) Uani d 1 . .
    H H13 1.035593 0.510598 0.942271 0.066 Uiso calc 1 . .
    C C14 0.9046(9) 0.46766(19) 0.8569(2) 0.0458(10) Uani d 1 . .
    C C15 0.1969(15) 0.6773(3) 0.9353(3) 0.0795(17) Uani d 1 . .
    H H15A 0.041024 0.704543 0.919993 0.119 Uiso calc 1 . .
    H H15B 0.126452 0.650874 0.967768 0.119 Uiso calc 1 . .
    H H15C 0.363937 0.699853 0.954390 0.119 Uiso calc 1 . .
    C C16 0.2888(11) 0.6414(2) 0.8792(2) 0.0553(11) Uani d 1 . .
    C C17 0.1359(14) 0.6534(3) 0.8138(3) 0.0797(16) Uani d 1 . .
    H H17A -0.010436 0.684287 0.817434 0.120 Uiso calc 1 . .
    H H17B 0.278159 0.666406 0.784409 0.120 Uiso calc 1 . .
    H H17C 0.040343 0.617277 0.797060 0.120 Uiso calc 1 . .
    O O1 0.4835(9) 0.60411(17) 0.88765(19) 0.0792(11) Uani d 1 . .
    H H1A -0.007(11) 0.339(3) 0.534(2) 0.095 Uiso d 1 . .
    H H2A -0.543(12) 0.4484(18) 0.449(3) 0.095 Uiso d 1 . .
    H H3A 0.733(14) 0.398(2) 0.731(2) 0.095 Uiso d 1 . .
    H H4A 0.617(13) 0.5354(16) 0.832(3) 0.095 Uiso d 1 . .
loop_
    _atom_site_aniso_label
    _atom_site_aniso_U_11
    _atom_site_aniso_U_22
    _atom_site_aniso_U_33
    _atom_site_aniso_U_12
    _atom_site_aniso_U_13
    _atom_site_aniso_U_23
    Cu1 0.1375(7) 0.0464(4) 0.0480(3) 0.0166(4) -0.0207(4) -0.0050(3)
    I1 0.0590(2) 0.03985(18) 0.0816(3) 0.00121(13) -0.01114(16) -0.00181(14)
    S1 0.1445(14) 0.0479(7) 0.0528(7) 0.0360(8) -0.0277(8) -0.0143(6)
    S2 0.0627(7) 0.0405(6) 0.0517(6) 0.0037(5) 0.0028(5) -0.0012(5)
    N1 0.077(3) 0.040(2) 0.045(2) 0.0109(19) -0.0036(19) -0.0014(16)
    N2 0.078(3) 0.039(2) 0.049(2) 0.0103(19) -0.0031(19) -0.0006(17)
    N3 0.049(2) 0.0382(19) 0.050(2) 0.0005(16) 0.0054(16) -0.0060(15)
    N4 0.057(2) 0.039(2) 0.049(2) 0.0016(17) 0.0093(17) -0.0059(17)
    C1 0.083(3) 0.039(2) 0.042(2) 0.009(2) 0.001(2) -0.0012(19)
    C2 0.061(3) 0.040(2) 0.043(2) -0.003(2) 0.012(2) 0.0001(18)
    C3 0.066(3) 0.041(2) 0.062(3) 0.004(2) 0.014(2) -0.005(2)
    C4 0.077(3) 0.044(3) 0.059(3) -0.011(2) 0.018(3) -0.014(2)
    C5 0.078(3) 0.055(3) 0.050(3) -0.018(3) 0.006(2) -0.007(2)
    C6 0.072(3) 0.049(3) 0.051(3) -0.008(2) -0.002(2) 0.004(2)
    C7 0.064(3) 0.037(2) 0.043(2) -0.004(2) 0.010(2) 0.0021(18)
    C8 0.045(2) 0.040(2) 0.049(2) -0.0065(18) 0.0120(19) -0.0023(18)
    C9 0.043(2) 0.042(2) 0.047(2) -0.0049(18) 0.0097(18) -0.0012(18)
    C10 0.055(3) 0.049(3) 0.060(3) 0.002(2) 0.010(2) -0.004(2)
    C11 0.058(3) 0.063(3) 0.065(3) 0.009(2) 0.005(2) 0.007(2)
    C12 0.060(3) 0.077(3) 0.049(3) -0.002(3) 0.003(2) -0.001(2)
    C13 0.060(3) 0.057(3) 0.048(3) -0.003(2) 0.009(2) -0.008(2)
    C14 0.045(2) 0.043(2) 0.051(2) -0.0016(19) 0.0104(19) -0.0014(19)
    C15 0.100(4) 0.072(4) 0.067(3) 0.025(3) 0.007(3) -0.006(3)
    C16 0.063(3) 0.046(3) 0.057(3) 0.001(2) 0.007(2) -0.004(2)
    C17 0.088(4) 0.088(4) 0.064(3) 0.006(3) 0.006(3) 0.001(3)
    O1 0.094(3) 0.065(2) 0.077(2) 0.029(2) -0.002(2) -0.0166(19)
_geom_special_details
;
 All esds (except the esd in the dihedral angle between two l.s. planes)
 are estimated using the full covariance matrix.  The cell esds are taken
 into account individually in the estimation of esds in distances, angles
 and torsion angles; correlations between esds in cell parameters are only
 used when they are defined by crystal symmetry.  An approximate (isotropic)
 treatment of cell esds is used for estimating esds involving l.s. planes.
;
loop_
[truncated: 494,719 more chars]
