# Supplementary material for: Syntheses, crystal structures and Hirshfeld surface analyses of bis­(2-mercaptobenzimidazole)­bromo- and iodo­copper(I) complexes
Source: Acta Crystallogr E Crystallogr Commun. 2022 Apr 26;78(Pt 5):519–24. doi: 10.1107/S2056989022004224 (PMC9069520; doi:10.1107/S2056989022004224)
Supplement: Supplementary file 2 [file e-78-00519-1sup2.hkl]

data_1                                                                          
_shelx_title ' cubrmr-p21-c in P2(1)/c'                                         
_shelx_refln_list_code          4                                               
_shelx_F_calc_maximum      267.50                                               
_exptl_crystal_F_000       880.00                                               
_reflns_d_resolution_high  0.8409                                               
                                                                                
loop_                                                                           
 _space_group_symop_operation_xyz                                               
 'x, y, z'                                                                      
 '-x, y+1/2, -z+1/2'                                                            
 '-x, -y, -z'                                                                   
 'x, -y-1/2, z-1/2'                                                             
                                                                                
_cell_length_a     4.1549                                                       
_cell_length_b    28.7082                                                       
_cell_length_c    13.2735                                                       
_cell_angle_alpha  90.000                                                       
_cell_angle_beta   95.564                                                       
_cell_angle_gamma  90.000                                                       
                                                                                
_shelx_F_squared_multiplier     1.000                                           
                                                                                
loop_                                                                           
 _refln_index_h                                                                 
 _refln_index_k                                                                 
 _refln_index_l                                                                 
 _refln_F_squared_calc                                                          
 _refln_F_squared_meas                                                          
 _refln_F_squared_sigma                                                         
 _refln_observed_status                                                         
   1   0   0       6296.40       6962.11        83.28 o                         
   2   0   0        377.34        357.52        23.73 o                         
   3   0   0       2159.82       2016.52        56.91 o                         
   4   0   0        495.79        508.08        49.89 o                         
   1   1   0       7323.34       7533.50        62.65 o                         
   2   1   0      12502.88      12248.67       106.23 o                         
   3   1   0       1195.32       1080.69        32.38 o                         
   4   1   0        101.61        104.44        17.09 o                         
   1   2   0       4505.21       4727.64        48.19 o                         
   2   2   0        742.62        730.09        21.32 o                         
   3   2   0       2320.04       2160.12        48.14 o                         
   4   2   0        568.01        544.55        29.92 o                         
   1   3   0        152.61        146.53         8.43 o                         
   2   3   0          2.07         -2.61         6.87 o                         
   3   3   0          1.66         -4.18        10.41 o                         
   4   3   0         27.84         35.64        25.03 o                         
   0   4   0        172.69        190.68         9.07 o                         
   1   4   0      46240.46      49667.57       334.81 o                         
   2   4   0        193.55        231.72        15.31 o                         
   3   4   0        609.38        638.47        26.69 o                         
   4   4   0        107.87         57.33        20.90 o                         
   1   5   0      39253.97      41063.49       280.91 o                         
   2   5   0       5940.32       5587.21        61.91 o                         
   3   5   0       1466.41       1396.40        34.72 o                         
   4   5   0        261.69        299.45        30.51 o                         
   0   6   0      35284.11      38395.79       366.34 o                         
   1   6   0      10966.26      11287.43        90.61 o                         
   2   6   0       4325.69       4092.10        50.95 o                         
   3   6   0       3719.40       3626.09        60.42 o                         
   4   6   0       1509.01       1564.05        59.23 o                         
   1   7   0       9895.00      10017.69        83.33 o                         
   2   7   0       2865.01       2850.68        41.21 o                         
   3   7   0        829.39        763.31        28.88 o                         
   4   7   0         61.60        133.41        24.06 o                         
   0   8   0      20570.44      22775.51       230.65 o                         
   1   8   0       4188.05       4059.69        47.22 o                         
   2   8   0        971.49        953.51        24.63 o                         
   3   8   0       1021.02        991.71        34.71 o                         
   4   8   0        211.54        216.63        31.54 o                         
   1   9   0         18.20         11.34         6.01 o                         
   2   9   0       3229.73       3295.56        45.81 o                         
   3   9   0        282.57        290.56        44.37 o                         
   4   9   0        206.76        124.90        25.81 o                         
   0  10   0        834.00        799.67        24.66 o                         
   1  10   0        721.19        755.29        19.01 o                         
   2  10   0       1816.47       1810.73        34.04 o                         
   3  10   0        905.02       1017.79        45.19 o                         
   4  10   0          2.94         57.80        21.89 o                         
   1  11   0       2131.32       2131.27        31.92 o                         
   2  11   0       2734.06       2627.49        45.37 o                         
   3  11   0         16.34          7.37        18.29 o                         
   4  11   0        104.16        159.91        26.30 o                         
   0  12   0      12898.44      13073.48       152.54 o                         
   1  12   0       3748.36       3596.37        44.54 o                         
   2  12   0        265.60        297.97        21.07 o                         
   3  12   0        467.96        503.71        34.84 o                         
   4  12   0         23.64         44.54        21.18 o                         
   1  13   0        948.94        971.01        22.54 o                         
   2  13   0       2452.06       2504.33        47.23 o                         
   3  13   0         53.10         47.19        17.07 o                         
   4  13   0        116.10         96.78        24.32 o                         
   0  14   0         25.05         28.19        10.88 o                         
   1  14   0        861.76        903.36        27.92 o                         
   2  14   0        287.67        261.62        24.09 o                         
   3  14   0       1703.19       1648.99        57.26 o                         
   4  14   0        409.01        412.96        55.46 o                         
   1  15   0       1077.37       1100.86        28.64 o                         
   2  15   0         55.43         35.72        14.89 o                         
   3  15   0          1.55         -5.16        14.52 o                         
   4  15   0        112.01        108.90        27.00 o                         
   0  16   0       1457.46       1647.89        52.28 o                         
   1  16   0        564.14        672.94        22.41 o                         
   2  16   0         15.48         21.55        20.58 o                         
   3  16   0        559.52        528.35        38.79 o                         
   4  16   0         97.26        101.76        31.93 o                         
   1  17   0         65.29         90.19        11.39 o                         
   2  17   0        159.47        131.80        36.77 o                         
   3  17   0          5.97         27.62        18.13 o                         
   4  17   0          3.91         19.34        23.65 o                         
   0  18   0       5008.16       5003.86       122.24 o                         
   1  18   0        221.60        227.34        15.97 o                         
   2  18   0        251.26        268.14        26.76 o                         
   3  18   0        430.88        399.30        35.65 o                         
   4  18   0          6.70         -1.56        23.52 o                         
   1  19   0        442.99        422.77        24.55 o                         
   2  19   0        141.94        149.43        21.93 o                         
   3  19   0          0.16         -3.30        18.66 o                         
   4  19   0         83.36        125.23        28.71 o                         
   0  20   0          4.63         17.54        14.03 o                         
   1  20   0        535.89        472.00        31.22 o                         
   2  20   0          8.00         28.71        16.28 o                         
   3  20   0         22.92         56.37        21.73 o                         
   1  21   0         83.62         74.16        17.78 o                         
   2  21   0         63.59         69.67        19.74 o                         
   3  21   0          1.47         23.33        21.40 o                         
   0  22   0        172.76        130.18        22.71 o                         
   1  22   0        586.26        620.38        43.73 o                         
   2  22   0         17.70         32.57        18.43 o                         
   3  22   0        288.79        301.83        35.07 o                         
   1  23   0        391.80        393.49        45.65 o                         
   2  23   0        495.04        494.65        38.61 o                         
   3  23   0        155.88        189.39        31.22 o                         
   0  24   0       2151.76       2167.23        63.41 o                         
   1  24   0         86.13        107.83        21.54 o                         
   2  24   0        235.77        266.30        30.63 o                         
   3  24   0        414.90        473.21        42.73 o                         
   1  25   0       1263.15       1251.70        52.80 o                         
   2  25   0         13.17         22.83        20.88 o                         
   3  25   0        114.91        151.93        30.38 o                         
   0  26   0        857.80        914.75       101.97 o                         
   1  26   0        834.71        905.68        56.10 o                         
   2  26   0        142.84        123.67        26.30 o                         
   3  26   0         43.32         89.69        28.72 o                         
   1  27   0         52.23         42.74        20.09 o                         
   2  27   0         69.09        110.97        28.97 o                         
   3  27   0         24.26          6.90        28.55 o                         
   0  28   0        131.32        153.69        58.37 o                         
   1  28   0        476.01        505.17        39.81 o                         
   2  28   0         12.16        -11.75        20.62 o                         
   1  29   0        308.16        320.82        33.82 o                         
   2  29   0       1175.27       1377.83        67.56 o                         
   0  30   0       4095.88       3616.88       181.03 o                         
   1  30   0       1099.96       1196.96        87.42 o                         
   2  30   0          6.54         77.03        27.91 o                         
   1  31   0        370.46        423.19        46.24 o                         
   2  31   0        591.50        586.40        49.16 o                         
   0  32   0        180.30        218.71        67.24 o                         
   1  32   0          2.30          8.82        69.46 o                         
   1  33   0          4.62        -55.18        38.42 o                         
   0  34   0        222.44        155.91        62.07 o                         
  -4   1   1         57.28         69.53        19.09 o                         
  -3   1   1          2.95        -12.63         9.44 o                         
  -2   1   1       1420.93       1376.86        41.20 o                         
  -1   1   1       6479.15       7222.66        60.55 o                         
   0   1   1      10483.66      11664.30       101.46 o                         
   1   1   1       1152.60       1205.06        21.38 o                         
   2   1   1       1523.47       1446.48        32.05 o                         
   3   1   1        331.68        381.47        22.22 o                         
   4   1   1          7.69         30.27        20.24 o                         
  -4   2   1          3.79          4.49        16.18 o                         
  -3   2   1       2558.95       2309.05        42.82 o                         
  -2   2   1       6243.22       6090.66        64.27 o                         
  -1   2   1       4723.30       4816.50        55.07 o                         
   0   2   1      12201.35      13305.41       101.51 o                         
   1   2   1      13862.42      14473.40       108.91 o                         
   2   2   1        341.05        349.53        20.76 o                         
   3   2   1        998.29       1052.54        40.04 o                         
   4   2   1        734.99        773.89        43.52 o                         
  -4   3   1       2519.83       2426.57        71.03 o                         
  -3   3   1        378.05        386.85        27.37 o                         
  -2   3   1       6823.14       6947.99        70.50 o                         
  -1   3   1       8767.23       9174.58        77.65 o                         
   0   3   1       5428.69       6312.34        48.68 o                         
   1   3   1       8264.69       9356.70        76.85 o                         
   2   3   1      12380.76      11980.16       106.33 o                         
   3   3   1       1604.01       1588.89        36.23 o                         
   4   3   1          7.20         -5.81        16.58 o                         
  -4   4   1        296.21        346.12        31.64 o                         
  -3   4   1       4001.41       3636.62        55.21 o                         
  -2   4   1       3163.22       3158.40        43.34 o                         
  -1   4   1       8214.65       8553.48        69.83 o                         
   0   4   1        410.55        511.73         9.58 o                         
   1   4   1      71557.98      73237.23       486.42 o                         
   2   4   1       1036.26       1024.53        24.47 o                         
   3   4   1        896.41        985.36        45.77 o                         
   4   4   1        684.68        674.41        48.25 o                         
  -4   5   1        568.43        575.92        39.35 o                         
  -3   5   1        148.02        131.75        14.65 o                         
  -2   5   1       5908.91       6057.41        64.14 o                         
  -1   5   1       2429.32       2510.55        28.25 o                         
   0   5   1         62.06         68.98         5.32 o                         
   1   5   1      15885.04      17408.16       130.88 o                         
   2   5   1       5728.98       5529.84        72.91 o                         
   3   5   1        440.44        415.79        22.77 o                         
   4   5   1         59.52         36.21        27.92 o                         
  -4   6   1        182.36        145.73        35.51 o                         
  -3   6   1        248.21        246.90        20.16 o                         
  -2   6   1        895.06        825.73        23.62 o                         
  -1   6   1         34.44         30.25         5.40 o                         
   0   6   1       3971.29       4378.48        42.63 o                         
   1   6   1       3984.51       4141.51        44.14 o                         
   2   6   1        481.93        452.41        19.11 o                         
   3   6   1        404.37        449.74        23.73 o                         
   4   6   1          9.37          7.66        45.81 o                         
  -4   7   1        179.89        231.69        38.07 o                         
  -3   7   1       2988.41       2967.14        56.54 o                         
  -2   7   1       4191.55       4228.89        51.51 o                         
  -1   7   1         79.05         80.27         5.95 o                         
   0   7   1         63.86         48.33         7.18 o                         
   1   7   1       2175.59       2197.40        30.48 o                         
   2   7   1       1732.69       1598.58        31.32 o                         
   3   7   1       1282.18       1291.71        35.85 o                         
   4   7   1        246.49        253.37        44.26 o                         
  -4   8   1          6.24         14.28        18.71 o                         
  -3   8   1       2113.81       1857.37        52.52 o                         
  -2   8   1       8778.42       8335.32        91.86 o                         
  -1   8   1         62.03         56.16         5.74 o                         
   0   8   1       1559.52       1609.24        23.18 o                         
   1   8   1       3406.93       3374.74        40.55 o                         
   2   8   1       3786.15       3717.08        50.39 o                         
   3   8   1          6.65         15.96        11.63 o                         
   4   8   1        198.44        287.11        46.50 o                         
  -4   9   1        509.23        474.03        45.54 o                         
  -3   9   1         76.01         89.16        18.23 o                         
  -2   9   1        732.67        721.05        21.04 o                         
  -1   9   1      17189.95      17498.75       153.16 o                         
   0   9   1      10351.46      11401.71        92.28 o                         
   1   9   1        431.56        435.45        15.72 o                         
   2   9   1       4823.72       4576.01        62.07 o                         
   3   9   1        996.29       1001.45        36.62 o                         
   4   9   1          5.77         26.36        28.71 o                         
  -4  10   1         28.18         31.93        20.37 o                         
  -3  10   1       2245.25       2079.51        71.43 o                         
  -2  10   1       1215.95       1219.18        25.55 o                         
  -1  10   1        292.75        328.65        16.74 o                         
   0  10   1      12861.33      13684.97       109.11 o                         
   1  10   1       5596.27       5640.25        59.63 o                         
   2  10   1        249.76        256.62        16.23 o                         
   3  10   1        890.12        912.16        46.71 o                         
   4  10   1        399.73        497.28        58.45 o                         
  -4  11   1         83.07         71.63        22.32 o                         
  -3  11   1       1951.36       1782.35        53.17 o                         
  -2  11   1       9269.06       9038.65        87.63 o                         
  -1  11   1       4146.00       4232.13        61.59 o                         
   0  11   1       5249.56       5792.39        57.83 o                         
   1  11   1       2073.50       2275.57        34.73 o                         
   2  11   1       2913.99       2729.27        57.22 o                         
   3  11   1        313.41        337.35        29.37 o                         
   4  11   1        199.49        335.40        50.03 o                         
  -4  12   1         33.87         74.28        22.95 o                         
  -3  12   1        505.90        507.75        34.88 o                         
  -2  12   1         96.31         61.55        15.83 o                         
  -1  12   1       4873.54       4856.96        51.40 o                         
   0  12   1        393.55        373.00        18.25 o                         
   1  12   1       2047.48       2159.69        35.30 o                         
   2  12   1        805.64        811.95        26.75 o                         
   3  12   1        333.54        344.33        29.71 o                         
   4  12   1        219.96        116.75        56.16 o                         
  -4  13   1          6.74         38.16        21.94 o                         
  -3  13   1        569.47        616.52        38.26 o                         
  -2  13   1        386.12        438.20        29.00 o                         
  -1  13   1       1143.51       1015.80        21.22 o                         
   0  13   1       7899.18       8336.52        78.88 o                         
   1  13   1      12804.61      13396.77       116.56 o                         
   2  13   1        589.63        604.14        24.05 o                         
   3  13   1        302.83        307.10        34.02 o                         
   4  13   1          2.94          2.54        28.91 o                         
  -4  14   1         83.95        141.62        26.12 o                         
  -3  14   1         19.04         65.00        17.90 o                         
  -2  14   1       3953.48       3658.02        72.41 o                         
  -1  14   1         16.87          4.76         6.60 o                         
   0  14   1        664.16        721.92        21.32 o                         
   1  14   1         39.67         20.00         8.67 o                         
   2  14   1        534.66        531.62        23.71 o                         
   3  14   1        468.92        486.31        39.77 o                         
   4  14   1         22.81        103.16        35.84 o                         
  -4  15   1         49.96         39.45        23.87 o                         
  -3  15   1        244.43        240.49        27.86 o                         
  -2  15   1         43.18         65.27        16.26 o                         
  -1  15   1       3604.63       3752.44        47.13 o                         
   0  15   1         29.57         30.17         8.21 o                         
   1  15   1        293.68        316.22        17.11 o                         
   2  15   1          2.79         -7.95        12.36 o                         
   3  15   1        854.28        860.53        46.07 o                         
   4  15   1         32.85         -9.30        44.70 o                         
  -4  16   1        204.71        192.95        30.48 o                         
  -3  16   1        506.40        488.07        46.61 o                         
  -2  16   1         80.60         67.01        19.30 o                         
  -1  16   1        823.72        829.23        22.46 o                         
   0  16   1       2305.96       2338.97        49.29 o                         
   1  16   1        254.82        252.29        16.51 o                         
   2  16   1          7.61         13.43        14.26 o                         
   3  16   1        105.81        126.85        23.95 o                         
   4  16   1          2.46         27.13        32.58 o                         
  -4  17   1          3.22         57.46        24.24 o                         
  -3  17   1         18.66         18.64        17.96 o                         
  -2  17   1       1241.51       1253.90        55.61 o                         
  -1  17   1         36.82         25.21        11.00 o                         
   0  17   1       1214.35       1112.88        27.62 o                         
   1  17   1       3559.73       3445.66        50.53 o                         
   2  17   1       1974.46       1786.76        85.96 o                         
   3  17   1          2.41         18.33        18.44 o                         
   4  17   1         96.16        134.25        41.71 o                         
  -4  18   1         27.53         76.02        29.33 o                         
  -3  18   1        211.31        229.28        28.88 o                         
  -2  18   1         55.88         47.49        16.88 o                         
  -1  18   1       3543.07       3480.03        91.93 o                         
   0  18   1       3795.72       3882.93        65.21 o                         
   1  18   1        420.03        391.24        20.44 o                         
   2  18   1       1419.24       1286.31        73.87 o                         
   3  18   1        634.63        636.22        42.83 o                         
   4  18   1        124.24        181.57        48.05 o                         
  -4  19   1          0.72         11.73        24.27 o                         
  -3  19   1       1301.20       1378.99        64.46 o                         
  -2  19   1       2723.83       2603.45        66.48 o                         
  -1  19   1       1105.01       1012.45        42.12 o                         
   0  19   1         14.83         34.67        10.61 o                         
   1  19   1       1960.11       1982.51        39.49 o                         
   2  19   1         19.68         23.55        15.78 o                         
   3  19   1         28.39         30.42        19.68 o                         
   4  19   1        537.96        516.79        67.24 o                         
  -4  20   1          1.62         14.30        25.74 o                         
  -3  20   1        102.53        135.83        25.67 o                         
  -2  20   1         29.27         48.13        16.67 o                         
  -1  20   1        417.18        440.22        30.65 o                         
   0  20   1         20.78          4.13         9.97 o                         
   1  20   1       1487.25       1437.18        40.45 o                         
   2  20   1        583.35        569.58        37.02 o                         
   3  20   1        114.43        121.58        25.81 o                         
  -3  21   1         16.07          8.57        20.37 o                         
  -2  21   1        186.89        223.85        26.91 o                         
  -1  21   1        442.31        507.18        33.50 o                         
   0  21   1        462.25        458.15        23.27 o                         
   1  21   1        458.47        497.69        33.25 o                         
   2  21   1       1251.96       1211.92        70.21 o                         
   3  21   1         18.86         51.06        23.38 o                         
  -3  22   1        368.92        409.11        39.22 o                         
  -2  22   1        106.50        141.69        23.57 o                         
  -1  22   1       1234.12       1133.21        47.47 o                         
   0  22   1         15.32         18.36        11.33 o                         
   1  22   1        620.80        686.09        39.01 o                         
   2  22   1       1023.56       1063.87        51.51 o                         
   3  22   1         51.88         66.31        23.57 o                         
  -3  23   1        117.46        174.53        31.38 o                         
  -2  23   1        853.91        846.07        48.48 o                         
  -1  23   1         80.76        103.22        20.44 o                         
   0  23   1       1050.40       1097.65        39.04 o                         
   1  23   1        176.12        274.76        41.59 o                         
   2  23   1         46.74         31.63        19.52 o                         
   3  23   1        215.18        243.95        33.56 o                         
  -3  24   1        180.11        193.73        32.25 o                         
  -2  24   1          0.37          9.83        17.93 o                         
  -1  24   1        435.26        442.02        37.06 o                         
   0  24   1       2825.22       2910.58        82.30 o                         
   1  24   1        808.38        735.85        44.79 o                         
   2  24   1        155.05        165.15        26.96 o                         
   3  24   1        281.15        304.31        36.49 o                         
  -3  25   1         62.51        114.64        28.50 o                         
  -2  25   1         44.78         16.08        19.11 o                         
  -1  25   1        707.14        721.77        60.36 o                         
   0  25   1       1092.22       1193.83        50.23 o                         
   1  25   1       1848.85       1869.09        57.76 o                         
   2  25   1       1217.52       1232.42        58.32 o                         
   3  25   1        377.57        373.46        41.08 o                         
  -3  26   1        443.59        425.54        48.53 o                         
  -2  26   1        524.13        465.28        40.28 o                         
  -1  26   1        103.35        121.37        23.42 o                         
   0  26   1        735.11        824.54        56.76 o                         
   1  26   1       1669.29       1669.72        57.40 o                         
   2  26   1          0.32        -25.96        20.93 o                         
   3  26   1         93.86        122.15        33.91 o                         
  -3  27   1          0.96         -3.56        42.23 o                         
  -2  27   1        821.23        902.88        54.24 o                         
  -1  27   1       1654.12       1632.09        61.43 o                         
   0  27   1        839.42        946.11        77.40 o                         
   1  27   1          1.62         -6.29        19.09 o                         
   2  27   1        407.78        376.23        37.88 o                         
  -2  28   1        398.66        456.57        42.36 o                         
  -1  28   1        330.51        396.35        36.15 o                         
   0  28   1        801.85        731.86        67.62 o                         
   1  28   1        652.99        702.21        45.00 o                         
   2  28   1        232.66        227.16        32.32 o                         
  -2  29   1         44.44         53.11        25.05 o                         
  -1  29   1          5.72         25.61        20.59 o                         
   0  29   1        740.36        751.47        69.28 o                         
   1  29   1        465.05        477.66        46.86 o                         
   2  29   1         88.42         57.35        26.44 o                         
  -2  30   1         16.23         19.74        24.35 o                         
  -1  30   1        101.05        149.21        41.49 o                         
   0  30   1        165.44        253.19        87.19 o                         
   1  30   1         71.05         65.37        28.24 o                         
   2  30   1         13.98         11.00        25.17 o                         
  -2  31   1        395.15        369.51        41.48 o                         
  -1  31   1        948.24        860.57        84.41 o                         
   0  31   1        363.77        538.61        65.61 o                         
   1  31   1         10.70         65.10       113.42 o                         
   2  31   1        169.57        186.89        36.57 o                         
  -1  32   1         54.25         70.50        29.50 o                         
   0  32   1        694.44        748.38        73.70 o                         
   1  32   1        385.57        475.38        62.96 o                         
  -1  33   1        932.62        856.54        81.01 o                         
   0  33   1         80.77         34.82        32.34 o                         
   1  33   1        269.22        204.16        46.28 o                         
   0  34   1        268.15        363.54        57.65 o                         
  -4   0   2         37.91         78.67        27.34 o                         
  -3   0   2       2890.85       2710.00        66.73 o                         
  -2   0   2      19992.21      19991.42       222.73 o                         
  -1   0   2        529.03        595.20        19.29 o                         
   0   0   2       7190.86       7758.52        83.86 o                         
   1   0   2      14915.21      16498.34       173.75 o                         
   2   0   2       7309.20       7177.94       104.48 o                         
   3   0   2        117.06         81.51        19.61 o                         
   4   0   2        410.28        484.35        52.46 o                         
  -4   1   2        396.57        418.43        29.24 o                         
  -3   1   2       1955.49       1847.68        38.71 o                         
  -2   1   2         18.82         15.31         7.45 o                         
  -1   1   2      14026.41      16138.63       119.87 o                         
   0   1   2      12168.86      13099.23        94.33 o                         
   1   1   2       4771.25       4874.38        46.30 o                         
   2   1   2       1235.75       1282.71        30.38 o                         
   3   1   2       1687.36       1749.09        41.89 o                         
   4   1   2          2.01         29.76        18.27 o                         
  -4   2   2          8.69         -1.81        15.93 o                         
  -3   2   2         24.56         33.58        16.52 o                         
  -2   2   2       1278.62       1278.41        26.24 o                         
  -1   2   2       2063.46       2228.68        34.06 o                         
   0   2   2       7336.72       7566.91        64.01 o                         
   1   2   2      43620.78      46238.47       314.24 o                         
   2   2   2         12.90          3.46         9.25 o                         
   3   2   2         49.26         44.15        11.90 o                         
   4   2   2         31.33         42.16        19.94 o                         
  -4   3   2        210.81        268.46        30.46 o                         
  -3   3   2         60.35         59.56        18.22 o                         
  -2   3   2       1078.15       1054.68        26.56 o                         
  -1   3   2       3411.83       3687.66        40.06 o                         
   0   3   2       2804.22       2861.33        28.75 o                         
   1   3   2       6574.74       6951.81        61.75 o                         
   2   3   2        522.60        510.79        22.93 o                         
   3   3   2        344.47        361.76        21.50 o                         
   4   3   2        136.02        121.96        23.71 o                         
  -4   4   2         46.70         77.71        20.44 o                         
  -3   4   2         10.59         11.40        11.71 o                         
  -2   4   2       1351.89       1369.56        46.96 o                         
  -1   4   2      23512.88      25004.58       177.61 o                         
   0   4   2       4310.42       4714.56        46.36 o                         
   1   4   2        306.89        336.67        12.33 o                         
   2   4   2        151.00        168.88        13.07 o                         
   3   4   2        237.29        258.97        20.43 o                         
   4   4   2         27.60         38.49        22.00 o                         
  -4   5   2        358.31        423.87        49.73 o                         
  -3   5   2       1370.61       1299.20        33.23 o                         
  -2   5   2        598.11        537.29        17.97 o                         
  -1   5   2        873.28        961.09        18.14 o                         
   0   5   2       5586.88       5893.34        51.27 o                         
   1   5   2       6871.24       6806.87        62.95 o                         
   2   5   2        845.30        932.11        25.25 o                         
   3   5   2        134.23        169.45        16.37 o                         
   4   5   2         34.39         79.73        25.91 o                         
  -4   6   2        310.21        313.05        30.81 o                         
  -3   6   2        348.68        374.22        27.67 o                         
  -2   6   2       1335.54       1387.69        27.43 o                         
  -1   6   2        133.74        114.23        15.91 o                         
   0   6   2       4355.83       4665.69        44.22 o                         
   1   6   2       1587.15       1560.95        25.34 o                         
   2   6   2       8767.11       8684.17        86.66 o                         
   3   6   2         32.22         39.62        12.47 o                         
   4   6   2        138.34        181.00        38.65 o                         
  -4   7   2        199.19        231.62        27.72 o                         
  -3   7   2       2435.96       2236.46        78.92 o                         
  -2   7   2       1777.20       1729.61        30.90 o                         
  -1   7   2       7806.17       7660.47        90.26 o                         
   0   7   2       2581.00       2764.28        32.00 o                         
   1   7   2       1478.20       1605.26        26.62 o                         
   2   7   2       8235.46       8193.42        83.86 o                         
   3   7   2        281.65        355.30        22.75 o                         
   4   7   2          2.38         32.04        30.40 o                         
  -4   8   2        306.95        331.62        39.78 o                         
  -3   8   2       3028.53       3021.78        67.76 o                         
  -2   8   2       1377.02       1289.16        25.04 o                         
  -1   8   2        479.36        460.42        21.97 o                         
   0   8   2       8241.21       8615.00        73.37 o                         
   1   8   2        110.36        111.53         9.78 o                         
   2   8   2         17.99         21.70         9.22 o                         
   3   8   2       1878.62       1859.60        41.36 o                         
   4   8   2        451.25        578.17        61.11 o                         
  -4   9   2         92.45        115.86        26.34 o                         
  -3   9   2         79.85         86.27        18.65 o                         
  -2   9   2       5971.11       5593.30        60.08 o                         
  -1   9   2      13014.06      13714.42       143.72 o                         
   0   9   2       1469.17       1425.35        23.22 o                         
   1   9   2       2646.52       2600.77        50.92 o                         
   2   9   2      11517.58      11374.89       108.07 o                         
   3   9   2       1210.22       1263.52        36.63 o                         
   4   9   2        110.14        203.12        42.38 o                         
  -4  10   2         55.04         53.02        22.12 o                         
  -3  10   2       1696.94       1627.58        52.11 o                         
  -2  10   2        163.11        178.20        14.19 o                         
  -1  10   2      12233.24      12294.83       134.04 o                         
   0  10   2       7627.30       7584.28        69.39 o                         
   1  10   2         76.71        104.24        10.40 o                         
   2  10   2          7.14         18.18         9.44 o                         
   3  10   2       1059.60       1111.22        36.19 o                         
   4  10   2        493.41        490.16        67.61 o                         
  -4  11   2         66.82        110.77        24.18 o                         
  -3  11   2          4.22         -9.30        13.52 o                         
  -2  11   2       3550.28       3352.61        65.89 o                         
  -1  11   2        225.48        212.48        18.00 o                         
   0  11   2       2311.31       2098.05        35.86 o                         
   1  11   2        947.67        905.17        22.65 o                         
   2  11   2       1085.79       1078.59        29.73 o                         
   3  11   2        174.68        162.53        22.05 o                         
   4  11   2         76.19        122.65        46.92 o                         
  -4  12   2         12.11         13.02        20.15 o                         
  -3  12   2        149.96        146.93        21.52 o                         
  -2  12   2       5870.72       5927.99       107.50 o                         
  -1  12   2       1391.29       1306.00        43.71 o                         
   0  12   2        686.57        737.89        19.65 o                         
   1  12   2         23.69         20.68         9.09 o                         
   2  12   2        794.21        835.95        28.80 o                         
   3  12   2        200.67        224.56        25.45 o                         
   4  12   2        143.78        123.10        37.94 o                         
  -4  13   2        388.84        443.82        46.82 o                         
  -3  13   2         50.02         82.80        19.32 o                         
  -2  13   2       1105.17       1096.95        42.81 o                         
  -1  13   2        633.65        570.33        23.28 o                         
   0  13   2       2864.49       2898.56        39.90 o                         
   1  13   2       2693.60       2723.26        41.82 o                         
   2  13   2       2390.61       2272.08        42.40 o                         
   3  13   2        476.65        460.27        44.79 o                         
   4  13   2          6.46          9.04        30.18 o                         
  -4  14   2         76.19         73.95        28.78 o                         
  -3  14   2        582.87        597.70        39.07 o                         
  -2  14   2        863.96        814.78        39.34 o                         
  -1  14   2       7360.13       7136.42        68.40 o                         
   0  14   2      16649.69      16272.89       134.20 o                         
   1  14   2      12192.67      12460.11       113.45 o                         
   2  14   2         14.64         11.39        10.09 o                         
   3  14   2        990.76       1030.98        65.19 o                         
   4  14   2        302.23        333.35        52.28 o                         
  -4  15   2        751.76        748.63        50.46 o                         
  -3  15   2         14.59          6.98        15.73 o                         
  -2  15   2       5289.43       4505.68        95.56 o                         
  -1  15   2      11672.28      11463.38       100.19 o                         
   0  15   2          6.89          3.12         7.54 o                         
   1  15   2       3933.13       3725.08        51.85 o                         
   2  15   2       4279.81       4048.44        80.53 o                         
   3  15   2        712.17        686.93        41.57 o                         
   4  15   2        137.80        248.27        66.50 o                         
  -4  16   2        475.65        447.19        40.85 o                         
  -3  16   2        573.11        637.69        41.65 o                         
  -2  16   2        693.19        672.54        38.14 o                         
  -1  16   2       8161.02       8088.09        92.01 o                         
   0  16   2       7705.17       7891.39        89.88 o                         
   1  16   2       2882.35       2816.29        66.25 o                         
   2  16   2         57.35         37.55        13.41 o                         
   3  16   2        975.01       1004.10        64.61 o                         
   4  16   2         81.26        115.93        40.73 o                         
  -4  17   2         47.80        109.72        26.84 o                         
  -3  17   2        274.29        293.69        29.97 o                         
  -2  17   2       2170.76       2002.07        56.18 o                         
  -1  17   2       1591.45       1382.83        43.07 o                         
   0  17   2        454.47        493.91        21.26 o                         
   1  17   2        481.49        499.83        22.96 o                         
   2  17   2       2292.55       2067.99       105.37 o                         
   3  17   2        238.46        285.26        34.25 o                         
   4  17   2         47.35         81.13        35.26 o                         
  -4  18   2         11.46         45.87        25.52 o                         
  -3  18   2         26.44         58.80        20.63 o                         
  -2  18   2       1970.15       2050.98        57.93 o                         
  -1  18   2        424.71        486.15        31.09 o                         
   0  18   2       1841.47       1757.98        35.10 o                         
   1  18   2        858.79        850.08        28.85 o                         
   2  18   2         25.78         50.29        17.36 o                         
   3  18   2          0.08         -2.08        18.96 o                         
   4  18   2        101.28        178.52        50.24 o                         
  -4  19   2         39.04         44.00        25.79 o                         
  -3  19   2          2.63         24.80        22.50 o                         
  -2  19   2        223.10        291.39        28.71 o                         
  -1  19   2       1378.01       1329.60        46.52 o                         
   0  19   2        193.14        237.65        17.13 o                         
   1  19   2       1739.78       1652.97        36.99 o                         
   2  19   2       1088.05       1149.02        67.42 o                         
   3  19   2          0.93         47.09        25.60 o                         
  -3  20   2       1622.88       1737.32        68.89 o                         
  -2  20   2        754.63        784.93        43.66 o                         
  -1  20   2         53.74         41.98        16.10 o                         
   0  20   2       6237.91       6072.03        73.51 o                         
   1  20   2       1329.72       1363.18        35.72 o                         
   2  20   2       1055.12       1148.02        62.88 o                         
   3  20   2        999.15       1085.04        57.38 o                         
  -3  21   2        167.16        190.29        28.36 o                         
  -2  21   2       3338.63       3101.60        75.87 o                         
  -1  21   2       4530.70       4234.27        82.43 o                         
   0  21   2         15.43         37.11        12.50 o                         
   1  21   2       2189.92       2097.90        43.66 o                         
   2  21   2       2262.77       2163.71        83.30 o                         
   3  21   2        435.82        399.23        37.94 o                         
  -3  22   2        702.11        806.68        66.92 o                         
  -2  22   2        116.28        150.04        25.85 o                         
  -1  22   2        109.84        107.25        20.77 o                         
   0  22   2       5785.23       5639.85        82.47 o                         
   1  22   2       4124.33       4148.35        71.43 o                         
   2  22   2         53.77         76.32        23.78 o                         
   3  22   2        614.96        674.20        47.89 o                         
  -3  23   2        119.15        150.84        39.96 o                         
  -2  23   2        514.89        451.15        37.35 o                         
  -1  23   2       1943.75       1864.56        56.97 o                         
   0  23   2        354.30        368.86        35.56 o                         
   1  23   2         31.79         23.34        16.65 o                         
   2  23   2       1104.69       1041.20        72.95 o                         
   3  23   2         48.63        102.22        26.67 o                         
  -3  24   2         13.09          2.01        22.89 o                         
  -2  24   2         26.60         35.21        20.18 o                         
  -1  24   2         27.76         48.99        18.21 o                         
   0  24   2        206.42        208.05        25.22 o                         
   1  24   2        451.56        494.67        35.33 o                         
   2  24   2        875.01        854.96        49.72 o                         
   3  24   2          6.38         -5.32        33.00 o                         
  -3  25   2         99.35        118.07        29.88 o                         
  -2  25   2          9.74         52.21        21.32 o                         
  -1  25   2          8.55         -5.15        16.03 o                         
   0  25   2        154.59        179.09        23.34 o                         
   1  25   2       1346.31       1398.64        54.10 o                         
   2  25   2        118.85        139.90        27.52 o                         
   3  25   2         68.22        137.73        30.69 o                         
  -3  26   2         88.36        105.48        29.70 o                         
  -2  26   2        101.62         92.83        25.04 o                         
  -1  26   2       1847.82       1798.77        86.28 o                         
   0  26   2       3797.27       3931.10       128.40 o                         
   1  26   2        555.20        616.90        40.76 o                         
   2  26   2          3.79        -14.66        29.54 o                         
   3  26   2         40.65         90.23        30.25 o                         
  -3  27   2         20.29         61.33        30.45 o                         
  -2  27   2        226.06        251.31        32.02 o                         
  -1  27   2       1355.04       1344.97        58.78 o                         
   0  27   2        100.90        174.60        40.80 o                         
   1  27   2        883.10        939.27        66.32 o                         
   2  27   2        288.07        344.61        37.81 o                         
  -2  28   2        161.50        214.92        32.65 o                         
  -1  28   2          5.37         23.80        21.19 o                         
   0  28   2       1093.31       1084.81        63.30 o                         
   1  28   2       1699.58       1621.94        74.58 o                         
   2  28   2         81.56         83.22        27.46 o                         
  -2  29   2         61.80         95.99        28.64 o                         
  -1  29   2        287.25        373.42        61.22 o                         
   0  29   2       1105.52       1052.42        80.69 o                         
   1  29   2        184.69        225.26        36.03 o                         
   2  29   2        238.00        249.07        34.21 o                         
  -2  30   2        754.65        774.90        54.97 o                         
  -1  30   2        292.54        365.71        37.23 o                         
   0  30   2         21.13         25.05        30.19 o                         
   1  30   2         24.49        -25.79        39.53 o                         
   2  30   2          9.26         24.58        24.13 o                         
  -2  31   2         70.96        100.69        29.61 o                         
  -1  31   2         63.77         47.35        27.76 o                         
   0  31   2        232.49        294.80        50.32 o                         
   1  31   2        217.22        282.83        48.23 o                         
  -1  32   2         80.06         74.30        29.90 o                         
   0  32   2         40.28         21.84        69.46 o                         
   1  32   2        149.86        171.62        42.39 o                         
  -1  33   2         12.49         -5.72        28.17 o                         
   0  33   2         44.39         81.60        39.16 o                         
   1  33   2         29.18         23.37        32.19 o                         
  -4   1   3         17.61         16.60        19.46 o                         
  -3   1   3        399.61        436.36        22.53 o                         
  -2   1   3        687.41        739.10        21.13 o                         
  -1   1   3        196.03        228.56        10.68 o                         
   0   1   3       2412.23       2855.16        32.86 o                         
   1   1   3       3624.71       3682.93        48.58 o                         
   2   1   3       1981.52       2008.75        33.86 o                         
   3   1   3         88.01         92.74        18.26 o                         
   4   1   3          4.48         24.70        20.05 o                         
  -4   2   3         81.71        103.17        24.13 o                         
  -3   2   3         20.44         33.27        11.46 o                         
  -2   2   3        211.56        241.00        14.40 o                         
  -1   2   3         95.34         98.99         7.97 o                         
   0   2   3       1559.79       1829.23        25.07 o                         
   1   2   3       1118.34       1148.16        20.60 o                         
   2   2   3         65.65         79.00        10.10 o                         
   3   2   3          6.92         29.47        13.78 o                         
   4   2   3         32.05         25.02        19.27 o                         
  -4   3   3         50.07         69.53        19.79 o                         
  -3   3   3        316.49        383.35        23.17 o                         
  -2   3   3        443.20        508.40        18.60 o                         
  -1   3   3       2584.59       2786.30        32.86 o                         
   0   3   3        122.44        149.39         8.29 o                         
   1   3   3       1511.20       1501.34        22.29 o                         
   2   3   3         32.12         43.20         9.70 o                         
   3   3   3        403.01        368.00        29.64 o                         
   4   3   3          0.01         16.68        18.84 o                         
  -4   4   3         10.63         23.33        17.71 o                         
  -3   4   3        122.62        141.55        15.03 o                         
  -2   4   3        753.29        784.68        26.30 o                         
  -1   4   3       2096.50       2353.80        29.30 o                         
   0   4   3      10489.59      11400.72        97.06 o                         
   1   4   3       1394.28       1357.85        22.21 o                         
   2   4   3        513.11        545.29        20.58 o                         
   3   4   3        242.60        215.72        28.39 o                         
   4   4   3        323.61        352.84        44.27 o                         
  -4   5   3         71.20         62.54        20.24 o                         
  -3   5   3         91.06         73.24        14.22 o                         
  -2   5   3        951.41        904.31        21.96 o                         
  -1   5   3      19173.02      20017.01       148.06 o                         
   0   5   3       7508.20       7849.52        67.49 o                         
   1   5   3        203.56        200.33        11.73 o                         
   2   5   3        209.44        201.47        17.09 o                         
   3   5   3        646.57        625.63        37.15 o                         
   4   5   3          0.45         31.02        20.05 o                         
  -4   6   3        137.54        119.82        22.17 o                         
  -3   6   3        818.05        819.83        39.81 o                         
  -2   6   3       3267.87       3000.94        40.65 o                         
  -1   6   3       1095.04       1157.05        17.60 o                         
   0   6   3       4202.68       4539.80        46.34 o                         
   1   6   3       2941.30       2729.48        35.55 o                         
   2   6   3       1835.37       1669.61        32.55 o                         
   3   6   3         10.19          3.15        14.19 o                         
   4   6   3         93.84        108.12        34.89 o                         
  -4   7   3        528.83        551.38        40.20 o                         
  -3   7   3        391.87        404.54        29.96 o                         
  -2   7   3       1355.34       1373.00        27.21 o                         
  -1   7   3       5580.52       5611.93        74.85 o                         
   0   7   3       1004.45       1007.41        23.07 o                         
   1   7   3        899.49        802.48        19.85 o                         
   2   7   3       4316.54       4317.12        56.15 o                         
   3   7   3       1003.54        999.37        44.95 o                         
   4   7   3        119.22         47.29        45.81 o                         
  -4   8   3          1.04         26.13        18.36 o                         
  -3   8   3        508.71        588.53        43.94 o                         
  -2   8   3       1814.71       1720.64        27.85 o                         
  -1   8   3        129.31        157.15        28.94 o                         
   0   8   3       5361.25       5323.68        59.88 o                         
   1   8   3        773.22        717.44        31.17 o                         
   2   8   3        396.65        350.56        19.17 o                         
   3   8   3        324.76        309.25        28.50 o                         
   4   8   3         15.98         27.39        31.30 o                         
  -4   9   3        171.11        162.05        25.81 o                         
  -3   9   3         62.92         70.73        17.56 o                         
  -2   9   3         27.49         21.90         8.97 o                         
  -1   9   3         52.86         58.71        17.38 o                         
   0   9   3        556.81        586.80        16.62 o                         
   1   9   3          1.40         10.69         6.90 o                         
   2   9   3        902.06        920.34        27.66 o                         
   3   9   3         12.51         23.88        16.58 o                         
   4   9   3         65.24          0.75        48.77 o                         
  -4  10   3         62.64         82.16        21.97 o                         
  -3  10   3        515.27        554.18        36.09 o                         
  -2  10   3       4711.26       4445.20        89.15 o                         
  -1  10   3       1331.68       1310.57        35.07 o                         
   0  10   3       7305.07       7635.02        71.77 o                         
   1  10   3        855.97        832.76        35.14 o                         
   2  10   3        557.94        613.63        25.34 o                         
   3  10   3         16.24         34.71        17.41 o                         
   4  10   3        167.53        174.97        43.66 o                         
  -4  11   3       1008.04       1141.73        62.56 o                         
  -3  11   3        794.88        822.18        43.43 o                         
  -2  11   3         24.29         12.01        11.78 o                         
  -1  11   3       6319.51       6030.49       112.62 o                         
   0  11   3       8155.34       8382.09        78.08 o                         
   1  11   3       2519.74       2431.09        38.79 o                         
   2  11   3       4155.17       4148.35        74.49 o                         
   3  11   3       2491.75       2268.84        91.10 o                         
   4  11   3         24.91         21.95        30.56 o                         
  -4  12   3         97.23         94.73        24.00 o                         
  -3  12   3       2219.95       2167.46        61.71 o                         
  -2  12   3       8348.76       7818.67       112.19 o                         
  -1  12   3        512.56        489.81        26.96 o                         
   0  12   3      12165.93      12013.81       103.99 o                         
   1  12   3      14217.41      14505.16       126.74 o                         
   2  12   3       1390.67       1296.97        32.77 o                         
   3  12   3         63.93         93.04        24.71 o                         
   4  12   3        543.22        567.57        65.83 o                         
  -4  13   3        430.12        562.32        44.16 o                         
  -3  13   3         19.16         40.24        16.32 o                         
  -2  13   3       2420.29       2234.76        55.69 o                         
  -1  13   3      21502.26      20643.23       211.18 o                         
   0  13   3      11054.72      10822.83        97.33 o                         
   1  13   3        313.81        417.35        20.19 o                         
   2  13   3        397.88        391.95        22.20 o                         
   3  13   3       2155.35       1772.51        86.78 o                         
   4  13   3          0.85         53.78        32.13 o                         
  -4  14   3        203.58        209.05        30.84 o                         
  -3  14   3          6.37         16.11        16.55 o                         
  -2  14   3       1483.65       1390.59        66.76 o                         
  -1  14   3       1147.28       1195.36        38.42 o                         
   0  14   3       9049.80       9043.92       100.65 o                         
   1  14   3       1311.91       1180.34        29.12 o                         
   2  14   3        191.62        167.70        18.50 o                         
   3  14   3         71.63         64.69        27.32 o                         
   4  14   3         48.72         81.60        35.97 o                         
  -4  15   3          4.59         26.75        21.79 o                         
  -3  15   3          3.16         13.30        15.41 o                         
  -2  15   3        224.95        243.73        23.89 o                         
  -1  15   3          6.77         12.50        11.63 o                         
   0  15   3          7.25          8.96         8.28 o                         
   1  15   3        531.11        489.03        22.33 o                         
   2  15   3         19.45         32.58        15.25 o                         
   3  15   3         41.19         45.96        26.35 o                         
   4  15   3         71.42         37.07        35.86 o                         
  -4  16   3         14.83         13.78        23.48 o                         
  -3  16   3        571.73        690.08        49.82 o                         
  -2  16   3        572.09        586.48        38.35 o                         
  -1  16   3        634.32        704.90        35.13 o                         
   0  16   3       1127.99       1091.55        27.46 o                         
   1  16   3       4206.92       4054.67        57.24 o                         
   2  16   3        483.15        528.60        26.80 o                         
   3  16   3        446.52        468.67        54.33 o                         
   4  16   3        254.45        267.93        51.81 o                         
  -4  17   3        427.19        508.39        45.19 o                         
  -3  17   3        607.64        624.89        44.79 o                         
  -2  17   3       2820.42       2825.84        67.74 o                         
  -1  17   3      14687.10      14202.31       168.05 o                         
   0  17   3       7489.43       7223.04        78.94 o                         
   1  17   3          3.33          7.11         9.70 o                         
   2  17   3       3666.06       3712.82        61.11 o                         
   3  17   3        231.08        293.24        44.09 o                         
   4  17   3         61.76        129.50        44.92 o                         
  -4  18   3        153.34        171.47        41.49 o                         
  -3  18   3       2910.86       2982.13        78.94 o                         
  -2  18   3       3931.76       3594.89       133.53 o                         
  -1  18   3        414.10        423.98        30.03 o                         
   0  18   3       5034.81       4884.58        62.87 o                         
   1  18   3       9118.42       8745.23        95.59 o                         
   2  18   3       4313.77       3963.37        93.09 o                         
   3  18   3        216.30        263.27        43.76 o                         
  -4  19   3        888.39        967.55        77.97 o                         
  -3  19   3        394.38        490.81        40.16 o                         
  -2  19   3         12.19         52.87        23.14 o                         
  -1  19   3       5028.51       4774.55        98.54 o                         
   0  19   3       1414.42       1420.56        33.10 o                         
   1  19   3        750.69        774.84        29.75 o                         
   2  19   3       3847.22       3528.57        88.41 o                         
   3  19   3       2616.63       2604.74       108.09 o                         
  -3  20   3        775.97        848.65        52.55 o                         
  -2  20   3       1063.63       1064.55        50.45 o                         
  -1  20   3        153.82        156.25        21.74 o                         
   0  20   3       2806.30       2686.91        46.42 o                         
   1  20   3       1741.76       1701.75        45.71 o                         
   2  20   3        238.66        238.26        31.41 o                         
   3  20   3         53.13         35.47        46.55 o                         
  -3  21   3          5.72         -9.30        21.12 o                         
  -2  21   3          1.09          9.29        16.27 o                         
  -1  21   3        314.56        305.07        27.47 o                         
   0  21   3        232.79        288.15        30.30 o                         
   1  21   3          1.10          7.63        12.10 o                         
   2  21   3         25.21         20.29        18.00 o                         
   3  21   3         36.61         62.11        35.77 o                         
  -3  22   3        602.96        640.38        53.22 o                         
  -2  22   3       1882.26       1867.19        65.02 o                         
  -1  22   3         80.18         98.66        19.57 o                         
   0  22   3        102.79        101.52        20.57 o                         
   1  22   3       4481.30       4318.34        66.74 o                         
   2  22   3         39.39         36.29        19.53 o                         
   3  22   3          3.93          6.73        32.38 o                         
  -3  23   3        277.20        320.80        36.66 o                         
  -2  23   3        361.58        396.60        35.88 o                         
  -1  23   3        761.25        831.58        45.08 o                         
   0  23   3       2262.71       2380.74        60.68 o                         
   1  23   3        288.30        310.44        30.45 o                         
   2  23   3       1910.66       1990.88        65.09 o                         
   3  23   3        479.95        666.89        71.82 o                         
  -3  24   3        798.94        891.37        57.17 o                         
  -2  24   3       1210.16       1121.43        57.02 o                         
  -1  24   3         37.65         43.04        17.88 o                         
   0  24   3        970.38       1001.79        45.92 o                         
   1  24   3       3440.07       3312.56        74.77 o                         
   2  24   3       1540.82       1529.20        62.34 o                         
   3  24   3        359.50        419.73        61.85 o                         
  -3  25   3        136.99        153.66        31.46 o                         
  -2  25   3       1147.05       1185.26        66.76 o                         
  -1  25   3       4520.71       4300.65        91.08 o                         
   0  25   3       1746.71       1801.60        59.99 o                         
   1  25   3         43.09         59.93        23.68 o                         
   2  25   3        380.66        358.44        35.91 o                         
   3  25   3        193.00        228.18        50.37 o                         
  -3  26   3        118.58        142.65        32.45 o                         
  -2  26   3        312.89        340.18        37.33 o                         
  -1  26   3          2.27         20.92        18.24 o                         
   0  26   3         45.32         52.82        17.69 o                         
   1  26   3       1443.51       1449.15        76.24 o                         
   2  26   3         27.25          2.88        34.90 o                         
  -2  27   3         58.83         35.20        22.76 o                         
  -1  27   3         35.07         39.38        24.32 o                         
   0  27   3          1.32         26.20        25.49 o                         
   1  27   3        208.12        164.59        31.63 o                         
   2  27   3          1.96        -11.40        20.73 o                         
  -2  28   3         70.68         46.23        25.58 o                         
  -1  28   3         66.68         42.82        22.18 o                         
   0  28   3         50.36         39.74        28.70 o                         
   1  28   3        479.18        454.06        58.00 o                         
   2  28   3         39.31         30.23        22.90 o                         
  -2  29   3        146.18        133.60        36.26 o                         
  -1  29   3        177.94        204.63        29.73 o                         
   0  29   3        134.78        158.08        36.74 o                         
   1  29   3        117.93        166.00        38.85 o                         
   2  29   3        135.29         79.02        27.19 o                         
  -2  30   3        531.19        566.88        47.41 o                         
  -1  30   3        125.61         94.13        27.52 o                         
   0  30   3        411.43        470.32        59.09 o                         
   1  30   3        434.50        476.87        56.10 o                         
   2  30   3         71.98         76.51        28.60 o                         
  -1  31   3         53.80         70.63        25.18 o                         
   0  31   3          7.77         49.57        35.47 o                         
   1  31   3         12.82         31.48        38.79 o                         
  -1  32   3          5.38         43.20        27.97 o                         
   0  32   3         30.78        -13.04        36.21 o                         
   1  32   3        124.81        153.80        42.82 o                         
   0  33   3         14.99         63.23        73.89 o                         
  -4   0   4          4.87         10.34        37.68 o                         
  -3   0   4       2087.55       1943.89        57.02 o                         
  -2   0   4       2536.07       2676.46        82.42 o                         
  -1   0   4      10357.21      10943.44       129.93 o                         
   0   0   4      11089.40      12432.05       139.46 o                         
   1   0   4      12363.65      12137.27       188.01 o                         
   2   0   4       3212.52       3195.48        61.73 o                         
   3   0   4       1573.08       1672.38        77.32 o                         
   4   0   4        234.43        168.47        38.49 o                         
  -4   1   4        346.09        381.35        38.67 o                         
  -3   1   4          5.21          5.89        10.83 o                         
  -2   1   4       2296.15       2268.43        36.68 o                         
  -1   1   4       4493.36       4703.38        49.68 o                         
   0   1   4       8521.55       9484.77        79.02 o                         
   1   1   4       1662.95       1575.75        37.29 o                         
   2   1   4       4766.51       4435.48        62.46 o                         
   3   1   4         14.67        -24.32        16.21 o                         
   4   1   4         12.73         28.02        20.72 o                         
  -4   2   4          4.67        -30.40        21.28 o                         
  -3   2   4       2067.46       2036.48        40.97 o                         
  -2   2   4       1125.83       1083.61        28.31 o                         
  -1   2   4        415.47        424.52        14.86 o                         
   0   2   4       1932.88       2101.27        28.17 o                         
   1   2   4       5374.82       5455.49        76.11 o                         
   2   2   4       2442.63       2412.17        37.65 o                         
   3   2   4         36.48         58.56        18.12 o                         
   4   2   4        204.82        155.32        26.12 o                         
  -4   3   4         73.07         59.34        26.66 o                         
  -3   3   4         18.97         -0.03        17.00 o                         
  -2   3   4         81.72         65.87         9.77 o                         
  -1   3   4        229.12        234.42        15.86 o                         
   0   3   4       3297.85       3444.51        38.98 o                         
   1   3   4        334.31        349.64        17.20 o                         
   2   3   4          1.89         -1.01         8.14 o                         
   3   3   4       1139.81       1068.11        53.30 o                         
   4   3   4        135.82        134.12        29.01 o                         
  -4   4   4         10.56         13.25        17.44 o                         
  -3   4   4        112.29        148.50        16.88 o                         
  -2   4   4         35.59         34.07         8.73 o                         
  -1   4   4       9376.15      10191.96        87.12 o                         
   0   4   4       9567.47       9971.12        84.41 o                         
   1   4   4         92.51        130.75        11.17 o                         
   2   4   4       2170.46       2098.98        35.13 o                         
   3   4   4         25.13         24.62        18.66 o                         
   4   4   4         22.13         43.36        21.00 o                         
  -4   5   4         69.63         60.14        24.85 o                         
  -3   5   4        716.88        657.81        37.44 o                         
  -2   5   4       3324.01       3042.20        43.59 o                         
  -1   5   4       2164.80       2077.24        50.56 o                         
   0   5   4        102.61        153.34        10.80 o                         
   1   5   4       2414.93       2265.95        41.64 o                         
   2   5   4        532.19        500.22        20.32 o                         
   3   5   4       1132.89        958.08        45.94 o                         
   4   5   4         98.24        166.48        27.53 o                         
  -4   6   4        531.54        706.69        45.03 o                         
  -3   6   4       2660.06       2464.43       125.14 o                         
  -2   6   4        832.73        832.24        21.84 o                         
  -1   6   4         41.15         59.29         7.03 o                         
   0   6   4       1785.65       1898.28        28.73 o                         
   1   6   4       3446.19       3425.74        49.70 o                         
   2   6   4        563.43        549.19        22.76 o                         
   3   6   4       2684.08       2632.62        86.49 o                         
   4   6   4        208.45        225.18        29.62 o                         
  -4   7   4        623.61        627.53        42.79 o                         
  -3   7   4        444.08        455.02        31.72 o                         
  -2   7   4       3312.38       3315.28        42.97 o                         
  -1   7   4       3456.97       3478.01        39.84 o                         
   0   7   4      10940.42      11992.52       102.70 o                         
   1   7   4        287.04        293.43        14.40 o                         
   2   7   4       3884.77       3569.73        50.24 o                         
   3   7   4        457.62        485.83        40.00 o                         
   4   7   4        291.74        268.97        39.70 o                         
  -4   8   4         25.06         55.53        20.62 o                         
  -3   8   4        415.34        404.00        30.98 o                         
  -2   8   4       2081.85       2060.76        37.52 o                         
  -1   8   4       1085.20       1077.01        22.43 o                         
   0   8   4       3228.32       3432.13        42.43 o                         
   1   8   4      14957.62      15159.57       126.25 o                         
   2   8   4       1886.35       1842.45        36.08 o                         
   3   8   4        120.85         99.30        19.98 o                         
   4   8   4        147.29        128.17        76.48 o                         
  -4   9   4       1103.78       1153.08        56.89 o                         
  -3   9   4       1265.43       1291.86        50.60 o                         
  -2   9   4       1176.27       1110.94        41.31 o                         
  -1   9   4        395.37        402.44        18.85 o                         
   0   9   4      17049.09      16761.69       134.28 o                         
   1   9   4       2664.43       2622.07        39.39 o                         
   2   9   4        380.80        406.56        20.86 o                         
   3   9   4        751.29        788.69        43.17 o                         
   4   9   4        167.98        230.29        47.66 o                         
  -4  10   4         52.99         34.72        20.28 o                         
  -3  10   4        217.66        266.55        30.34 o                         
  -2  10   4       1128.58       1204.48        42.40 o                         
  -1  10   4       2907.28       2526.98        51.13 o                         
   0  10   4       3280.13       3275.65        42.78 o                         
   1  10   4       4701.01       4719.30        57.10 o                         
   2  10   4       1629.54       1569.50        34.50 o                         
   3  10   4         72.52         88.25        19.33 o                         
   4  10   4          5.71         20.34        34.20 o                         
  -4  11   4         26.16         65.74        21.80 o                         
  -3  11   4        218.70        260.05        26.87 o                         
  -2  11   4        702.86        629.34        34.24 o                         
  -1  11   4       2243.88       2227.28        53.22 o                         
   0  11   4       5178.83       5079.44        57.73 o                         
   1  11   4        580.61        507.88        20.73 o                         
   2  11   4        419.76        437.74        22.58 o                         
   3  11   4         33.76         47.18        17.35 o                         
   4  11   4        350.04        282.26        77.58 o                         
  -4  12   4         41.78         21.90        21.10 o                         
  -3  12   4         61.33         68.53        23.52 o                         
  -2  12   4         25.20         17.18        12.95 o                         
  -1  12   4       4458.84       4676.59        85.00 o                         
   0  12   4       6309.15       6159.06        97.94 o                         
   1  12   4       1967.14       1911.41        36.01 o                         
   2  12   4        549.98        561.25        25.05 o                         
   3  12   4         34.29         44.96        22.82 o                         
   4  12   4         21.98         20.50        31.00 o                         
  -4  13   4        183.80        201.95        30.63 o                         
  -3  13   4        875.14        868.68        46.42 o                         
  -2  13   4         63.12         91.44        17.24 o                         
  -1  13   4       2907.38       2680.02        57.21 o                         
   0  13   4       6895.60       6959.70        72.41 o                         
   1  13   4         65.85         86.57        12.69 o                         
   2  13   4        853.05        869.76        40.97 o                         
   3  13   4       1182.16       1158.18        52.39 o                         
   4  13   4         48.47        106.50        36.56 o                         
  -4  14   4         84.31        103.71        28.83 o                         
  -3  14   4       1986.88       1938.82        62.40 o                         
  -2  14   4       4521.88       4200.00       111.81 o                         
  -1  14   4       9553.44       9069.58       120.30 o                         
   0  14   4         68.79         91.91        10.69 o                         
   1  14   4       2315.11       2291.62        41.61 o                         
   2  14   4        303.55        344.17        21.93 o                         
   3  14   4          0.18         32.60        24.93 o                         
   4  14   4        229.95        255.94        50.36 o                         
  -4  15   4        450.76        539.73        44.46 o                         
  -3  15   4       2015.09       1973.22        66.34 o                         
  -2  15   4         49.17         57.21        16.68 o                         
  -1  15   4       1919.88       1904.14        49.59 o                         
   0  15   4       5832.50       5340.73        62.86 o                         
   1  15   4       4515.85       4564.23        62.27 o                         
   2  15   4       1181.82       1157.50        36.43 o                         
   3  15   4       1744.00       1776.86        94.89 o                         
   4  15   4        332.33        294.85        51.66 o                         
  -4  16   4         20.04         51.91        24.81 o                         
  -3  16   4        241.82        273.85        30.15 o                         
  -2  16   4       2377.10       2359.94        61.64 o                         
  -1  16   4       7697.29       7262.12       107.15 o                         
   0  16   4        332.13        342.09        18.37 o                         
   1  16   4       3579.47       3329.37        52.56 o                         
   2  16   4        590.27        666.30        29.98 o                         
   3  16   4         61.48         72.81        39.16 o                         
   4  16   4         43.82         28.27        36.37 o                         
  -4  17   4        148.75        207.36        33.08 o                         
  -3  17   4        421.69        397.27        35.45 o                         
  -2  17   4        263.51        289.72        28.07 o                         
  -1  17   4         11.07         45.91        15.50 o                         
   0  17   4       3732.18       3613.24        69.97 o                         
   1  17   4        856.13        916.40        39.82 o                         
   2  17   4          1.19         17.74        12.74 o                         
   3  17   4         15.63         34.07        27.68 o                         
  -4  18   4         47.18         69.20        39.67 o                         
  -3  18   4        258.44        238.99        30.53 o                         
  -2  18   4       1228.65       1149.23        50.89 o                         
  -1  18   4        294.84        253.39        24.44 o                         
   0  18   4        248.21        246.89        25.18 o                         
   1  18   4        948.76        901.29        31.75 o                         
   2  18   4          9.52         17.13        12.97 o                         
   3  18   4         93.42         46.26        50.24 o                         
  -4  19   4         60.93        100.09        28.87 o                         
  -3  19   4        772.61        767.15        52.69 o                         
  -2  19   4        415.52        419.85        34.14 o                         
  -1  19   4        967.69        886.03        45.33 o                         
   0  19   4        737.45        766.07        27.42 o                         
   1  19   4         11.11         -3.10        18.50 o                         
   2  19   4         40.79         43.44        17.47 o                         
   3  19   4        194.29        201.62        40.50 o                         
  -3  20   4         19.37         12.96        19.93 o                         
  -2  20   4       2160.50       2058.62        73.27 o                         
  -1  20   4        200.92        222.16        24.87 o                         
   0  20   4         40.48         27.92        13.49 o                         
   1  20   4       1004.37        980.61        34.27 o                         
   2  20   4       2529.78       2535.28        65.15 o                         
   3  20   4        131.21        135.27        37.66 o                         
  -3  21   4        973.44        982.08        56.72 o                         
  -2  21   4       1084.68       1083.05        53.61 o                         
  -1  21   4       1018.71        924.14        46.13 o                         
   0  21   4       7145.85       6900.50       108.33 o                         
   1  21   4       1362.63       1268.92        38.72 o                         
   2  21   4        155.33        165.08        33.06 o                         
   3  21   4        791.48        771.08        72.53 o                         
  -3  22   4        293.62        293.08        40.10 o                         
  -2  22   4       2901.71       2875.76        76.16 o                         
  -1  22   4        859.02        888.04        58.76 o                         
   0  22   4        171.69        141.01        20.72 o                         
   1  22   4        588.69        578.81        29.52 o                         
   2  22   4        634.62        693.69        58.90 o                         
   3  22   4         52.81         25.86        41.38 o                         
  -3  23   4        175.06        172.16        31.41 o                         
  -2  23   4        259.81        295.12        33.36 o                         
  -1  23   4       1188.14       1065.65        50.62 o                         
   0  23   4       2316.24       2281.09        61.06 o                         
   1  23   4          0.83          3.08        11.87 o                         
   2  23   4         94.59         66.57        21.08 o                         
   3  23   4        157.54        209.58        48.18 o                         
  -3  24   4        473.12        479.57        45.18 o                         
  -2  24   4        342.08        390.14        61.11 o                         
  -1  24   4          0.68         13.41        17.38 o                         
   0  24   4          3.00          2.85        14.68 o                         
   1  24   4        103.42        112.20        18.41 o                         
   2  24   4         16.63          6.02        19.35 o                         
   3  24   4         77.43         88.65        38.32 o                         
  -3  25   4        428.69        404.13        42.33 o                         
  -2  25   4        288.37        387.01        37.35 o                         
  -1  25   4         99.15        127.36        23.44 o                         
   0  25   4          2.09          4.35        14.81 o                         
   1  25   4         96.75         90.53        26.02 o                         
   2  25   4         78.42         68.69        23.81 o                         
  -3  26   4          0.56         20.43        26.27 o                         
  -2  26   4        910.01       1027.04        67.19 o                         
  -1  26   4       2732.66       2706.46        77.43 o                         
   0  26   4       1138.52       1093.71        68.32 o                         
   1  26   4          5.57         56.25        23.37 o                         
   2  26   4        325.21        346.34        35.79 o                         
  -2  27   4          6.11         31.24        23.37 o                         
  -1  27   4       1266.63       1348.34        60.58 o                         
   0  27   4        199.26        247.48        27.40 o                         
   1  27   4        590.82        652.19       146.30 o                         
   2  27   4        101.49        100.64        26.66 o                         
  -2  28   4        946.51        950.18        77.53 o                         
  -1  28   4        206.06        191.08        28.90 o                         
   0  28   4        447.36        472.69        37.67 o                         
   1  28   4        397.48        395.41        67.61 o                         
   2  28   4        151.57        165.72        30.72 o                         
  -2  29   4         13.11         37.02        24.74 o                         
  -1  29   4       1078.15       1093.54        60.15 o                         
   0  29   4        518.60        561.65        70.51 o                         
   1  29   4          8.42         16.15        36.58 o                         
   2  29   4         30.70         51.69        35.19 o                         
  -2  30   4          2.72         30.48        25.97 o                         
  -1  30   4        588.09        590.41        50.66 o                         
   0  30   4        929.12       1000.14        69.76 o                         
   1  30   4        336.37        310.93        50.81 o                         
  -1  31   4        225.33        149.57        29.06 o                         
   0  31   4         10.09         34.99        33.44 o                         
   1  31   4         74.94        111.77        37.87 o                         
  -1  32   4         17.99         79.94        43.45 o                         
   0  32   4         50.52         58.75        33.86 o                         
   1  32   4         36.91         76.11        53.57 o                         
   0  33   4         69.69        106.10        84.60 o                         
  -4   1   5        102.53        143.11       115.27 o                         
  -3   1   5        147.63        160.07        18.09 o                         
  -2   1   5       3554.85       3684.26        50.19 o                         
  -1   1   5       4761.94       4717.82        52.85 o                         
   0   1   5       7166.58       7625.52        70.27 o                         
   1   1   5        621.13        693.99        29.97 o                         
   2   1   5        324.88        329.39        26.53 o                         
   3   1   5         22.86         22.23        17.69 o                         
   4   1   5         20.57         38.77        26.67 o                         
  -4   2   5         65.57         34.95        22.74 o                         
  -3   2   5       1755.14       1668.80        61.59 o                         
  -2   2   5      10995.91      11121.30       111.90 o                         
  -1   2   5        107.04        125.49        10.85 o                         
   0   2   5       4970.42       4669.76        54.08 o                         
   1   2   5      15909.67      15301.33       164.73 o                         
   2   2   5       5330.59       4880.77        84.79 o                         
   3   2   5        199.94        260.49        27.73 o                         
   4   2   5        608.05        746.30        49.23 o                         
  -4   3   5        840.79        844.35        56.37 o                         
  -3   3   5       2082.65       1962.35        46.35 o                         
  -2   3   5        264.26        254.83        15.91 o                         
  -1   3   5      16883.34      17606.67       140.19 o                         
   0   3   5       7293.28       7477.50        70.56 o                         
   1   3   5        391.16        420.75        14.86 o                         
   2   3   5       6156.83       5573.89        92.23 o                         
   3   3   5       2432.83       2401.55        68.83 o                         
   4   3   5         63.59         79.90        25.01 o                         
  -4   4   5         63.05         65.19        29.39 o                         
  -3   4   5       3248.03       2906.22        95.93 o                         
  -2   4   5      14042.18      14085.49       129.31 o                         
  -1   4   5         79.12        100.49         9.68 o                         
   0   4   5       6754.50       6546.12        64.76 o                         
   1   4   5      11149.41      11219.03        95.01 o                         
   2   4   5       6808.35       6153.70        98.29 o                         
   3   4   5          6.53         17.73        21.54 o                         
   4   4   5        263.77        323.07        37.86 o                         
  -4   5   5        713.03        731.38        46.34 o                         
  -3   5   5       1948.60       1771.17        53.08 o                         
  -2   5   5        197.45        185.25        14.18 o                         
  -1   5   5         56.88         48.79         8.15 o                         
   0   5   5        165.47        161.40        11.42 o                         
   1   5   5        303.88        295.78        12.55 o                         
   2   5   5       1391.91       1334.54        81.48 o                         
   3   5   5       1918.53       1845.15        57.59 o                         
   4   5   5         55.09         59.48        26.34 o                         
  -4   6   5         59.07         92.74        30.93 o                         
  -3   6   5         79.00        102.07        18.55 o                         
  -2   6   5       2508.97       2663.10        39.61 o                         
  -1   6   5         30.46         47.16         7.82 o                         
   0   6   5       1492.65       1458.75        49.95 o                         
   1   6   5        127.99        151.76        10.68 o                         
   2   6   5        885.45        920.52        41.25 o                         
   3   6   5         10.74          6.77        17.70 o                         
   4   6   5         73.68        102.11        26.46 o                         
  -4   7   5        846.39        832.07        49.26 o                         
  -3   7   5        265.36        251.89        25.74 o                         
  -2   7   5         39.88         80.83        17.91 o                         
  -1   7   5        398.46        403.37        16.06 o                         
   0   7   5        169.58        179.90        12.24 o                         
   1   7   5       4581.02       4465.79        70.44 o                         
   2   7   5       1201.87       1150.98        57.38 o                         
   3   7   5       1475.21       1306.78        54.89 o                         
   4   7   5         30.61         47.16        24.99 o                         
  -4   8   5        183.45        220.14        30.58 o                         
  -3   8   5        639.92        643.30        47.78 o                         
  -2   8   5       1356.96       1193.12        40.95 o                         
  -1   8   5       2069.82       2245.31        34.07 o                         
   0   8   5       9195.77       9484.97        99.96 o                         
   1   8   5      17168.78      17038.94       141.39 o                         
   2   8   5        276.42        228.07        40.63 o                         
   3   8   5        138.20        203.67        26.13 o                         
   4   8   5          5.12         25.48        23.24 o                         
  -4   9   5        197.62        168.33        28.18 o                         
  -3   9   5        512.14        490.84        34.48 o                         
  -2   9   5        913.02        865.67        38.43 o                         
  -1   9   5       8926.36       8813.12        83.08 o                         
   0   9   5       2050.35       1794.41        31.70 o                         
   1   9   5        198.03        206.63        14.56 o                         
   2   9   5       2212.63       2065.94        64.37 o                         
   3   9   5        394.05        393.73        33.54 o                         
   4   9   5        188.21         80.12        41.55 o                         
  -4  10   5        364.91        341.15        34.96 o                         
  -3  10   5        874.74        899.63        45.63 o                         
  -2  10   5       3638.13       3330.52        73.80 o                         
  -1  10   5        826.28        795.43        20.60 o                         
   0  10   5        735.72        831.17        23.21 o                         
   1  10   5       4536.09       4406.18        56.54 o                         
   2  10   5       2958.28       2653.86        73.72 o                         
   3  10   5        159.56        197.60        30.29 o                         
   4  10   5        574.63        628.36        72.10 o                         
  -4  11   5          9.38         64.10        22.73 o                         
  -3  11   5        584.62        581.97        46.18 o                         
  -2  11   5         23.32         10.60        18.16 o                         
  -1  11   5       4080.46       3825.28        46.26 o                         
   0  11   5       3560.45       3479.20        51.33 o                         
   1  11   5       3355.73       3184.96        57.39 o                         
   2  11   5        135.69        199.45        23.23 o                         
   3  11   5        259.72        242.28        28.76 o                         
   4  11   5         21.96         68.02        53.94 o                         
  -4  12   5         68.48         99.48        25.07 o                         
  -3  12   5         39.83         50.02        17.58 o                         
  -2  12   5        962.94       1005.90        43.29 o                         
  -1  12   5       3385.98       3342.45        49.97 o                         
   0  12   5       3187.04       3198.09        45.94 o                         
   1  12   5        530.62        617.05        26.37 o                         
   2  12   5        808.12        823.56        41.44 o                         
   3  12   5          2.49          4.38        18.62 o                         
   4  12   5          1.18        -14.73        34.99 o                         
  -4  13   5         19.27         20.35        21.60 o                         
  -3  13   5       1027.78       1036.87        75.61 o                         
  -2  13   5       1322.96       1235.14        58.34 o                         
  -1  13   5       1633.85       1528.44        43.71 o                         
   0  13   5       2494.01       2529.52        41.07 o                         
   1  13   5       2382.50       2371.03        42.19 o                         
   2  13   5         30.53         22.26        15.94 o                         
   3  13   5         53.91         83.64        25.60 o                         
   4  13   5         30.26         68.68        43.51 o                         
  -4  14   5        197.84        178.11        38.51 o                         
  -3  14   5          2.52         21.99        15.74 o                         
  -2  14   5        101.99        120.87        19.45 o                         
  -1  14   5        187.96        227.34        22.42 o                         
   0  14   5       1523.30       1484.42        39.43 o                         
   1  14   5       1109.41       1081.10        31.27 o                         
   2  14   5        579.97        596.80        31.73 o                         
   3  14   5         56.49        113.40        23.72 o                         
   4  14   5          2.32         64.83        39.91 o                         
  -4  15   5        221.43        255.13        34.71 o                         
  -3  15   5          7.17         20.35        17.21 o                         
  -2  15   5        200.24        210.81        25.06 o                         
  -1  15   5        127.48        116.85        18.91 o                         
   0  15   5       1863.13       1793.07        42.24 o                         
   1  15   5        434.56        429.62        22.98 o                         
   2  15   5        431.13        422.17        37.10 o                         
   3  15   5        396.73        314.74        47.28 o                         
  -4  16   5          8.90         -2.78        23.25 o                         
  -3  16   5          2.62         -5.83        16.94 o                         
  -2  16   5       1306.49       1230.92        51.19 o                         
  -1  16   5       2468.08       2324.34       130.86 o                         
   0  16   5         25.36         34.47        10.32 o                         
   1  16   5        624.37        627.76        38.39 o                         
   2  16   5        131.10        122.86        17.83 o                         
   3  16   5         50.00        135.97        35.76 o                         
  -4  17   5         70.12         91.22        27.02 o                         
  -3  17   5        823.30        902.37        52.64 o                         
  -2  17   5        393.17        388.34        32.75 o                         
  -1  17   5        557.10        591.68        35.18 o                         
   0  17   5        438.14        415.29        21.25 o                         
   1  17   5        538.55        528.28        26.12 o                         
   2  17   5         82.17         84.90        17.41 o                         
   3  17   5         66.31         68.39        33.67 o                         
  -4  18   5         70.54         89.20        27.60 o                         
  -3  18   5        281.35        311.95        49.31 o                         
  -2  18   5       1493.35       1426.69        58.66 o                         
  -1  18   5       2712.84       2552.78        77.85 o                         
   0  18   5       1417.43       1378.72        39.08 o                         
   1  18   5        845.11        866.89        36.87 o                         
   2  18   5        366.48        429.00        29.29 o                         
   3  18   5          1.41         15.67        26.07 o                         
  -3  19   5         23.74         23.39        20.64 o                         
  -2  19   5        119.42        130.02        40.10 o                         
  -1  19   5        471.39        426.29        38.61 o                         
   0  19   5       2486.46       2178.24        57.93 o                         
   1  19   5       2371.77       2197.33        45.60 o                         
   2  19   5        453.74        463.12        30.81 o                         
   3  19   5         25.72         35.21        29.19 o                         
  -3  20   5         50.88         36.83        25.06 o                         
  -2  20   5        789.06        798.16        47.10 o                         
  -1  20   5          4.91         19.81        16.22 o                         
   0  20   5        217.91        218.30        23.54 o                         
   1  20   5        293.62        293.43        22.10 o                         
   2  20   5        289.26        296.98        44.05 o                         
   3  20   5         20.60         26.30        28.97 o                         
  -3  21   5        253.28        297.48        35.92 o                         
  -2  21   5        169.12        197.10        33.43 o                         
  -1  21   5         13.80         -2.91        14.56 o                         
   0  21   5        162.24        182.85        23.01 o                         
   1  21   5         58.83         83.96        15.50 o                         
   2  21   5         89.24        134.83        26.39 o                         
   3  21   5        140.73        155.87        37.03 o                         
  -3  22   5          6.05         32.59        24.42 o                         
  -2  22   5        382.08        400.04        45.97 o                         
  -1  22   5        297.87        299.65        29.70 o                         
   0  22   5        514.43        509.50        35.06 o                         
   1  22   5        883.83        799.63        38.72 o                         
   2  22   5        257.78        266.70        32.20 o                         
   3  22   5        133.24        125.00        38.61 o                         
  -3  23   5         33.23         37.73        24.02 o                         
  -2  23   5        795.96        780.95        49.27 o                         
  -1  23   5          0.82         -2.54        15.08 o                         
   0  23   5       1555.84       1341.08        52.79 o                         
   1  23   5        279.60        267.50        22.56 o                         
   2  23   5        120.13        128.83        27.78 o                         
   3  23   5         41.86         32.51        31.87 o                         
  -3  24   5         11.08         27.46        25.49 o                         
  -2  24   5         82.00         95.96        31.68 o                         
  -1  24   5       2549.36       2302.54        66.85 o                         
   0  24   5          2.24         13.89        15.32 o                         
   1  24   5         45.47         34.07        16.08 o                         
   2  24   5        264.62        283.73        63.54 o                         
  -3  25   5        321.54        349.52        40.75 o                         
  -2  25   5        179.52        217.41        30.49 o                         
  -1  25   5         67.34         69.03        22.19 o                         
   0  25   5         28.96         60.52        19.10 o                         
   1  25   5         36.33         37.56        18.91 o                         
   2  25   5        404.93        490.51        78.32 o                         
  -2  26   5        766.80        782.05        52.42 o                         
  -1  26   5        338.94        397.45        37.50 o                         
   0  26   5        585.37        624.93        54.07 o                         
   1  26   5       1910.77       1797.88        93.17 o                         
   2  26   5        128.01        104.02        36.31 o                         
  -2  27   5         64.01         55.65        26.78 o                         
  -1  27   5       1361.84       1222.25        59.85 o                         
   0  27   5       1056.81       1084.50        53.91 o                         
   1  27   5         53.07         46.84        37.31 o                         
   2  27   5        273.59        349.80        53.26 o                         
  -2  28   5        196.59        240.28        34.48 o                         
  -1  28   5          0.20         -0.11        20.69 o                         
   0  28   5        764.85        652.59        44.11 o                         
   1  28   5        253.83        332.75        55.42 o                         
   2  28   5        264.82        250.48        78.32 o                         
  -2  29   5        519.86        529.88        47.08 o                         
  -1  29   5        254.57        314.14        35.14 o                         
   0  29   5          0.36         33.77        25.75 o                         
   1  29   5         58.32          8.64       103.81 o                         
  -1  30   5          4.99         28.15        23.40 o                         
   0  30   5          2.78          6.98        23.09 o                         
   1  30   5          0.92         25.51        30.35 o                         
  -1  31   5        548.58        501.93        45.54 o                         
   0  31   5       1269.69       1376.17        75.45 o                         
   1  31   5          3.04         66.17        34.93 o                         
   0  32   5        189.42        335.87        54.80 o                         
  -4   0   6         17.69        -15.52        42.86 o                         
  -3   0   6        314.86        349.84        31.30 o                         
  -2   0   6      21522.92      21375.54       247.54 o                         
  -1   0   6      55538.96      56474.46       617.89 o                         
   0   0   6        133.07        137.41        15.86 o                         
   1   0   6       1753.46       1566.37        67.61 o                         
   2   0   6       3664.60       3272.97       218.34 o                         
   3   0   6         68.45         96.13        36.21 o                         
   4   0   6        145.61        217.27        46.06 o                         
  -4   1   6        758.98        695.88        69.21 o                         
  -3   1   6       2955.44       2874.74        77.62 o                         
  -2   1   6       1321.81       1202.44        29.59 o                         
  -1   1   6       7654.38       7671.62        78.08 o                         
   0   1   6      16602.13      16127.03       130.92 o                         
   1   1   6       3947.73       3801.86        68.41 o                         
   2   1   6        459.35        489.49        33.27 o                         
   3   1   6       1619.22       1584.57        62.39 o                         
   4   1   6        583.58        750.43        50.77 o                         
  -4   2   6        349.64        292.57        50.13 o                         
  -3   2   6        135.53        122.91        17.57 o                         
  -2   2   6       3121.54       3068.47        50.14 o                         
  -1   2   6       4724.31       4728.43        56.84 o                         
   0   2   6       1457.20       1466.53        27.23 o                         
   1   2   6        498.87        483.64        28.50 o                         
   2   2   6       2138.25       1675.59        90.12 o                         
   3   2   6       1454.77       1350.14        56.99 o                         
   4   2   6         86.26        172.02        29.77 o                         
  -4   3   6        354.78        421.87        64.28 o                         
  -3   3   6          3.22         18.35        15.84 o                         
  -2   3   6         57.30         80.62        11.48 o                         
  -1   3   6         62.29         61.42         9.71 o                         
   0   3   6         84.80        113.83        15.91 o                         
   1   3   6        369.56        416.83        26.72 o                         
   2   3   6          0.20          0.92        13.30 o                         
   3   3   6         47.72         -4.31        16.43 o                         
   4   3   6        113.52         82.18        25.60 o                         
  -4   4   6         70.37         61.15        32.18 o                         
  -3   4   6       1152.05       1187.09        54.06 o                         
  -2   4   6       3608.17       3566.67        50.38 o                         
  -1   4   6       1893.23       1847.75        33.16 o                         
   0   4   6       6036.54       6275.18        89.92 o                         
   1   4   6        427.39        407.71        17.07 o                         
   2   4   6       1129.97       1112.96        46.29 o                         
   3   4   6         80.31         67.74        19.02 o                         
   4   4   6        200.58        207.37        40.21 o                         
  -4   5   6       1185.67       1242.79        68.19 o                         
  -3   5   6       2650.77       2468.43        62.83 o                         
  -2   5   6       2898.64       2692.66        42.42 o                         
  -1   5   6       6335.92       6519.68        70.24 o                         
   0   5   6      13491.57      13351.56       115.04 o                         
   1   5   6       2196.42       1997.32        30.42 o                         
   2   5   6          7.30         11.10        14.13 o                         
   3   5   6       1745.79       1750.89        86.41 o                         
   4   5   6          3.06         56.08        24.39 o                         
  -4   6   6        403.67        426.86        36.78 o                         
  -3   6   6        135.94        147.35        22.26 o                         
  -2   6   6       4601.61       4493.59        65.47 o                         
  -1   6   6      12712.30      12791.96       113.95 o                         
   0   6   6         55.72         35.96         8.64 o                         
   1   6   6       7916.96       7601.89        75.75 o                         
   2   6   6       5972.87       5443.98       111.86 o                         
   3   6   6        655.58        645.96        52.96 o                         
   4   6   6         19.26         31.16        23.98 o                         
  -4   7   6        566.81        625.08        44.80 o                         
  -3   7   6       2460.26       2320.60        62.33 o                         
  -2   7   6       1107.90       1070.80        41.83 o                         
  -1   7   6       4019.86       3884.38        72.58 o                         
   0   7   6       9911.09       9289.38        89.32 o                         
   1   7   6       1408.55       1312.58        27.49 o                         
   2   7   6         20.76         14.83        14.61 o                         
   3   7   6       1046.57        952.95        50.33 o                         
   4   7   6        303.38        365.37        48.95 o                         
  -4   8   6        178.17        151.18        26.75 o                         
  -3   8   6         58.92         71.12        18.47 o                         
  -2   8   6       3645.89       3378.74       128.83 o                         
  -1   8   6       5291.75       5291.62        79.74 o                         
   0   8   6        131.54        156.77        13.27 o                         
   1   8   6         92.83         91.37        10.98 o                         
   2   8   6        741.99        595.62        37.53 o                         
   3   8   6        166.14        188.33        27.17 o                         
   4   8   6        209.76        221.44        32.73 o                         
  -4   9   6          1.59         49.23        22.10 o                         
  -3   9   6         47.64         40.74        17.89 o                         
  -2   9   6        125.05        134.61        19.62 o                         
  -1   9   6       2463.17       2410.77        38.70 o                         
   0   9   6        231.94        209.69        14.84 o                         
   1   9   6        775.75        743.04        34.92 o                         
   2   9   6          6.52         10.75        14.08 o                         
   3   9   6        328.33        207.30        26.89 o                         
   4   9   6          2.01         28.63        25.21 o                         
  -4  10   6         80.19        120.51        28.71 o                         
  -3  10   6        343.07        362.36        47.99 o                         
  -2  10   6        287.20        322.78        26.70 o                         
  -1  10   6        545.01        570.49        20.33 o                         
   0  10   6        523.69        578.60        24.34 o                         
   1  10   6        225.98        254.11        16.60 o                         
   2  10   6        348.52        396.77        31.11 o                         
   3  10   6          8.05          4.21        18.36 o                         
   4  10   6         21.48         50.49        37.29 o                         
  -4  11   6          5.61         27.73        22.43 o                         
  -3  11   6       1123.89       1078.92        51.80 o                         
  -2  11   6        250.90        233.95        24.63 o                         
  -1  11   6          4.71         20.42         8.38 o                         
   0  11   6       2402.72       2316.42        39.73 o                         
   1  11   6       2464.16       2430.94        43.01 o                         
   2  11   6        393.01        437.04        35.94 o                         
   3  11   6         18.72         -3.33        18.22 o                         
   4  11   6        110.22        104.65        44.61 o                         
  -4  12   6          5.50         33.74        23.76 o                         
  -3  12   6        461.86        426.16        35.08 o                         
  -2  12   6       2569.77       2389.68        61.15 o                         
  -1  12   6       3374.97       3240.94        73.70 o                         
   0  12   6       5584.26       5809.62        68.95 o                         
   1  12   6        169.94        182.65        15.42 o                         
   2  12   6        794.28        854.29        44.28 o                         
   3  12   6         23.93         49.05        20.43 o                         
   4  12   6         70.27         40.82        46.55 o                         
  -4  13   6        255.28        257.47        33.70 o                         
  -3  13   6        763.60        820.72        47.89 o                         
  -2  13   6        327.95        392.25        37.33 o                         
  -1  13   6       2019.49       2029.80        64.63 o                         
   0  13   6       2666.26       2619.35        43.88 o                         
   1  13   6         18.87         12.96        11.12 o                         
   2  13   6        103.76         91.13        20.14 o                         
   3  13   6        292.53        271.19        31.38 o                         
  -4  14   6        173.78        189.16        32.59 o                         
  -3  14   6         26.41         24.06        18.91 o                         
  -2  14   6        210.01        234.46        25.71 o                         
  -1  14   6        105.97        135.49        19.80 o                         
   0  14   6       1066.64       1144.41        30.48 o                         
   1  14   6        829.25        849.85        30.25 o                         
   2  14   6       2209.79       2132.72        65.48 o                         
   3  14   6        198.34        208.49        35.19 o                         
  -4  15   6         45.17         71.58        26.73 o                         
  -3  15   6         53.75         60.74        21.26 o                         
  -2  15   6         45.57         89.25        19.49 o                         
  -1  15   6        891.18        942.65        45.11 o                         
   0  15   6        251.87        266.32        18.06 o                         
   1  15   6         45.39         55.88        13.00 o                         
   2  15   6        176.17        158.06        24.72 o                         
   3  15   6         20.72         20.17        21.02 o                         
  -4  16   6          0.85         28.96        25.11 o                         
  -3  16   6        104.53        102.87        29.12 o                         
  -2  16   6         65.06         47.33        19.73 o                         
  -1  16   6         56.29         54.42        15.89 o                         
   0  16   6        680.02        711.48        33.76 o                         
   1  16   6        128.98        162.25        16.97 o                         
   2  16   6        209.04        181.52        29.69 o                         
   3  16   6         13.49         73.19        42.12 o                         
  -4  17   6          1.27         -9.75        24.93 o                         
  -3  17   6         82.70        103.40        23.92 o                         
  -2  17   6          7.93         -7.35        15.08 o                         
  -1  17   6       1321.25       1357.28        77.85 o                         
   0  17   6         16.33          1.00         9.79 o                         
   1  17   6        887.17        925.82        39.27 o                         
   2  17   6         22.75         21.16        26.36 o                         
   3  17   6         67.31         38.08        30.29 o                         
  -3  18   6        150.87        161.05        36.69 o                         
  -2  18   6         28.48         26.47        17.68 o                         
  -1  18   6       1129.24       1105.59        65.27 o                         
   0  18   6        311.04        327.74        23.87 o                         
   1  18   6       1117.46       1057.97        36.01 o                         
   2  18   6         14.21         29.42        19.73 o                         
   3  18   6          0.56        -14.04        35.47 o                         
  -3  19   6          1.10         28.61        21.27 o                         
  -2  19   6        447.06        502.94        38.72 o                         
  -1  19   6        154.99        151.51        23.18 o                         
   0  19   6          2.35         17.44        14.61 o                         
   1  19   6        182.28        153.38        19.37 o                         
   2  19   6         26.96          5.10        18.10 o                         
   3  19   6         57.29        258.61        66.50 o                         
  -3  20   6        203.25        210.24        31.11 o                         
  -2  20   6          2.41         15.78        19.10 o                         
  -1  20   6          1.60         17.92        16.28 o                         
   0  20   6        295.55        261.40        29.86 o                         
   1  20   6         73.11         88.98        17.41 o                         
   2  20   6          1.62        -14.04        18.88 o                         
   3  20   6         44.33        122.66        55.42 o                         
  -3  21   6          5.29         30.59        23.84 o                         
  -2  21   6          5.68         13.45        37.69 o                         
  -1  21   6        771.00        737.97        46.07 o                         
   0  21   6        298.41        380.38        30.97 o                         
   1  21   6         16.45          8.11        12.05 o                         
   2  21   6        640.43        673.73        51.14 o                         
   3  21   6        114.48         67.11        70.19 o                         
  -3  22   6         16.74         42.73        24.62 o                         
  -2  22   6        187.35        172.55        35.30 o                         
  -1  22   6        145.87        152.05        23.58 o                         
   0  22   6         17.65         -7.98        21.33 o                         
   1  22   6        116.52         94.58        19.22 o                         
   2  22   6        475.42        480.74        51.89 o                         
   3  22   6          9.41         27.11        32.38 o                         
  -3  23   6        399.72        412.01        43.05 o                         
  -2  23   6          0.90         -4.89        18.98 o                         
  -1  23   6        157.34        157.55        24.84 o                         
   0  23   6        423.39        379.02        33.13 o                         
   1  23   6        274.16        304.70        33.06 o                         
   2  23   6          4.24        -28.82        24.56 o                         
  -3  24   6         35.34        110.77        29.55 o                         
  -2  24   6        268.05        262.12        34.16 o                         
  -1  24   6        847.22        820.22        48.50 o                         
   0  24   6         27.50         28.86        17.64 o                         
   1  24   6        625.38        619.36        50.49 o                         
   2  24   6        357.78        387.80        50.61 o                         
  -2  25   6        316.29        336.96        36.60 o                         
  -1  25   6        539.90        503.08        43.97 o                         
   0  25   6        438.91        456.51        36.12 o                         
   1  25   6        127.35        160.38        25.85 o                         
   2  25   6          3.00        -34.32        28.16 o                         
  -2  26   6        234.16        232.01        42.55 o                         
  -1  26   6        558.91        508.79        41.63 o                         
   0  26   6        430.52        451.99        37.81 o                         
   1  26   6        418.08        465.89        48.67 o                         
   2  26   6         23.07         11.35        47.66 o                         
  -2  27   6          1.76         87.89        26.67 o                         
  -1  27   6         50.36         28.13        21.49 o                         
   0  27   6         82.65         48.43        22.18 o                         
   1  27   6        193.91        212.95        40.29 o                         
   2  27   6        130.14        200.98        68.72 o                         
  -2  28   6        306.53        273.34        45.54 o                         
  -1  28   6        170.84        158.17        29.98 o                         
   0  28   6        128.62        152.50        26.70 o                         
   1  28   6         76.49         62.75        33.20 o                         
  -1  29   6        222.60        269.17        34.70 o                         
   0  29   6       1091.10        992.30        54.91 o                         
   1  29   6        219.55        337.77        52.90 o                         
  -1  30   6       1522.81       1548.39        71.46 o                         
   0  30   6        354.13        350.50        37.51 o                         
   1  30   6        119.52         11.94        30.86 o                         
  -1  31   6        111.38        180.75        45.01 o                         
   0  31   6        565.74        527.56        51.25 o                         
  -4   1   7         16.43         19.82        79.43 o                         
  -3   1   7       1117.86       1100.27        47.66 o                         
  -2   1   7       2852.62       2789.30        46.23 o                         
  -1   1   7       4742.19       4752.04        60.06 o                         
   0   1   7       1497.91       1549.05        44.44 o                         
   1   1   7        191.81        185.80        20.55 o                         
   2   1   7         53.55         55.66        17.72 o                         
   3   1   7        165.29        167.64        25.40 o                         
   4   1   7        199.85        300.49        36.12 o                         
  -4   2   7        276.66        232.75        65.76 o                         
  -3   2   7        130.80        138.86        21.70 o                         
  -2   2   7         31.26         55.46        11.51 o                         
  -1   2   7       7056.27       6594.46       100.56 o                         
   0   2   7       6416.83       6048.76        66.79 o                         
   1   2   7        341.70        337.71        26.38 o                         
   2   2   7        964.65        994.72        46.16 o                         
   3   2   7        555.06        524.79        40.48 o                         
   4   2   7         23.19         60.60        25.39 o                         
  -4   3   7         65.62         57.89        31.58 o                         
  -3   3   7       2660.71       2791.13        67.48 o                         
  -2   3   7       4116.84       3904.37        55.68 o                         
  -1   3   7         88.41         47.04        10.88 o                         
   0   3   7       5466.90       5194.31        61.02 o                         
   1   3   7       8178.53       8035.86       122.23 o                         
   2   3   7        579.67        491.52        34.41 o                         
   3   3   7         20.48         26.31        19.01 o                         
   4   3   7        269.37        358.13        39.39 o                         
  -4   4   7        657.28        691.16        68.63 o                         
  -3   4   7        102.78         94.75        22.70 o                         
  -2   4   7         20.14         19.87        10.20 o                         
  -1   4   7      12131.06      11581.22       109.75 o                         
   0   4   7       5503.77       5193.46        61.22 o                         
   1   4   7       1393.35       1290.19        43.79 o                         
   2   4   7       1219.07       1251.18        51.26 o                         
   3   4   7        251.53        270.87        30.80 o                         
   4   4   7          1.67          0.64        25.27 o                         
  -4   5   7        456.05        404.09        68.08 o                         
  -3   5   7        262.79        260.18        27.99 o                         
  -2   5   7         32.54         18.42        11.89 o                         
  -1   5   7         99.06        109.47        12.85 o                         
   0   5   7      12276.82      12429.08       121.99 o                         
   1   5   7       5152.54       4732.89        82.99 o                         
   2   5   7        135.57        137.19        21.05 o                         
   3   5   7        163.78        188.62        27.39 o                         
   4   5   7         44.82        -22.93        33.81 o                         
  -4   6   7         46.55         64.86        25.96 o                         
  -3   6   7        421.70        465.65        34.41 o                         
  -2   6   7        323.46        303.16        25.78 o                         
  -1   6   7       1309.07       1288.92        30.01 o                         
   0   6   7        299.30        332.54        17.96 o                         
   1   6   7       2986.73       2862.47        84.47 o                         
   2   6   7          9.57         -1.03        18.05 o                         
   3   6   7         10.17         -9.21        18.14 o                         
   4   6   7          0.41          6.20        24.87 o                         
  -4   7   7        167.27        204.54        30.31 o                         
  -3   7   7        783.43        761.19        43.61 o                         
  -2   7   7        402.92        392.62        46.61 o                         
  -1   7   7        257.21        345.25        18.88 o                         
   0   7   7        350.91        401.37        20.76 o                         
   1   7   7       2261.17       2176.20        58.60 o                         
   2   7   7       1831.23       1969.98        58.59 o                         
   3   7   7         57.74         21.73        25.83 o                         
   4   7   7        177.55        120.67        30.75 o                         
  -4   8   7        518.60        480.46        43.83 o                         
  -3   8   7       1419.64       1397.41        56.51 o                         
  -2   8   7       1394.55       1388.57        48.08 o                         
  -1   8   7       1221.53       1066.01        32.57 o                         
   0   8   7       1328.75       1242.91        29.84 o                         
   1   8   7       1251.51       1293.93        46.25 o                         
   2   8   7         22.06         42.51        16.25 o                         
   3   8   7        390.23        514.25        41.91 o                         
   4   8   7          2.09         17.57        27.88 o                         
  -4   9   7         21.14         27.21        22.48 o                         
  -3   9   7       1576.98       1470.11        58.38 o                         
  -2   9   7       2987.56       2760.21        64.78 o                         
  -1   9   7        727.17        783.78        28.45 o                         
   0   9   7       4305.02       4199.77        56.64 o                         
   1   9   7       3113.41       3049.69        58.34 o                         
   2   9   7        153.54        188.66        24.50 o                         
   3   9   7         67.00         57.88        22.52 o                         
   4   9   7        290.03        273.73        37.13 o                         
  -4  10   7        129.11        179.87        30.23 o                         
  -3  10   7        588.51        601.44        40.80 o                         
  -2  10   7       1163.87       1213.06        48.85 o                         
  -1  10   7       2593.58       2305.46        45.34 o                         
   0  10   7       1839.98       1803.18        36.36 o                         
   1  10   7       1152.71       1109.73        35.44 o                         
   2  10   7       2035.59       1997.86        60.50 o                         
   3  10   7        191.04        180.49        28.88 o                         
  -4  11   7        909.46        907.54        56.96 o                         
  -3  11   7       1517.35       1538.55        79.13 o                         
  -2  11   7       1261.22       1231.02        50.55 o                         
  -1  11   7         74.74        100.58        16.87 o                         
   0  11   7       5383.46       5441.63        73.91 o                         
   1  11   7         13.68         36.45        13.16 o                         
   2  11   7        365.34        418.09        33.80 o                         
   3  11   7        736.18        658.42        47.08 o                         
  -4  12   7          4.36         28.99        22.39 o                         
  -3  12   7        158.08        163.18        25.07 o                         
  -2  12   7       1559.36       1586.82        62.71 o                         
  -1  12   7        198.25        186.48        21.53 o                         
   0  12   7        352.04        341.37        20.38 o                         
   1  12   7       3116.44       2898.35        83.55 o                         
   2  12   7        270.94        288.01        29.74 o                         
   3  12   7         55.57         27.56        21.31 o                         
  -4  13   7        228.20        262.08        35.18 o                         
  -3  13   7          8.55         -6.29        16.78 o                         
  -2  13   7        915.53        932.76        58.23 o                         
  -1  13   7       1881.34       1900.52        52.82 o                         
   0  13   7       5831.23       5698.03        84.98 o                         
   1  13   7         49.29         52.78        12.80 o                         
   2  13   7        373.31        412.47        34.87 o                         
   3  13   7         17.76         23.69        21.32 o                         
  -4  14   7         29.50         21.88        24.86 o                         
  -3  14   7        562.18        568.42        43.29 o                         
  -2  14   7        181.26        215.93        26.81 o                         
  -1  14   7        358.03        412.66        30.71 o                         
   0  14   7        333.64        330.58        20.62 o                         
   1  14   7        841.62        785.28        47.88 o                         
   2  14   7         26.76         16.04        17.35 o                         
   3  14   7        108.07        196.93        32.07 o                         
  -4  15   7          3.64         29.31        23.78 o                         
  -3  15   7         28.81          6.95        23.57 o                         
  -2  15   7        407.71        481.27        36.47 o                         
  -1  15   7        614.47        568.84        38.71 o                         
   0  15   7         32.60         50.00        12.42 o                         
   1  15   7        691.54        689.55        29.62 o                         
   2  15   7        119.93        126.91        23.48 o                         
   3  15   7         11.24         34.32        24.44 o                         
  -3  16   7         74.79         84.35        24.19 o                         
  -2  16   7        517.37        460.15        35.74 o                         
  -1  16   7        618.46        668.64        39.36 o                         
   0  16   7        517.43        524.15        25.48 o                         
   1  16   7         48.69         63.25        14.49 o                         
   2  16   7        205.60        213.65        28.05 o                         
   3  16   7          5.99         43.99        23.50 o                         
  -3  17   7        469.73        431.49        39.24 o                         
  -2  17   7         87.13         83.31        20.72 o                         
  -1  17   7        845.28        875.82        44.95 o                         
   0  17   7       2416.54       2342.84        59.65 o                         
   1  17   7        948.62        909.62        34.55 o                         
   2  17   7        193.55        193.21        27.63 o                         
   3  17   7        385.58        433.24        59.01 o                         
  -3  18   7        334.22        386.99        38.63 o                         
  -2  18   7       1807.82       1847.14        65.62 o                         
  -1  18   7        213.96        264.76        44.97 o                         
   0  18   7       1468.17       1390.76        49.78 o                         
   1  18   7       1440.69       1398.16        57.11 o                         
   2  18   7        236.42        223.88        29.22 o                         
   3  18   7         30.68         -5.26        30.93 o                         
  -3  19   7        457.03        470.01        43.17 o                         
  -2  19   7        595.59        566.28        52.79 o                         
  -1  19   7        551.00        642.61        52.47 o                         
   0  19   7        681.45        680.65        39.40 o                         
   1  19   7         64.88         55.06        14.19 o                         
   2  19   7        663.41        585.31        45.22 o                         
   3  19   7        378.83        303.03        58.00 o                         
  -3  20   7        363.42        359.39        38.73 o                         
  -2  20   7         11.83         27.44        20.62 o                         
  -1  20   7        293.68        283.80        31.57 o                         
   0  20   7          1.19         12.64        15.67 o                         
   1  20   7        696.44        701.59        45.77 o                         
   2  20   7        481.09        500.95        40.34 o                         
   3  20   7        106.17         24.11        73.52 o                         
  -3  21   7         20.77         27.07        25.81 o                         
  -2  21   7         17.15          3.20        19.16 o                         
  -1  21   7          2.90         -5.08        16.38 o                         
   0  21   7       1278.71       1210.68        51.92 o                         
   1  21   7        711.78        730.21        33.47 o                         
   2  21   7         26.36         46.90        22.79 o                         
  -3  22   7         10.12         13.54        23.32 o                         
  -2  22   7        156.00        193.26        44.37 o                         
  -1  22   7        113.04        105.80        22.54 o                         
   0  22   7        130.43        127.47        22.84 o                         
   1  22   7        337.09        342.78        27.59 o                         
   2  22   7        139.61        145.88        31.50 o                         
  -3  23   7        295.65        269.94        36.73 o                         
  -2  23   7          5.69         27.95        21.75 o                         
  -1  23   7        750.21        718.98        47.09 o                         
   0  23   7         35.35         47.97        19.12 o                         
   1  23   7        226.96        209.86        27.36 o                         
   2  23   7        108.84        103.71        53.57 o                         
  -2  24   7        915.77        879.92        55.55 o                         
  -1  24   7         63.54         69.41        21.86 o                         
   0  24   7        991.42       1086.68        65.10 o                         
   1  24   7        498.31        483.79        38.13 o                         
   2  24   7        301.61        283.68        48.68 o                         
  -2  25   7         41.11         46.80        25.07 o                         
  -1  25   7        514.00        466.20        39.81 o                         
   0  25   7       2197.12       2054.83        68.49 o                         
   1  25   7       1292.16       1176.68        55.46 o                         
   2  25   7         44.96        138.34        39.18 o                         
  -2  26   7        641.33        723.11        52.80 o                         
  -1  26   7        431.20        444.92        39.24 o                         
   0  26   7         94.65         99.73        25.16 o                         
   1  26   7        213.12        165.77        28.44 o                         
   2  26   7        102.08        146.50        39.95 o                         
  -2  27   7        453.40        424.54        43.38 o                         
  -1  27   7          0.51         37.49        22.56 o                         
   0  27   7        279.27        290.26        48.63 o                         
   1  27   7        206.37        159.05        40.02 o                         
  -1  28   7        375.94        494.77        44.22 o                         
   0  28   7        508.06        498.23        52.05 o                         
   1  28   7         42.50         99.01        42.12 o                         
  -1  29   7        539.06        547.17        46.89 o                         
   0  29   7          4.21          1.54        22.89 o                         
   1  29   7         18.14          9.61        37.68 o                         
  -1  30   7         85.53        103.08        29.41 o                         
   0  30   7         28.64         63.22        26.30 o                         
  -4   0   8        564.22        530.53        94.58 o                         
  -3   0   8       1027.08       1131.02        67.10 o                         
  -2   0   8        198.21        175.95        23.71 o                         
  -1   0   8        767.48        842.19        40.59 o                         
   0   0   8       1610.95       1461.91        44.24 o                         
   1   0   8         98.82         57.22        21.25 o                         
   2   0   8       1583.64       1433.85        79.61 o                         
   3   0   8        345.70        407.43        52.48 o                         
  -4   1   8        141.44        139.20        43.62 o                         
  -3   1   8       1421.18       1475.51        62.04 o                         
  -2   1   8       1017.81       1036.92        31.69 o                         
  -1   1   8        685.29        752.63        27.67 o                         
   0   1   8         56.16         85.30        11.61 o                         
   1   1   8       1161.19       1208.58        47.22 o                         
   2   1   8        672.75        784.24        44.49 o                         
   3   1   8         77.29         78.42        22.85 o                         
  -4   2   8        131.20        166.99        62.81 o                         
  -3   2   8          4.25        -11.13        14.71 o                         
  -2   2   8        964.66       1011.83        31.75 o                         
  -1   2   8        122.79        106.70        13.58 o                         
   0   2   8       5576.36       5578.89        72.72 o                         
   1   2   8          0.26         -6.63        13.64 o                         
   2   2   8        469.52        491.85        46.29 o                         
   3   2   8          1.94          5.05        19.73 o                         
  -4   3   8          5.14         40.15        33.98 o                         
  -3   3   8         12.23         10.74        15.35 o                         
  -2   3   8         11.75         11.11        11.79 o                         
  -1   3   8        285.19        298.46        21.27 o                         
   0   3   8        359.07        413.76        19.96 o                         
   1   3   8        132.67        129.57        20.38 o                         
   2   3   8          0.02         -2.35        14.96 o                         
   3   3   8        295.29        401.55        37.39 o                         
  -4   4   8         68.01         58.93        37.14 o                         
  -3   4   8        298.70        352.14        31.52 o                         
  -2   4   8       2280.94       2293.56        47.31 o                         
  -1   4   8         28.44         12.69         9.80 o                         
   0   4   8         98.95        101.36        12.59 o                         
   1   4   8         67.52         72.54        17.49 o                         
   2   4   8         24.44         41.04        17.35 o                         
   3   4   8         11.43         40.11        21.24 o                         
  -4   5   8         12.52         20.90        31.94 o                         
  -3   5   8        209.34        245.60        27.41 o                         
  -2   5   8        492.64        555.53        34.73 o                         
  -1   5   8        867.21        879.03        30.95 o                         
   0   5   8       1501.37       1640.17        34.20 o                         
   1   5   8        662.52        589.94        50.02 o                         
   2   5   8          2.31          5.50        16.31 o                         
   3   5   8         45.93         64.53        25.53 o                         
  -4   6   8        252.93        228.25        36.89 o                         
  -3   6   8        219.03        201.07        27.08 o                         
  -2   6   8       1151.48       1121.64        46.12 o                         
  -1   6   8       1651.23       1597.05        35.55 o                         
   0   6   8       1909.55       1728.72        43.56 o                         
   1   6   8       1700.64       1532.54        49.49 o                         
   2   6   8          5.91         32.26        16.94 o                         
   3   6   8         62.82        119.46        26.60 o                         
  -4   7   8         91.19         40.21        30.72 o                         
  -3   7   8        977.69       1038.00        51.03 o                         
  -2   7   8        671.03        682.93        38.70 o                         
  -1   7   8        170.95        182.34        16.25 o                         
   0   7   8        313.12        348.80        19.83 o                         
   1   7   8       4245.24       4168.06       170.14 o                         
   2   7   8         67.80         70.73        19.82 o                         
   3   7   8        123.59        106.10        25.86 o                         
  -4   8   8        565.64        551.66        52.27 o                         
  -3   8   8         46.52         67.57        21.40 o                         
  -2   8   8        394.46        380.75        30.56 o                         
  -1   8   8        799.19        799.63        28.57 o                         
   0   8   8        165.88        173.84        17.54 o                         
   1   8   8        766.29        693.35        39.61 o                         
   2   8   8       2918.07       2918.03       119.45 o                         
   3   8   8        399.90        443.88        40.79 o                         
  -4   9   8        127.42        143.37        29.35 o                         
  -3   9   8       2447.10       2327.01        67.93 o                         
  -2   9   8        556.17        541.38        36.07 o                         
  -1   9   8       1611.37       1567.85        36.06 o                         
   0   9   8       2382.96       2233.43        48.52 o                         
   1   9   8       4413.40       4180.43       111.76 o                         
   2   9   8         38.44         64.99        20.36 o                         
   3   9   8         95.93        155.87        28.88 o                         
  -4  10   8        139.05        166.01        51.30 o                         
  -3  10   8        263.28        227.08        29.57 o                         
  -2  10   8       3405.59       3329.19        87.37 o                         
  -1  10   8        457.39        525.45        52.69 o                         
   0  10   8        133.20        176.66        16.28 o                         
   1  10   8       1284.11       1257.61        50.24 o                         
   2  10   8       1770.00       1712.39        62.44 o                         
   3  10   8        130.27        138.52        28.45 o                         
  -4  11   8         24.98         80.80        30.50 o                         
  -3  11   8        212.67        283.34        31.77 o                         
  -2  11   8          1.37          4.76        15.62 o                         
  -1  11   8       1420.31       1342.35        60.04 o                         
   0  11   8        107.92        122.79        14.76 o                         
   1  11   8       1131.13       1070.80        48.95 o                         
   2  11   8        174.88        197.78        26.24 o                         
   3  11   8         78.21        115.44        27.91 o                         
  -4  12   8         79.10         79.35        27.29 o                         
  -3  12   8       1330.51       1333.50        61.35 o                         
  -2  12   8        285.65        325.85        30.60 o                         
  -1  12   8         67.75         70.62        16.94 o                         
   0  12   8         20.97         14.38        11.51 o                         
   1  12   8       1243.52       1330.06        52.57 o                         
   2  12   8        199.09        189.63        26.01 o                         
   3  12   8         52.83         77.89        25.23 o                         
  -4  13   8         83.54        128.93        30.97 o                         
  -3  13   8        185.00        225.60        31.94 o                         
  -2  13   8        388.79        379.83        33.11 o                         
  -1  13   8        104.78        127.02        20.17 o                         
   0  13   8       1483.85       1466.84        43.67 o                         
   1  13   8        660.90        683.84        40.38 o                         
   2  13   8        242.47        256.14        30.74 o                         
   3  13   8        215.95        190.90        31.04 o                         
  -3  14   8         19.43         22.14        21.45 o                         
  -2  14   8       4752.39       4287.19        90.92 o                         
  -1  14   8       7323.52       6760.18       110.24 o                         
   0  14   8        951.84       1006.96        33.69 o                         
   1  14   8        488.75        540.37        37.00 o                         
   2  14   8       1356.48       1210.09        62.39 o                         
   3  14   8         51.12         47.98        25.59 o                         
  -3  15   8       1675.43       1779.98        72.09 o                         
  -2  15   8        355.56        355.64        39.00 o                         
  -1  15   8        164.45        181.94        24.30 o                         
   0  15   8       6142.59       5907.58        77.83 o                         
   1  15   8       3167.32       2910.82        71.28 o                         
   2  15   8         70.13        106.99        54.50 o                         
   3  15   8        493.87        639.35        52.09 o                         
  -3  16   8         86.95        106.25        26.41 o                         
  -2  16   8       5380.84       5188.69       103.91 o                         
  -1  16   8       1416.09       1485.52        65.80 o                         
   0  16   8        872.81        918.93        43.61 o                         
   1  16   8        626.52        636.61        40.71 o                         
   2  16   8       1043.46       1127.20        57.66 o                         
   3  16   8        163.61        183.79        33.43 o                         
  -3  17   8        775.61        789.28        53.67 o                         
  -2  17   8        187.97        178.66        28.20 o                         
  -1  17   8          6.32         16.41        28.05 o                         
   0  17   8        791.83        798.80        42.69 o                         
   1  17   8        948.34        933.67        47.35 o                         
   2  17   8         87.85         46.70        21.74 o                         
   3  17   8        174.89        180.00        38.42 o                         
  -3  18   8         37.93         32.46        23.68 o                         
  -2  18   8          0.71         12.98        20.24 o                         
  -1  18   8        794.26        665.67        42.43 o                         
   0  18   8         38.03         33.95        23.46 o                         
   1  18   8         38.91         39.55        18.70 o                         
   2  18   8        243.12        237.01        31.33 o                         
   3  18   8          0.30        -19.45        53.94 o                         
  -3  19   8        181.15        249.07        35.30 o                         
  -2  19   8        289.61        311.90        33.54 o                         
  -1  19   8        150.69        113.11        23.34 o                         
   0  19   8       1680.71       1638.32        56.31 o                         
   1  19   8        100.09        143.52        23.67 o                         
   2  19   8          9.14         44.41        22.87 o                         
  -3  20   8          5.71         22.64        24.34 o                         
  -2  20   8        244.51        317.48        35.51 o                         
  -1  20   8       3675.93       3323.46        80.73 o                         
   0  20   8          3.22        -24.39        18.98 o                         
   1  20   8       2230.84       2257.88        64.49 o                         
   2  20   8       1158.92       1102.97        73.70 o                         
  -3  21   8       1213.62       1146.96        66.20 o                         
  -2  21   8        800.83        826.12        52.56 o                         
  -1  21   8       1073.49        897.53        50.34 o                         
   0  21   8       1471.17       1337.59        63.46 o                         
   1  21   8       1178.10       1184.99        65.02 o                         
   2  21   8         33.25         20.57        22.08 o                         
  -3  22   8          0.01         25.34        28.26 o                         
  -2  22   8        723.30        763.19        57.80 o                         
  -1  22   8       2885.93       2893.06       126.17 o                         
   0  22   8        448.68        556.37        39.62 o                         
   1  22   8        752.74        770.02        72.19 o                         
   2  22   8        747.49        740.57        70.07 o                         
  -2  23   8         81.83         79.43        25.80 o                         
  -1  23   8         37.13         53.11        21.48 o                         
   0  23   8        469.45        489.60        38.49 o                         
   1  23   8        687.40        604.77        67.59 o                         
   2  23   8          2.21         56.04        33.24 o                         
  -2  24   8         75.29        135.50        29.05 o                         
  -1  24   8        183.51        195.80        34.77 o                         
   0  24   8        142.25        186.71        28.78 o                         
   1  24   8        153.10        210.31        76.48 o                         
   2  24   8         56.65         49.24        50.61 o                         
  -2  25   8          9.77         62.21        26.58 o                         
  -1  25   8         71.46        100.74        25.06 o                         
   0  25   8        860.67        939.60        55.99 o                         
   1  25   8         19.35         16.98        35.84 o                         
  -2  26   8        622.81        549.11        47.61 o                         
  -1  26   8       1327.01       1381.68        65.52 o                         
   0  26   8         47.93         85.38        24.01 o                         
   1  26   8          8.19         73.08        40.07 o                         
  -1  27   8         66.72         43.19        24.92 o                         
   0  27   8        863.67        890.64        54.33 o                         
   1  27   8         38.55        139.91       106.77 o                         
  -1  28   8        581.61        685.53        55.14 o                         
   0  28   8        184.07        187.37        31.48 o                         
   1  28   8        257.17        387.92        92.36 o                         
   0  29   8        162.71        242.41        33.78 o                         
  -4   1   9         28.33          1.15        45.07 o                         
  -3   1   9         27.41         11.25        25.35 o                         
  -2   1   9        112.73         99.64        15.85 o                         
  -1   1   9       1628.61       1617.56        37.88 o                         
   0   1   9       2213.00       2231.63        41.09 o                         
   1   1   9          1.76         -5.14        12.58 o                         
   2   1   9        295.64        311.99        31.87 o                         
   3   1   9          5.24         41.90        22.31 o                         
  -4   2   9         16.52         31.77        51.72 o                         
  -3   2   9         36.80         38.02        20.59 o                         
  -2   2   9         35.76         39.72        13.09 o                         
  -1   2   9        129.84        129.46        15.91 o                         
   0   2   9        529.69        575.38        24.41 o                         
   1   2   9        108.70         98.49        19.40 o                         
   2   2   9        185.95        158.11        23.81 o                         
   3   2   9         20.47         -6.10        21.13 o                         
  -4   3   9          8.53         11.39        30.89 o                         
  -3   3   9         40.55         29.17        20.25 o                         
  -2   3   9        324.89        363.71        25.98 o                         
  -1   3   9        508.96        568.29        26.85 o                         
   0   3   9        149.16        146.15        14.93 o                         
   1   3   9        626.41        580.99        37.27 o                         
   2   3   9        104.96        133.97        23.15 o                         
   3   3   9        118.54         75.90        25.20 o                         
  -4   4   9         96.54         48.01        33.72 o                         
  -3   4   9        134.76        105.23        22.66 o                         
  -2   4   9       1295.93       1224.53        49.59 o                         
  -1   4   9       1915.94       1863.29        40.77 o                         
   0   4   9        350.91        373.64        20.73 o                         
   1   4   9        322.90        322.85        38.38 o                         
   2   4   9        365.20        265.34        32.42 o                         
   3   4   9        206.94        272.62        46.93 o                         
  -4   5   9         30.93         53.25        44.70 o                         
  -3   5   9        214.90        254.72        28.32 o                         
  -2   5   9       5895.13       5673.67        98.67 o                         
  -1   5   9        319.00        315.18        21.42 o                         
   0   5   9        470.93        486.11        23.74 o                         
   1   5   9        136.14        141.05        21.11 o                         
   2   5   9        254.50        318.39        50.02 o                         
   3   5   9        265.94        198.15        31.12 o                         
  -4   6   9        356.96        403.24        66.50 o                         
  -3   6   9        478.21        475.64        38.36 o                         
  -2   6   9        583.84        568.47        36.81 o                         
  -1   6   9       1988.93       1735.31        65.26 o                         
   0   6   9        690.59        752.36        28.11 o                         
   1   6   9        455.64        484.84        34.55 o                         
   2   6   9        266.27        286.04        30.77 o                         
   3   6   9        278.87        296.15        35.69 o                         
  -4   7   9         95.98         47.53        41.33 o                         
  -3   7   9        151.19        159.94        26.32 o                         
  -2   7   9        343.55        404.80        32.52 o                         
  -1   7   9         22.25         29.28        11.92 o                         
   0   7   9        891.27        856.26        36.48 o                         
   1   7   9       1268.85       1182.79        50.80 o                         
   2   7   9       1126.29       1161.71        84.89 o                         
   3   7   9         37.94         34.15        24.01 o                         
  -4   8   9         13.25         13.41        26.42 o                         
  -3   8   9        143.01        164.52        26.38 o                         
  -2   8   9         46.49         46.75        22.55 o                         
  -1   8   9       1408.40       1393.23        37.03 o                         
   0   8   9        487.74        539.47        25.26 o                         
   1   8   9         52.21         78.58        19.12 o                         
   2   8   9        127.35        114.91        23.60 o                         
   3   8   9         20.35          2.85        21.83 o                         
  -4   9   9          0.12          3.54        26.52 o                         
  -3   9   9        377.93        323.13        33.37 o                         
  -2   9   9         39.65         44.83        18.32 o                         
  -1   9   9         21.60         23.23        16.21 o                         
   0   9   9        386.94        412.81        23.02 o                         
   1   9   9        431.02        410.54        33.09 o                         
   2   9   9          5.41          2.92        17.97 o                         
   3   9   9         20.01         31.41        23.43 o                         
  -4  10   9        156.62        106.16        29.38 o                         
  -3  10   9        462.62        460.65        49.26 o                         
  -2  10   9         61.79         36.74        18.75 o                         
  -1  10   9       4436.99       4197.59       105.80 o                         
   0  10   9        270.30        277.11        20.26 o                         
   1  10   9         13.58         35.00        21.46 o                         
   2  10   9        300.45        280.80        33.07 o                         
   3  10   9         57.47         38.85        25.17 o                         
  -3  11   9        311.04        292.04        46.77 o                         
  -2  11   9       2562.10       2543.21        69.07 o                         
  -1  11   9         20.48         50.68        16.51 o                         
   0  11   9       1659.23       1578.90        39.65 o                         
   1  11   9       3622.07       3514.06        79.98 o                         
   2  11   9       1443.43       1346.23        61.93 o                         
   3  11   9         53.71         61.28        27.66 o                         
  -3  12   9        737.30        803.01        65.06 o                         
  -2  12   9       1959.82       1988.55        64.29 o                         
  -1  12   9       4721.45       4356.08        94.49 o                         
   0  12   9       1933.23       1940.24        42.19 o                         
   1  12   9         97.18         73.59        23.27 o                         
   2  12   9        681.48        655.35        56.11 o                         
   3  12   9        416.66        480.43        44.83 o                         
  -3  13   9        788.56        857.92        67.00 o                         
  -2  13   9       4205.38       4159.92       134.06 o                         
  -1  13   9        933.76        989.88        64.63 o                         
   0  13   9         45.95         63.07        14.23 o                         
   1  13   9       1232.67       1161.39        52.52 o                         
   2  13   9        293.47        229.71        30.71 o                         
   3  13   9         84.92        169.47        32.63 o                         
  -3  14   9        136.99        130.12        27.61 o                         
  -2  14   9         60.74         78.39        21.94 o                         
  -1  14   9       3452.61       3427.39       106.33 o                         
   0  14   9         38.94         34.63        13.78 o                         
   1  14   9        194.33        171.40        24.72 o                         
   2  14   9         51.74         54.22        22.47 o                         
   3  14   9        181.15        226.15        35.94 o                         
  -3  15   9         87.34         86.41        25.94 o                         
  -2  15   9         54.07         72.96        22.36 o                         
  -1  15   9         72.95         69.42        19.83 o                         
   0  15   9         34.92         -6.31        23.89 o                         
   1  15   9         21.48         47.86        19.05 o                         
   2  15   9        138.39        134.78        27.78 o                         
   3  15   9         18.61         34.45        25.33 o                         
  -3  16   9         17.90         72.73        25.21 o                         
  -2  16   9          2.04          9.38        18.24 o                         
  -1  16   9       1206.22       1203.86        54.02 o                         
   0  16   9       1148.18       1201.73        53.35 o                         
   1  16   9          8.79         -0.04        18.28 o                         
   2  16   9        556.72        663.29        48.25 o                         
   3  16   9        129.97        115.68        30.17 o                         
  -3  17   9       1314.61       1292.13        67.30 o                         
  -2  17   9       2198.51       2222.99        70.97 o                         
  -1  17   9        951.79       1033.17        64.95 o                         
   0  17   9       1457.89       1381.02        65.27 o                         
   1  17   9       1350.15       1426.39        65.26 o                         
   2  17   9         32.15         38.68        24.96 o                         
  -3  18   9        282.09        290.75        37.61 o                         
  -2  18   9        311.01        359.51        36.41 o                         
  -1  18   9       1988.86       1991.32        70.28 o                         
   0  18   9       3449.83       3345.45       146.75 o                         
   1  18   9         51.50         43.44        20.90 o                         
   2  18   9        936.93       1049.29        59.51 o                         
  -3  19   9        218.37        257.78        43.83 o                         
  -2  19   9       1077.61       1061.50        58.36 o                         
  -1  19   9        196.83        169.48        27.22 o                         
   0  19   9       1249.40       1322.00        55.36 o                         
   1  19   9       2696.92       2624.77        72.52 o                         
   2  19   9       1292.78       1123.22        65.08 o                         
  -3  20   9        165.05        203.46        34.74 o                         
  -2  20   9        133.70        125.29        26.42 o                         
  -1  20   9       1690.67       1634.86        64.97 o                         
   0  20   9        408.65        443.99        36.69 o                         
   1  20   9          1.68         27.49        38.00 o                         
   2  20   9         79.15         97.47        27.56 o                         
  -2  21   9         48.50         93.11        26.59 o                         
  -1  21   9          7.19         13.78        20.00 o                         
   0  21   9         53.93         63.62        26.24 o                         
   1  21   9         17.80        -18.23        42.86 o                         
   2  21   9         24.28         62.28        28.90 o                         
  -2  22   9         13.77         -0.27        23.86 o                         
  -1  22   9        248.09        246.37        30.81 o                         
   0  22   9        913.13        930.91        51.27 o                         
   1  22   9         90.97         80.51        74.26 o                         
   2  22   9         19.53         75.39        27.75 o                         
  -2  23   9        242.66        280.92        46.11 o                         
  -1  23   9         65.67         95.89        26.11 o                         
   0  23   9        532.73        564.07        42.55 o                         
   1  23   9       1604.64       1545.70       100.57 o                         
   2  23   9         99.87        126.54        46.02 o                         
  -2  24   9         68.97         64.53        28.52 o                         
  -1  24   9        922.60        925.48        55.57 o                         
   0  24   9       1523.10       1566.77        65.42 o                         
   1  24   9         74.52         78.49        63.54 o                         
  -2  25   9       1174.72       1168.33       101.21 o                         
  -1  25   9        392.51        420.21        40.45 o                         
   0  25   9        338.21        310.82        38.82 o                         
   1  25   9        335.51        337.72        57.54 o                         
  -1  26   9        141.98        136.54        29.48 o                         
   0  26   9        340.85        343.39        41.91 o                         
   1  26   9          0.67         24.19        42.28 o                         
  -1  27   9        110.00        154.40        30.82 o                         
   0  27   9          9.90         23.59        24.25 o                         
  -4   0  10        236.12        350.24        82.76 o                         
  -3   0  10        271.03        260.83        63.54 o                         
  -2   0  10        512.01        492.83        40.29 o                         
  -1   0  10       9934.56       9624.42       185.68 o                         
   0   0  10       3565.74       3299.27       181.77 o                         
   1   0  10        332.70        324.06        44.15 o                         
   2   0  10       1020.36        971.82        76.80 o                         
   3   0  10        166.02         74.62        37.95 o                         
  -4   1  10        203.84        287.43        79.06 o                         
  -3   1  10        452.01        548.67        87.56 o                         
  -2   1  10        604.81        575.14        29.80 o                         
  -1   1  10          2.61         -6.63        12.93 o                         
   0   1  10       1394.37       1351.22       110.92 o                         
   1   1  10        750.11        695.25        62.82 o                         
   2   1  10         23.47         46.67        20.40 o                         
   3   1  10          3.90         28.86        24.42 o                         
  -4   2  10        341.13        350.16        57.69 o                         
  -3   2  10         27.73         21.48        32.88 o                         
  -2   2  10         12.28         27.10        14.05 o                         
  -1   2  10       1235.36       1230.88        73.38 o                         
   0   2  10        437.22        385.25        31.54 o                         
   1   2  10       1074.82       1153.04        52.92 o                         
   2   2  10        235.23        252.52        32.10 o                         
   3   2  10        296.60        298.83        37.70 o                         
  -4   3  10         14.52        -12.56        32.80 o                         
  -3   3  10         53.79         31.29        26.40 o                         
  -2   3  10        842.67        818.85        49.45 o                         
  -1   3  10        221.08        217.04        23.10 o                         
   0   3  10         35.40         59.03        18.16 o                         
   1   3  10        637.05        682.44        54.84 o                         
   2   3  10         32.82         46.99        20.66 o                         
   3   3  10        142.99        139.68        39.78 o                         
  -4   4  10         48.41         46.10        39.14 o                         
  -3   4  10         18.23         12.46        21.74 o                         
  -2   4  10        954.82        936.24        45.71 o                         
  -1   4  10        676.79        695.95        31.07 o                         
   0   4  10         41.66         67.28        17.97 o                         
   1   4  10        307.90        331.22        30.82 o                         
   2   4  10         24.47         30.06        19.90 o                         
   3   4  10         15.36         46.06        25.04 o                         
  -4   5  10        141.94        122.93        89.41 o                         
  -3   5  10        431.22        423.99        36.91 o                         
  -2   5  10        415.83        427.82        33.74 o                         
  -1   5  10          3.52         -3.30        19.94 o                         
   0   5  10       1824.40       1687.47        53.21 o                         
   1   5  10        196.71        238.25        28.00 o                         
   2   5  10         16.07         32.81        20.26 o                         
   3   5  10        198.75        258.41        34.69 o                         
  -4   6  10        322.17        303.99        58.98 o                         
  -3   6  10        162.97        168.42        26.33 o                         
  -2   6  10        529.16        570.63        40.95 o                         
  -1   6  10        466.02        467.31        27.59 o                         
   0   6  10        229.77        257.24        27.28 o                         
   1   6  10       1531.71       1569.37        59.67 o                         
   2   6  10       1624.33       1592.62        67.57 o                         
   3   6  10        368.39        295.06        38.03 o                         
  -3   7  10        882.58        860.03        51.04 o                         
  -2   7  10        342.39        332.48        31.32 o                         
  -1   7  10        726.41        735.08        31.99 o                         
   0   7  10       2797.24       2680.45        67.40 o                         
   1   7  10        744.77        768.16        45.83 o                         
   2   7  10        282.92        257.73        32.13 o                         
   3   7  10          0.68         14.25        22.89 o                         
  -3   8  10        254.48        225.68        31.71 o                         
  -2   8  10         12.43         15.04        17.44 o                         
  -1   8  10       6538.89       6165.20        96.71 o                         
   0   8  10       4141.69       3855.12        81.86 o                         
   1   8  10         66.00         62.22        20.32 o                         
   2   8  10        353.21        424.32        39.54 o                         
   3   8  10        124.99        158.58        31.17 o                         
  -3   9  10          1.85         18.20        20.37 o                         
  -2   9  10        169.59        167.36        25.15 o                         
  -1   9  10       2175.44       2143.40        59.22 o                         
   0   9  10        233.93        227.89        27.14 o                         
   1   9  10         73.22         88.15        22.89 o                         
   2   9  10        866.31        879.24        54.50 o                         
   3   9  10         41.09          0.24        30.50 o                         
  -3  10  10        454.76        490.67        56.20 o                         
  -2  10  10        312.06        327.10        32.04 o                         
  -1  10  10         55.47         62.49        18.93 o                         
   0  10  10       3349.21       3414.62        76.70 o                         
   1  10  10         68.56         85.84        21.00 o                         
   2  10  10         79.85         87.88        24.95 o                         
   3  10  10          2.42         11.04        25.78 o                         
  -3  11  10         82.05        104.88        26.34 o                         
  -2  11  10          3.23         -8.26        16.41 o                         
  -1  11  10       1542.18       1574.52        55.48 o                         
   0  11  10         97.33        117.30        24.80 o                         
   1  11  10         64.03         35.97        19.12 o                         
   2  11  10        123.77         91.80        40.26 o                         
   3  11  10        144.47        138.27        41.17 o                         
  -3  12  10         93.65         69.04        26.12 o                         
  -2  12  10       1216.60       1125.19        55.58 o                         
  -1  12  10       1586.18       1481.93        56.30 o                         
   0  12  10        744.13        796.32        51.09 o                         
   1  12  10          3.75         38.16        23.22 o                         
   2  12  10          3.06         18.20        21.30 o                         
   3  12  10         62.39         14.72        27.21 o                         
  -3  13  10        142.37        132.40        28.08 o                         
  -2  13  10       1167.91       1156.48        70.39 o                         
  -1  13  10         49.20         42.61        19.22 o                         
   0  13  10          3.46         10.39        17.67 o                         
   1  13  10       1815.14       1693.16        62.19 o                         
   2  13  10        210.51        205.12        31.24 o                         
   3  13  10         19.17         13.61        26.25 o                         
  -3  14  10        588.87        631.69        48.61 o                         
  -2  14  10        461.09        510.40        41.04 o                         
  -1  14  10        950.63        929.02        48.76 o                         
   0  14  10        598.38        654.32        64.78 o                         
   1  14  10         87.95        108.70        35.28 o                         
   2  14  10        229.73        246.88        42.02 o                         
  -3  15  10         44.94         27.94        25.60 o                         
  -2  15  10       1172.15       1214.72        60.30 o                         
  -1  15  10       1606.83       1584.89        60.87 o                         
   0  15  10          2.54         10.84        24.44 o                         
   1  15  10       1009.33       1082.10        55.03 o                         
   2  15  10        429.33        397.06        40.45 o                         
  -3  16  10        407.64        464.24        44.20 o                         
  -2  16  10        961.19       1024.78        60.36 o                         
  -1  16  10        647.99        659.19        43.94 o                         
   0  16  10       1790.99       1703.53        96.13 o                         
   1  16  10         97.34        113.71        24.81 o                         
   2  16  10          0.91         44.38        25.28 o                         
  -3  17  10         12.36         62.83        25.42 o                         
  -2  17  10         73.58        125.34        26.94 o                         
  -1  17  10        259.82        315.53        33.52 o                         
   0  17  10         89.80         93.68        41.01 o                         
   1  17  10         20.06         86.47        22.32 o                         
   2  17  10         42.08         61.02        28.04 o                         
  -3  18  10        174.14        181.00        33.89 o                         
  -2  18  10         28.85         53.61        30.70 o                         
  -1  18  10        640.25        648.61        44.70 o                         
   0  18  10        193.55        168.78        39.02 o                         
   1  18  10         27.42         31.75        29.65 o                         
   2  18  10        215.58        244.30        33.95 o                         
  -2  19  10        313.49        355.87        38.02 o                         
  -1  19  10        159.68        179.19        28.50 o                         
   0  19  10         55.80        101.52        34.72 o                         
   1  19  10         41.32         41.58        45.41 o                         
   2  19  10        287.46        403.34        41.65 o                         
  -2  20  10         33.15         47.34        23.96 o                         
  -1  20  10        247.15        280.30        33.70 o                         
   0  20  10       1026.35       1077.20        84.32 o                         
   1  20  10        971.55       1107.19        91.62 o                         
   2  20  10          1.94          2.82        25.79 o                         
  -2  21  10        575.01        496.44        62.04 o                         
  -1  21  10        973.40        987.60       104.52 o                         
   0  21  10         51.18         70.76        35.13 o                         
   1  21  10        417.28        511.87        65.38 o                         
   2  21  10        342.88        462.21        80.42 o                         
  -2  22  10         20.34          5.17        24.70 o                         
  -1  22  10        186.04        209.98        31.61 o                         
   0  22  10        577.27        670.16        69.21 o                         
   1  22  10        152.15        148.37        43.23 o                         
  -2  23  10        441.75        533.47        48.41 o                         
  -1  23  10        300.75        252.42        34.54 o                         
   0  23  10        410.90        354.82        54.33 o                         
   1  23  10         11.68          5.51        37.33 o                         
  -1  24  10         26.70         29.75        25.08 o                         
   0  24  10          3.74         -8.50        35.10 o                         
   1  24  10         18.88         28.82        37.08 o                         
  -1  25  10         29.08          8.02        42.34 o                         
   0  25  10        319.14        384.91        58.24 o                         
   0  26  10          2.25         52.04        46.18 o                         
  -3   1  11        855.53        724.98        87.93 o                         
  -2   1  11       1124.87       1136.83        45.13 o                         
  -1   1  11        423.53        476.84        30.97 o                         
   0   1  11         14.64         40.41        17.74 o                         
   1   1  11        185.92        219.37        28.39 o                         
   2   1  11        174.29        197.95        29.01 o                         
   3   1  11         30.06         16.64        26.13 o                         
  -3   2  11        321.23        415.26        76.84 o                         
  -2   2  11        361.84        400.20        34.04 o                         
  -1   2  11       3241.39       3004.97        79.57 o                         
   0   2  11       4586.93       4556.81        93.96 o                         
   1   2  11        382.35        338.19        32.81 o                         
   2   2  11        654.52        743.11        51.42 o                         
   3   2  11        265.63        342.56        38.60 o                         
  -3   3  11       1624.88       1666.71       100.04 o                         
  -2   3  11       2278.32       2314.52        64.81 o                         
  -1   3  11        829.84        909.11        36.14 o                         
   0   3  11       1269.53       1262.53        79.03 o                         
   1   3  11       5420.82       5143.47       104.43 o                         
   2   3  11        279.96        280.29        35.13 o                         
   3   3  11          0.61         15.83        25.86 o                         
  -3   4  11        676.58        661.36        54.98 o                         
  -2   4  11        274.90        321.59        31.00 o                         
  -1   4  11        512.75        517.75        29.03 o                         
   0   4  11       4597.48       4231.34        89.84 o                         
   1   4  11       1353.25       1307.98        59.60 o                         
   2   4  11        170.04        224.29        32.64 o                         
   3   4  11        435.87        441.76        47.57 o                         
  -3   5  11        218.10        339.20        42.19 o                         
  -2   5  11        408.34        378.48        34.08 o                         
  -1   5  11          7.38         21.75        13.36 o                         
   0   5  11        572.70        608.81        40.64 o                         
   1   5  11       1811.20       1894.93        67.05 o                         
   2   5  11        277.88        251.31        32.44 o                         
   3   5  11          0.37        -15.44        30.52 o                         
  -3   6  11         47.72         39.62        22.63 o                         
  -2   6  11         70.57         73.70        21.81 o                         
  -1   6  11        499.08        499.75        28.47 o                         
   0   6  11        325.89        354.59        31.99 o                         
   1   6  11        270.90        269.16        36.75 o                         
   2   6  11        188.19        204.57        30.48 o                         
   3   6  11         15.80         20.12        27.75 o                         
  -3   7  11         13.37         20.52        20.86 o                         
  -2   7  11        327.10        292.15        32.31 o                         
  -1   7  11        574.25        521.18        32.80 o                         
   0   7  11       1381.29       1448.60        66.98 o                         
   1   7  11        526.06        489.93        38.57 o                         
   2   7  11        401.22        360.13        39.05 o                         
   3   7  11          4.53         41.87        27.94 o                         
  -3   8  11         44.85         78.36        25.38 o                         
  -2   8  11         38.79         40.94        19.46 o                         
  -1   8  11       1753.51       1744.51        57.82 o                         
   0   8  11       2727.21       2623.16        86.57 o                         
   1   8  11          2.09          5.67        17.89 o                         
   2   8  11        109.83        113.84        26.66 o                         
  -3   9  11        517.10        500.35        42.94 o                         
  -2   9  11        989.14        975.41        56.20 o                         
  -1   9  11        469.12        442.08        34.79 o                         
   0   9  11        252.75        280.10        30.23 o                         
   1   9  11       1052.79       1131.25        60.36 o                         
   2   9  11        214.43        274.14        35.89 o                         
  -3  10  11        496.99        488.98        62.50 o                         
  -2  10  11         15.86          9.86        18.20 o                         
  -1  10  11       1529.11       1427.04        56.31 o                         
   0  10  11        927.12       1010.87        61.22 o                         
   1  10  11        122.81        152.12        26.58 o                         
   2  10  11        216.29        255.71        37.65 o                         
  -3  11  11        421.79        484.94        45.01 o                         
  -2  11  11       1132.26       1166.16        57.74 o                         
  -1  11  11        360.19        379.01        46.18 o                         
   0  11  11        387.38        441.09        34.48 o                         
   1  11  11        317.96        370.70        35.43 o                         
   2  11  11         73.80        116.35        28.45 o                         
  -3  12  11        141.97        177.23        40.50 o                         
  -2  12  11        379.85        388.99        41.90 o                         
  -1  12  11       1117.34       1109.86        61.11 o                         
   0  12  11       1611.61       1529.18        57.45 o                         
   1  12  11         32.71         30.08        21.56 o                         
   2  12  11          1.13         -2.32        26.58 o                         
  -3  13  11          0.19          6.60        25.54 o                         
  -2  13  11        134.55        175.58        28.91 o                         
  -1  13  11         68.97         37.30        20.48 o                         
   0  13  11          8.29         18.43        41.75 o                         
   1  13  11        277.21        318.37        34.74 o                         
   2  13  11          7.26         53.00        24.62 o                         
  -3  14  11          3.50         13.37        24.74 o                         
  -2  14  11         45.48         46.45        23.06 o                         
  -1  14  11        337.12        443.79        42.98 o                         
   0  14  11         38.36         67.16        34.15 o                         
   1  14  11        500.25        510.67        41.77 o                         
   2  14  11          0.30         20.20        25.48 o                         
  -3  15  11         21.61         81.10        27.46 o                         
  -2  15  11         87.93         81.00        26.25 o                         
  -1  15  11        131.57        160.53        27.09 o                         
   0  15  11        310.96        344.87        84.23 o                         
   1  15  11        135.95        102.12        25.66 o                         
   2  15  11         57.12         63.43        26.54 o                         
  -3  16  11        411.42        381.78        41.98 o                         
  -2  16  11        121.05         97.69        33.00 o                         
  -1  16  11        278.86        284.09        32.89 o                         
   0  16  11         12.07         20.00        43.96 o                         
   1  16  11        137.23        108.53        36.05 o                         
   2  16  11          6.44        -11.55        32.95 o                         
  -2  17  11         39.55         37.66        24.30 o                         
  -1  17  11        233.67        206.60        30.82 o                         
   0  17  11         57.77         96.51        49.88 o                         
   1  17  11         61.69         56.81        25.08 o                         
   2  17  11        178.13        211.37        51.73 o                         
  -2  18  11        254.25        281.90        35.23 o                         
  -1  18  11          8.73         -8.67        20.42 o                         
   0  18  11        603.50        526.48        66.54 o                         
   1  18  11         30.88         40.51       102.34 o                         
   2  18  11          9.25         33.14        27.24 o                         
  -2  19  11        276.16        328.48        38.19 o                         
  -1  19  11        538.35        573.79        45.43 o                         
   0  19  11        249.85        282.46        50.84 o                         
   1  19  11         23.80        -17.11        65.76 o                         
  -2  20  11          1.88          4.98        23.19 o                         
  -1  20  11          1.88         28.11        23.77 o                         
   0  20  11        150.98         97.33        38.62 o                         
   1  20  11         53.77         92.14        40.59 o                         
  -2  21  11         11.64         74.26        28.16 o                         
  -1  21  11         11.44         25.75        24.81 o                         
   0  21  11         94.90        139.16        41.51 o                         
   1  21  11        259.73        337.70        57.99 o                         
  -1  22  11          7.45         69.58        25.71 o                         
   0  22  11        162.00        165.96        47.54 o                         
   1  22  11         37.90         27.71        69.83 o                         
  -1  23  11        279.46        353.11        57.16 o                         
   0  23  11         60.82         60.16        41.45 o                         
  -1  24  11         57.64         52.29        31.57 o                         
   0  24  11         23.73         31.09        43.23 o                         
  -3   0  12       3465.06       3506.79       185.46 o                         
  -2   0  12        929.26        828.50        72.78 o                         
  -1   0  12        874.13        906.48        78.69 o                         
   0   0  12         60.60        136.60        40.27 o                         
   1   0  12        435.35        428.45       161.08 o                         
   2   0  12        106.00        175.70        45.07 o                         
  -3   1  12          8.88         82.97        42.86 o                         
  -2   1  12       1611.99       1708.75        61.56 o                         
  -1   1  12       2877.36       2766.57        72.69 o                         
   0   1  12         42.79         80.58        21.31 o                         
   1   1  12       1019.07        984.43        92.47 o                         
   2   1  12       1570.44       1530.55        72.32 o                         
  -3   2  12        633.17        678.81        71.31 o                         
  -2   2  12         57.34         48.28        20.57 o                         
  -1   2  12        440.29        482.17        36.91 o                         
   0   2  12        357.88        435.68        36.58 o                         
   1   2  12        981.58        964.51        55.72 o                         
   2   2  12         36.78         69.38        38.07 o                         
  -3   3  12         11.85         46.00        37.29 o                         
  -2   3  12         61.80         77.22        22.06 o                         
  -1   3  12         37.35         15.69        27.15 o                         
   0   3  12         63.90         97.25        26.64 o                         
   1   3  12         24.84         69.80        33.81 o                         
   2   3  12          9.70         59.28        24.01 o                         
  -3   4  12        187.95        167.48        76.48 o                         
  -2   4  12        437.21        429.37        36.67 o                         
  -1   4  12         44.44         56.26        19.32 o                         
   0   4  12        249.76        288.80        33.91 o                         
   1   4  12         36.48         24.84        20.29 o                         
   2   4  12         27.63         96.84        28.31 o                         
  -3   5  12         41.00         51.35        27.80 o                         
  -2   5  12       1848.82       1792.51        96.20 o                         
  -1   5  12        440.16        508.35        51.30 o                         
   0   5  12         94.34        104.26        22.21 o                         
   1   5  12        432.49        470.13        40.00 o                         
   2   5  12        411.45        535.75        47.14 o                         
  -3   6  12        296.98        322.64        43.97 o                         
  -2   6  12        200.01        213.17        40.85 o                         
  -1   6  12        678.60        821.64        71.73 o                         
   0   6  12       3600.50       3628.91        86.78 o                         
   1   6  12       1160.50       1153.91        60.10 o                         
   2   6  12         58.36        107.03        29.03 o                         
  -3   7  12          5.24         36.45        29.65 o                         
  -2   7  12       2613.20       2493.25        74.02 o                         
  -1   7  12       1168.77       1036.89       151.47 o                         
   0   7  12        226.99        327.18        32.60 o                         
   1   7  12        750.21        723.81        48.71 o                         
   2   7  12        665.68        638.67        51.49 o                         
  -3   8  12        506.79        561.03        45.04 o                         
  -2   8  12         83.11         52.55        22.72 o                         
  -1   8  12        559.74        463.83        60.22 o                         
   0   8  12         31.63         58.20        20.60 o                         
   1   8  12        271.57        264.41        31.78 o                         
   2   8  12         29.54         27.23        24.21 o                         
  -3   9  12         18.62         17.19        29.97 o                         
  -2   9  12       1228.15       1152.12        59.19 o                         
  -1   9  12          3.45         63.90        52.09 o                         
   0   9  12         38.96         28.57        20.24 o                         
   1   9  12        225.25        268.22        50.02 o                         
   2   9  12        323.84        364.01        41.00 o                         
  -3  10  12         19.88         16.24        23.97 o                         
  -2  10  12        158.49        162.89        28.08 o                         
  -1  10  12         19.15         29.39        28.39 o                         
   0  10  12        203.01        244.96        28.76 o                         
   1  10  12        186.34        161.99        28.71 o                         
   2  10  12        110.88        129.52        30.93 o                         
  -3  11  12         11.09         17.99        25.83 o                         
  -2  11  12          7.56         32.44        27.60 o                         
  -1  11  12        904.78        958.24        80.20 o                         
   0  11  12         32.38         27.78        25.18 o                         
   1  11  12         19.82         24.17        22.89 o                         
   2  11  12        156.23        232.58        35.45 o                         
  -3  12  12        559.68        553.29        48.66 o                         
  -2  12  12        428.17        459.56        50.01 o                         
  -1  12  12         98.26        119.86        35.26 o                         
   0  12  12        643.56        577.99       123.03 o                         
   1  12  12          3.86         37.27        22.72 o                         
   2  12  12         55.91         51.96        27.73 o                         
  -2  13  12        298.51        316.98        35.58 o                         
  -1  13  12        653.34        615.36        66.05 o                         
   0  13  12          8.16         34.78        33.98 o                         
   1  13  12        195.71        237.90        32.13 o                         
   2  13  12        175.90        180.10        59.08 o                         
  -2  14  12         86.24         62.38        24.95 o                         
  -1  14  12        406.14        426.82        57.20 o                         
   0  14  12        658.19        692.94        71.96 o                         
   1  14  12        600.02        519.58        43.52 o                         
   2  14  12         52.70         75.81        29.10 o                         
  -2  15  12        394.97        426.58        41.64 o                         
  -1  15  12         83.54        104.32        34.67 o                         
   0  15  12        121.08         78.51        38.86 o                         
   1  15  12          8.62         14.89        24.23 o                         
  -2  16  12        184.19        194.80        33.22 o                         
  -1  16  12         96.30         96.95        41.75 o                         
   0  16  12          2.49         96.43        38.65 o                         
   1  16  12         17.32         30.07        29.82 o                         
  -2  17  12        239.24        239.78        54.82 o                         
  -1  17  12          5.90         28.92        31.75 o                         
   0  17  12         51.42        119.48        43.28 o                         
   1  17  12          1.74         22.08        41.38 o                         
  -2  18  12         18.44         48.42        25.72 o                         
  -1  18  12         71.81        101.58        40.47 o                         
   0  18  12        441.95        596.71       121.18 o                         
   1  18  12          3.53        -25.07        33.19 o                         
  -2  19  12          0.26         28.82        27.82 o                         
  -1  19  12          5.87          6.07        44.70 o                         
   0  19  12         62.33        113.14        42.60 o                         
   1  19  12         43.57         77.46        45.70 o                         
  -1  20  12          8.45         14.95        31.07 o                         
   0  20  12         20.83         56.24        42.06 o                         
   1  20  12        137.19        133.91        49.88 o                         
  -1  21  12         46.17         14.16        35.52 o                         
   0  21  12          4.69         23.70        35.24 o                         
   0  22  12        186.35        142.75        49.89 o                         
  -3   1  13        316.64        324.29        74.63 o                         
  -2   1  13         36.17         47.11        26.91 o                         
  -1   1  13        163.17        205.63        31.36 o                         
   0   1  13        131.69        139.62        37.86 o                         
   1   1  13        104.64        147.39        28.02 o                         
   2   1  13        203.59        188.64        32.83 o                         
  -3   2  13        490.98        488.80        64.21 o                         
  -2   2  13       1468.67       1370.65        73.37 o                         
  -1   2  13          2.68          6.52        18.99 o                         
   0   2  13        290.83        289.96        33.38 o                         
   1   2  13        268.52        343.35        37.10 o                         
   2   2  13        173.39        203.44        34.66 o                         
  -3   3  13        145.06        182.50        60.59 o                         
  -2   3  13         77.90         49.22        24.29 o                         
  -1   3  13       2221.93       1994.47        72.31 o                         
   0   3  13        538.61        554.87        47.15 o                         
   1   3  13         41.14         16.05        21.79 o                         
   2   3  13        121.73        151.12        50.02 o                         
  -3   4  13        219.65        231.09        56.89 o                         
  -2   4  13       1390.43       1413.58        62.30 o                         
  -1   4  13         18.67         25.14        20.88 o                         
   0   4  13       1602.62       1560.17        67.54 o                         
   1   4  13        153.56        238.02        55.88 o                         
   2   4  13          4.21        112.59        66.63 o                         
  -3   5  13          3.46        -19.08        37.86 o                         
  -2   5  13        464.17        404.97        38.62 o                         
  -1   5  13       1153.34       1302.47       163.30 o                         
   0   5  13        315.09        299.70        33.19 o                         
   1   5  13          2.12         16.96        22.44 o                         
   2   5  13        148.27        157.02        33.63 o                         
  -3   6  13         27.37         27.55        39.84 o                         
  -2   6  13        111.86         90.21        26.10 o                         
  -1   6  13        941.55       1100.64       223.52 o                         
   0   6  13        561.69        579.44        55.99 o                         
   1   6  13         95.01        108.14        42.02 o                         
   2   6  13          0.91         47.84        35.62 o                         
  -2   7  13         49.70         20.67        23.33 o                         
  -1   7  13         77.31         80.54        35.53 o                         
   0   7  13        723.79        802.64        51.66 o                         
   1   7  13        568.82        610.94        46.37 o                         
   2   7  13         77.19         79.67        30.43 o                         
  -2   8  13        307.21        287.16        35.58 o                         
  -1   8  13        379.88        381.95        56.07 o                         
   0   8  13          1.13         37.92        32.31 o                         
   1   8  13        164.05        231.71        31.85 o                         
   2   8  13         27.19        109.27        59.62 o                         
  -2   9  13         50.22         49.33        24.66 o                         
  -1   9  13        924.89       1055.19        85.41 o                         
   0   9  13         19.67         12.11        19.79 o                         
   1   9  13         12.35         71.11        24.42 o                         
   2   9  13        109.74        149.96        33.35 o                         
  -2  10  13        124.64        157.08        37.97 o                         
  -1  10  13         45.86         41.81        36.70 o                         
   0  10  13        258.22        354.51        54.85 o                         
   1  10  13        810.92        796.80        53.55 o                         
  -2  11  13        112.33        109.54        31.57 o                         
  -1  11  13        442.23        509.18        62.88 o                         
   0  11  13        184.01        214.01        81.28 o                         
   1  11  13        458.39        508.07        46.19 o                         
  -2  12  13          7.18         45.96        25.94 o                         
  -1  12  13        909.69        882.16        91.25 o                         
   0  12  13       1446.39       1345.38       212.80 o                         
   1  12  13          7.86         68.28        25.99 o                         
  -2  13  13        441.59        542.30        68.68 o                         
  -1  13  13        924.96        948.98       125.24 o                         
   0  13  13        172.19         34.07       103.81 o                         
   1  13  13          4.37         54.11        27.62 o                         
  -2  14  13         33.51         44.29        25.43 o                         
  -1  14  13        219.31        178.23        43.33 o                         
   0  14  13         23.83        109.41        37.35 o                         
   1  14  13          4.21         43.93        25.93 o                         
  -2  15  13         49.02         41.94        27.98 o                         
  -1  15  13          3.78         19.85        33.37 o                         
   0  15  13         73.60         95.69        40.75 o                         
   1  15  13          0.21         46.71        42.00 o                         
  -1  16  13         23.83         45.57        35.47 o                         
   0  16  13         93.25         82.17        44.04 o                         
   1  16  13        258.36        285.39        60.02 o                         
  -1  17  13        169.38        222.63        48.68 o                         
   0  17  13         17.31         32.82        41.24 o                         
  -1  18  13        506.47        470.86        64.11 o                         
   0  18  13        491.34        486.95        72.41 o                         
   0  19  13         91.95        101.71        47.79 o                         
  -2   0  14          4.51         84.97        53.20 o                         
  -1   0  14         36.71         51.81        35.52 o                         
   0   0  14        375.23        398.41       182.88 o                         
   1   0  14        647.74        882.74        83.13 o                         
  -2   1  14         26.34        -24.38        46.55 o                         
  -1   1  14         83.42        123.65        26.25 o                         
   0   1  14        379.71        483.46        42.68 o                         
   1   1  14         45.42         55.88        25.12 o                         
  -2   2  14        227.25        217.88        46.99 o                         
  -1   2  14        458.91        455.04        40.87 o                         
   0   2  14        420.97        443.85        51.94 o                         
   1   2  14         15.98         30.09        23.52 o                         
  -2   3  14        106.15         98.08        40.19 o                         
  -1   3  14          3.34         29.20        27.47 o                         
   0   3  14         84.30        100.24        31.46 o                         
   1   3  14          1.50         27.93        23.32 o                         
  -2   4  14         52.88         59.08        31.01 o                         
  -1   4  14          0.58         -0.92        65.02 o                         
   0   4  14         21.65         40.92        24.96 o                         
   1   4  14          7.22         32.41        25.70 o                         
  -2   5  14         58.59        104.19        33.83 o                         
  -1   5  14         57.93         93.42        63.91 o                         
   0   5  14         50.50        101.23        25.74 o                         
   1   5  14          7.83         -3.96        24.12 o                         
  -2   6  14        304.61        260.56        40.71 o                         
  -1   6  14        309.87        313.71        52.74 o                         
   0   6  14          2.19        -18.07        27.72 o                         
   1   6  14          4.72         17.15        23.24 o                         
  -2   7  14         12.73         14.19        30.25 o                         
  -1   7  14        588.17        547.90        65.01 o                         
   0   7  14        146.35        224.74        47.49 o                         
   1   7  14        116.36        128.14        43.83 o                         
  -2   8  14         26.16         65.52        35.24 o                         
  -1   8  14          5.25        -26.72        30.53 o                         
   0   8  14        606.11        716.06        51.71 o                         
   1   8  14        978.06       1154.30        90.87 o                         
  -2   9  14         46.75        144.86        96.06 o                         
  -1   9  14        697.53        755.46        76.48 o                         
   0   9  14        237.32        380.92        60.59 o                         
   1   9  14        166.37        258.97        36.34 o                         
  -2  10  14          6.11         29.56        37.68 o                         
  -1  10  14          3.97        -21.49        32.51 o                         
   0  10  14        760.34        943.97        87.25 o                         
   1  10  14        227.73        340.08        42.87 o                         
  -2  11  14         39.47         85.55        42.83 o                         
  -1  11  14         57.10         54.48        40.07 o                         
   0  11  14          2.06         49.93        32.26 o                         
   1  11  14         17.99         39.08        36.47 o                         
  -1  12  14         81.74         89.78        41.28 o                         
   0  12  14         78.29        123.82        43.96 o                         
   1  12  14          2.29         22.71        28.20 o                         
  -1  13  14        471.01        468.63       101.97 o                         
   0  13  14        126.31        189.98        47.55 o                         
  -1  14  14          0.37         43.31        56.53 o                         
   0  14  14        344.97        289.27        53.98 o                         
  -1  15  14        787.12        727.47        82.02 o                         
   0  15  14        161.52        110.83        42.37 o                         
  -1   1  15         81.83        101.66        33.27 o                         
   0   1  15         57.25         60.62        29.54 o                         
   1   1  15          0.25         31.49        28.91 o                         
  -1   2  15         90.24        145.20        45.81 o                         
   0   2  15         16.78         41.76        26.58 o                         
   1   2  15        143.65        146.05        32.91 o                         
  -1   3  15         59.59         51.87        35.24 o                         
   0   3  15         11.95         38.83        26.61 o                         
   1   3  15          3.67         93.65        28.37 o                         
  -1   4  15         65.25         58.81        56.53 o                         
   0   4  15        173.35        206.81        54.82 o                         
  -1   5  15         11.69         23.42        33.66 o                         
   0   5  15         66.62        110.52        30.50 o                         
  -1   6  15         12.42         24.74        34.44 o                         
   0   6  15          1.24          8.68        23.53 o                         
  -1   7  15        270.46        204.63        57.63 o                         
   0   7  15        133.28        183.93        79.43 o                         
  -1   8  15         92.66         82.37        41.97 o                         
   0   8  15         76.51        151.59        80.17 o                         
  -1   9  15         83.38         99.66        42.29 o                         
   0   9  15         49.75        132.00        45.81 o                         
   0  10  15        164.40        206.78        48.97 o                         
                                                                                
