# Supplementary material for: Syntheses, crystal structures and Hirshfeld surface analyses of bis­(2-mercaptobenzimidazole)­bromo- and iodo­copper(I) complexes
Source: Acta Crystallogr E Crystallogr Commun. 2022 Apr 26;78(Pt 5):519–24. doi: 10.1107/S2056989022004224 (PMC9069520; doi:10.1107/S2056989022004224)
Supplement: Supplementary file 3 [file e-78-00519-2sup3.hkl]

data_2                                                                          
_shelx_title ' lot78-p21-c in P2(1)/c'                                          
_shelx_refln_list_code          4                                               
_shelx_F_calc_maximum      274.18                                               
_exptl_crystal_F_000      1080.00                                               
_reflns_d_resolution_high  0.8409                                               
                                                                                
loop_                                                                           
 _space_group_symop_operation_xyz                                               
 'x, y, z'                                                                      
 '-x, y+1/2, -z+1/2'                                                            
 '-x, -y, -z'                                                                   
 'x, -y-1/2, z-1/2'                                                             
                                                                                
_cell_length_a     4.5154                                                       
_cell_length_b    22.2157                                                       
_cell_length_c    20.4062                                                       
_cell_angle_alpha  90.000                                                       
_cell_angle_beta   94.818                                                       
_cell_angle_gamma  90.000                                                       
                                                                                
_shelx_F_squared_multiplier     1.000                                           
                                                                                
loop_                                                                           
 _refln_index_h                                                                 
 _refln_index_k                                                                 
 _refln_index_l                                                                 
 _refln_F_squared_calc                                                          
 _refln_F_squared_meas                                                          
 _refln_F_squared_sigma                                                         
 _refln_observed_status                                                         
   1   0   0      17678.98      19001.84       204.92 o                         
   2   0   0      21236.27      22684.79       248.96 o                         
   3   0   0       5701.96       5312.86        73.63 o                         
   4   0   0       1418.44       1597.19        35.97 o                         
   5   0   0         13.10         33.72        18.82 o                         
   1   1   0       4259.66       4617.69        38.61 o                         
   2   1   0      17312.38      18054.92       142.14 o                         
   3   1   0        331.26        421.00        12.07 o                         
   4   1   0        695.13        647.60        15.51 o                         
   5   1   0        587.95        642.52        35.32 o                         
   0   2   0       6644.29       6651.55       107.94 o                         
   1   2   0       5006.11       5414.55        44.73 o                         
   2   2   0        298.37        270.87         7.22 o                         
   3   2   0       1018.44        953.12        16.62 o                         
   4   2   0        485.25        464.58        17.96 o                         
   5   2   0         11.69         23.82        12.43 o                         
   1   3   0        105.81        149.50         5.39 o                         
   2   3   0       1489.40       1572.91        19.78 o                         
   3   3   0       1751.76       1774.02        24.17 o                         
   4   3   0         51.58         74.75         7.49 o                         
   5   3   0          3.92          8.11        10.77 o                         
   0   4   0       4459.39       4598.07        54.26 o                         
   1   4   0         42.66         78.92         5.72 o                         
   2   4   0          2.15          4.01         2.29 o                         
   3   4   0        857.48        945.31        16.83 o                         
   4   4   0        152.38        150.04        10.24 o                         
   5   4   0          0.47          5.64        14.76 o                         
   1   5   0       2007.39       2309.84        22.85 o                         
   2   5   0       4722.62       4632.15        43.64 o                         
   3   5   0       1435.49       1513.41        24.58 o                         
   4   5   0        110.00        136.38        11.55 o                         
   0   6   0      12090.00      12518.11       139.56 o                         
   1   6   0       5477.48       5596.99        48.26 o                         
   2   6   0         20.98         48.48         4.15 o                         
   3   6   0       6826.85       6928.49        65.23 o                         
   4   6   0       2799.91       2680.26        39.94 o                         
   5   6   0         10.09         45.16        19.83 o                         
   1   7   0       5559.57       5889.01        51.17 o                         
   2   7   0      19230.43      20238.22       160.27 o                         
   3   7   0        688.77        691.68        14.56 o                         
   4   7   0        761.04        774.43        19.86 o                         
   5   7   0        252.04        223.25        39.51 o                         
   0   8   0      28266.61      25352.93       340.24 o                         
   1   8   0       1394.88       1315.45        16.51 o                         
   2   8   0       5614.90       5943.74        55.08 o                         
   3   8   0       1160.57       1076.69        23.27 o                         
   4   8   0        116.86        173.24        12.68 o                         
   5   8   0         34.62         59.53        15.68 o                         
   1   9   0      24474.89      23526.74       183.26 o                         
   2   9   0       4055.30       4081.24        41.32 o                         
   3   9   0        212.09        248.20        11.20 o                         
   4   9   0        219.67        220.98        15.52 o                         
   5   9   0        491.20        571.77        38.11 o                         
   0  10   0       3458.96       3067.45        51.80 o                         
   1  10   0       8002.10       8631.61        85.30 o                         
   2  10   0          5.57          1.66         3.05 o                         
   3  10   0       2897.88       2595.01        88.55 o                         
   4  10   0        149.36        174.48        18.51 o                         
   1  11   0        258.95        292.16         8.29 o                         
   2  11   0         45.18         43.55         5.46 o                         
   3  11   0         83.97         55.79        11.89 o                         
   4  11   0         69.74         72.93         8.72 o                         
   0  12   0      12040.98      12362.45       146.06 o                         
   1  12   0       1159.96       1229.16        17.62 o                         
   2  12   0       2212.50       2295.71        48.75 o                         
   3  12   0       1311.92       1264.81        28.91 o                         
   4  12   0         10.32         30.43         7.36 o                         
   1  13   0         69.31         79.35         6.73 o                         
   2  13   0       1274.23       1280.67        26.82 o                         
   3  13   0        166.72        172.81        13.69 o                         
   4  13   0        186.34        192.79        14.72 o                         
   0  14   0        150.37        155.72        11.02 o                         
   1  14   0        920.40        903.06        18.78 o                         
   2  14   0        322.06        342.72        14.36 o                         
   3  14   0        817.38        877.38        24.86 o                         
   4  14   0        570.59        552.25        22.47 o                         
   1  15   0       3872.56       3731.17       111.96 o                         
   2  15   0       6116.46       5918.58        76.89 o                         
   3  15   0        780.47        795.60        42.35 o                         
   4  15   0        439.37        523.72        22.61 o                         
   0  16   0      12023.80      11448.91       248.08 o                         
   1  16   0       5033.11       4784.16        56.71 o                         
   2  16   0       3015.33       2872.18        47.96 o                         
   3  16   0       3469.07       3425.58        56.89 o                         
   4  16   0        257.88        307.24        19.09 o                         
   1  17   0       8264.26       8267.70        87.24 o                         
   2  17   0        121.39        134.87        12.10 o                         
   3  17   0         28.77         39.70         8.25 o                         
   4  17   0         34.08         51.22         9.68 o                         
   0  18   0       2143.88       2015.02        53.47 o                         
   1  18   0          3.82         10.39         5.44 o                         
   2  18   0         83.68         74.62         9.59 o                         
   3  18   0          5.98         14.56         6.05 o                         
   1  19   0       1780.29       1771.82        57.25 o                         
   2  19   0        128.61         98.79        11.38 o                         
   3  19   0         17.44         16.80         6.84 o                         
   0  20   0       1805.19       1810.30        71.14 o                         
   1  20   0         11.88         17.77         6.64 o                         
   2  20   0        218.01        237.81        16.31 o                         
   3  20   0         10.34         25.18         9.79 o                         
   1  21   0        367.01        414.18        23.53 o                         
   2  21   0       1084.42       1053.91        60.67 o                         
   3  21   0         26.54         32.73         8.62 o                         
   0  22   0       3824.23       3622.53        83.26 o                         
   1  22   0        905.76        856.83        30.91 o                         
   2  22   0        220.80        235.54        20.36 o                         
   1  23   0        167.38        176.54        17.18 o                         
   2  23   0       1074.06       1037.91        36.59 o                         
   0  24   0        297.30        288.26        64.01 o                         
   1  24   0        414.03        419.68        28.82 o                         
   2  24   0          9.25         27.65         9.41 o                         
   1  25   0       1154.90       1213.31        39.60 o                         
   0  26   0        940.42        912.65        41.23 o                         
  -4   1   1          2.45          4.88         5.66 o                         
  -3   1   1         13.40         33.88         4.43 o                         
  -2   1   1      10104.66      10471.18        86.17 o                         
  -1   1   1       4251.50       4823.28        40.18 o                         
   0   1   1      16996.78      15685.35       210.90 o                         
   1   1   1      26052.36      26828.61       238.44 o                         
   2   1   1          6.18          4.80         3.04 o                         
   3   1   1         60.00         82.25         5.98 o                         
   4   1   1        469.95        497.29        14.36 o                         
   5   1   1        434.32        452.03        33.51 o                         
  -5   2   1        109.46        146.98        29.67 o                         
  -4   2   1       1079.62       1104.29        25.96 o                         
  -3   2   1       1618.65       1643.42        22.85 o                         
  -2   2   1        506.48        440.39         9.02 o                         
  -1   2   1        903.01        946.64        11.01 o                         
   0   2   1      29312.10      25144.19       280.19 o                         
   1   2   1       2378.42       2596.38        23.87 o                         
   2   2   1      17947.14      18661.34       146.79 o                         
   3   2   1       2699.81       2766.80        32.30 o                         
   4   2   1         11.40         24.13         5.12 o                         
   5   2   1        151.71        220.45        25.15 o                         
  -5   3   1        213.48        142.93        31.55 o                         
  -4   3   1         23.41         38.31         6.59 o                         
  -3   3   1       3576.81       3608.10        39.04 o                         
  -2   3   1       1785.21       1598.22        23.71 o                         
  -1   3   1       7631.49       7876.69        63.44 o                         
   0   3   1      10792.60      10618.60        89.58 o                         
   1   3   1      39272.07      38639.89       387.86 o                         
   2   3   1       3285.49       3337.55        33.34 o                         
   3   3   1        862.74        906.70        16.29 o                         
   4   3   1       1304.71       1274.78        29.63 o                         
   5   3   1        251.72        309.74        29.03 o                         
  -5   4   1        145.16        129.47        30.83 o                         
  -4   4   1       2399.42       2339.41        36.15 o                         
  -3   4   1       2118.99       2249.62        28.28 o                         
  -2   4   1      10359.84      11318.46        93.03 o                         
  -1   4   1      37008.45      36909.07       302.57 o                         
   0   4   1       5157.22       5088.24        52.25 o                         
   1   4   1        907.69        978.84        12.19 o                         
   2   4   1       2964.73       2907.12        30.23 o                         
   3   4   1       8264.12       8332.35       103.04 o                         
   4   4   1        527.76        427.65        17.42 o                         
   5   4   1        231.04        178.26        23.24 o                         
  -5   5   1        423.89        364.44        46.46 o                         
  -4   5   1        110.50        138.85        10.15 o                         
  -3   5   1       3380.96       3482.67        41.88 o                         
  -2   5   1       9299.43       9091.72        84.52 o                         
  -1   5   1         42.12         32.62         2.46 o                         
   0   5   1       4391.98       5037.20        46.67 o                         
   1   5   1      19067.75      19243.74       148.48 o                         
   2   5   1       6585.33       6442.76        57.43 o                         
   3   5   1        474.44        515.95        12.34 o                         
   4   5   1       2596.21       2517.47        52.45 o                         
   5   5   1        334.48        278.90        25.90 o                         
  -5   6   1         48.90         98.20        28.22 o                         
  -4   6   1        636.08        677.12        19.93 o                         
  -3   6   1        396.48        346.59        14.50 o                         
  -2   6   1        443.34        490.33        10.07 o                         
  -1   6   1       6551.18       6702.02        56.32 o                         
   0   6   1      24786.04      24029.29       183.45 o                         
   1   6   1          2.04         22.57         7.13 o                         
   2   6   1       5393.36       5135.98        48.11 o                         
   3   6   1       1908.89       1866.68        27.62 o                         
   4   6   1         31.84         57.45        10.36 o                         
   5   6   1         56.15         75.62        15.65 o                         
  -5   7   1          3.66         27.50        18.38 o                         
  -4   7   1          7.67         12.87         5.40 o                         
  -3   7   1        162.49        169.45         9.42 o                         
  -2   7   1       3483.78       3550.71        38.67 o                         
  -1   7   1        396.75        456.34         8.42 o                         
   0   7   1      11658.25      11595.12       101.60 o                         
   1   7   1        902.03        824.54        12.23 o                         
   2   7   1       1193.71       1224.90        17.69 o                         
   3   7   1        102.67        104.05         7.36 o                         
   4   7   1         69.42         67.73         8.86 o                         
   5   7   1          2.93          8.98         9.63 o                         
  -5   8   1         15.97         46.76        14.31 o                         
  -4   8   1        219.27        198.21        13.46 o                         
  -3   8   1          6.25         19.80         4.84 o                         
  -2   8   1       4668.54       5094.28        48.39 o                         
  -1   8   1        341.74        431.45        10.13 o                         
   0   8   1          8.50         26.43         2.92 o                         
   1   8   1       1298.64       1404.34        20.04 o                         
   2   8   1         67.10         97.78         5.72 o                         
   3   8   1         13.00         26.00         4.40 o                         
   4   8   1         82.73        104.19        14.57 o                         
   5   8   1          9.23         14.84        15.78 o                         
  -5   9   1         22.13         66.81        15.70 o                         
  -4   9   1          0.48          7.16         5.21 o                         
  -3   9   1        106.62        108.92         9.51 o                         
  -2   9   1       2691.99       2882.82        31.75 o                         
  -1   9   1        846.96        829.02        15.05 o                         
   0   9   1      10962.88      11049.63        90.56 o                         
   1   9   1       5102.96       5044.89        46.69 o                         
   2   9   1         18.31         21.61         3.40 o                         
   3   9   1        423.89        398.56        13.31 o                         
   4   9   1        163.74        183.37        15.91 o                         
   5   9   1          8.44         30.15        12.72 o                         
  -4  10   1        302.52        387.02        19.21 o                         
  -3  10   1       1112.65        986.35        24.27 o                         
  -2  10   1       1119.62       1170.89        17.58 o                         
  -1  10   1      26516.96      26067.49       222.41 o                         
   0  10   1      23642.52      23191.14       181.15 o                         
   1  10   1       2056.07       2005.70        26.06 o                         
   2  10   1       5987.97       6257.26        58.84 o                         
   3  10   1       2856.31       2844.33        44.76 o                         
   4  10   1          0.46         11.77         6.92 o                         
  -4  11   1          4.29         12.41         5.49 o                         
  -3  11   1       3973.87       3962.13        77.00 o                         
  -2  11   1      11057.46      10972.29       104.62 o                         
  -1  11   1       2134.46       1931.10        27.14 o                         
   0  11   1       3334.55       3360.24        34.70 o                         
   1  11   1      21456.51      20586.11       163.92 o                         
   2  11   1       3156.16       2971.87        33.98 o                         
   3  11   1        598.49        583.10        32.45 o                         
   4  11   1        940.79        999.31        38.18 o                         
  -4  12   1       1250.14       1183.15        31.00 o                         
  -3  12   1        775.61        799.46        22.84 o                         
  -2  12   1       1710.81       1714.59        60.57 o                         
  -1  12   1       6041.14       5952.28        62.40 o                         
   0  12   1       4489.03       4834.35        46.83 o                         
   1  12   1        139.39        174.02        11.60 o                         
   2  12   1       1419.81       1306.68        30.65 o                         
   3  12   1       4496.40       4360.63        70.11 o                         
   4  12   1        658.58        667.11        30.13 o                         
  -4  13   1         26.21         45.06         9.59 o                         
  -3  13   1        983.65       1020.25        26.25 o                         
  -2  13   1       1807.29       1589.56        35.28 o                         
  -1  13   1        452.52        433.11        15.44 o                         
   0  13   1          3.02         14.09         3.30 o                         
   1  13   1         92.65         98.83         5.90 o                         
   2  13   1       1642.54       1552.26        26.49 o                         
   3  13   1        251.46        273.76        15.23 o                         
   4  13   1        607.59        610.61        96.14 o                         
  -4  14   1        304.73        352.88        19.56 o                         
  -3  14   1        206.86        207.37        14.15 o                         
  -2  14   1          6.04         15.97         6.11 o                         
  -1  14   1       1687.49       1493.45        25.10 o                         
   0  14   1       1763.11       1659.07        22.86 o                         
   1  14   1         33.69         25.26         6.26 o                         
   2  14   1       2492.42       2350.24        35.01 o                         
   3  14   1        443.90        503.10        19.52 o                         
   4  14   1         26.80         15.29        10.82 o                         
  -4  15   1          7.84         10.46         6.68 o                         
  -3  15   1          5.53         22.17         6.30 o                         
  -2  15   1         17.83         25.54         6.91 o                         
  -1  15   1        864.01        864.21        29.89 o                         
   0  15   1        368.20        339.91        12.28 o                         
   1  15   1       3360.98       3163.68        91.04 o                         
   2  15   1        202.35        180.66        10.90 o                         
   3  15   1          8.04         12.82         5.97 o                         
   4  15   1         42.79         62.57        15.27 o                         
  -4  16   1        273.04        294.37        18.82 o                         
  -3  16   1          0.46         -4.88         6.73 o                         
  -2  16   1        810.04        889.89        24.50 o                         
  -1  16   1         32.28         44.26         6.79 o                         
   0  16   1          0.71         22.34        14.83 o                         
   1  16   1       2686.53       2567.93        37.20 o                         
   2  16   1        163.37        196.14        13.63 o                         
   3  16   1       1338.61       1449.57        34.16 o                         
   4  16   1         57.26         47.29        13.06 o                         
  -4  17   1         18.09         37.05         8.38 o                         
  -3  17   1       1567.14       1649.75        39.22 o                         
  -2  17   1       3697.05       3609.29        56.54 o                         
  -1  17   1       2247.13       2327.23        35.96 o                         
   0  17   1        958.84        967.02        24.54 o                         
   1  17   1       6706.34       6733.02        74.28 o                         
   2  17   1       1065.34       1096.46        34.53 o                         
   3  17   1        120.29        115.57        11.68 o                         
   4  17   1        371.03        467.16        35.56 o                         
  -3  18   1        587.53        572.70        23.37 o                         
  -2  18   1         93.16         86.55        10.39 o                         
  -1  18   1       6911.09       6891.94        76.72 o                         
   0  18   1       6435.24       6303.79        80.40 o                         
   1  18   1        363.67        393.07        20.27 o                         
   2  18   1       1264.61       1291.63        31.05 o                         
   3  18   1        455.79        476.19        21.90 o                         
  -3  19   1        201.25        207.08        16.01 o                         
  -2  19   1       1216.84       1183.70        30.51 o                         
  -1  19   1        314.26        311.40        16.40 o                         
   0  19   1       2457.60       2386.11        42.63 o                         
   1  19   1       6530.57       6418.20        83.48 o                         
   2  19   1        373.56        330.30        18.06 o                         
   3  19   1        233.88        273.79        18.49 o                         
  -3  20   1        243.78        256.46        18.34 o                         
  -2  20   1        573.40        506.33        21.93 o                         
  -1  20   1        639.21        636.47        25.61 o                         
   0  20   1       2148.75       2017.76        39.32 o                         
   1  20   1          9.18          9.02         6.18 o                         
   2  20   1       1062.80       1007.58        33.53 o                         
   3  20   1        543.64        529.55        24.24 o                         
  -3  21   1        454.31        506.77        24.70 o                         
  -2  21   1       1360.25       1296.12        41.10 o                         
  -1  21   1         21.77         18.15        13.22 o                         
   0  21   1        889.36        915.76        26.14 o                         
   1  21   1        470.18        457.66        20.12 o                         
   2  21   1       1080.45        979.93        33.87 o                         
   3  21   1         12.07         13.78         8.89 o                         
  -2  22   1        170.33        201.62        19.34 o                         
  -1  22   1         86.47         67.74        11.93 o                         
   0  22   1        551.72        565.61        21.88 o                         
   1  22   1         39.11         38.57         9.82 o                         
   2  22   1         54.10         63.59        12.20 o                         
  -2  23   1        195.38        208.94        41.16 o                         
  -1  23   1         14.88         39.77         9.38 o                         
   0  23   1        179.07        191.38        15.51 o                         
   1  23   1         31.15         51.68        10.94 o                         
   2  23   1        257.13        263.08        21.57 o                         
  -2  24   1        295.06        290.85        23.44 o                         
  -1  24   1         34.73         30.84        15.68 o                         
   0  24   1         18.69         20.61         7.87 o                         
   1  24   1        241.70        275.78        21.75 o                         
   2  24   1         30.54         43.66        11.28 o                         
  -1  25   1         28.69         54.39        11.44 o                         
   0  25   1         48.38         59.74        10.29 o                         
   1  25   1        692.22        699.27        30.79 o                         
   0  26   1       1295.42       1340.22        41.57 o                         
  -5   0   2        435.12        536.03        50.87 o                         
  -4   0   2       2981.19       2848.83        71.32 o                         
  -3   0   2       2264.36       1914.37        35.61 o                         
  -2   0   2      14209.53      15016.27       169.36 o                         
  -1   0   2      70791.84      65652.98       737.80 o                         
   0   0   2       3242.11       3415.02        63.86 o                         
   1   0   2      12293.10      13194.50       144.48 o                         
   2   0   2      24620.27      25006.37       273.43 o                         
   3   0   2       4748.88       4797.94        68.20 o                         
   4   0   2         73.62         90.23        15.09 o                         
   5   0   2        595.34        795.32        56.66 o                         
  -5   1   2         64.15         52.27        14.56 o                         
  -4   1   2        731.29        826.84        19.76 o                         
  -3   1   2       4484.22       4330.93        44.53 o                         
  -2   1   2       5828.63       6223.14        54.73 o                         
  -1   1   2       1337.01       1216.35        13.19 o                         
   0   1   2      18274.72      18526.33       140.65 o                         
   1   1   2      19719.79      20535.84       156.37 o                         
   2   1   2       1134.68       1300.76        16.93 o                         
   3   1   2       2507.99       2440.83        29.62 o                         
   4   1   2        769.81        754.40        22.18 o                         
   5   1   2         39.10         44.57        14.24 o                         
  -5   2   2        165.58        135.27        20.50 o                         
  -4   2   2        128.95        143.08        12.79 o                         
  -3   2   2        505.87        528.54        13.12 o                         
  -2   2   2       4660.26       4950.35        45.30 o                         
  -1   2   2       1188.50       1057.34        13.71 o                         
   0   2   2        345.63        368.86         5.00 o                         
   1   2   2       1339.34       1518.30        15.80 o                         
   2   2   2       1210.22       1112.36        15.41 o                         
   3   2   2        147.19        128.00         7.01 o                         
   4   2   2        116.11        128.42        12.61 o                         
   5   2   2        228.10        202.03        33.43 o                         
  -5   3   2          2.91         19.72        12.26 o                         
  -4   3   2         81.37         67.19         8.09 o                         
  -3   3   2       1423.88       1443.28        21.16 o                         
  -2   3   2       1009.45       1078.80        15.02 o                         
  -1   3   2          5.49          4.83         1.70 o                         
   0   3   2       3061.49       3352.27        28.39 o                         
   1   3   2        854.69        842.94        11.33 o                         
   2   3   2       4091.10       4335.95        41.09 o                         
   3   3   2       1826.09       1912.03        25.39 o                         
   4   3   2        820.99        741.16        23.21 o                         
   5   3   2         15.35         19.99        11.41 o                         
  -5   4   2         23.39         34.95        20.41 o                         
  -4   4   2        227.54        206.78        11.62 o                         
  -3   4   2        595.47        696.36        14.84 o                         
  -2   4   2        237.79        287.08        15.23 o                         
  -1   4   2      21120.97      21431.12       180.64 o                         
   0   4   2       5896.06       6179.30        50.42 o                         
   1   4   2         71.28        119.69         5.44 o                         
   2   4   2        950.61        951.70        14.40 o                         
   3   4   2        248.66        221.07         8.69 o                         
   4   4   2          5.62         16.41         7.67 o                         
   5   4   2         61.95         55.23        13.46 o                         
  -5   5   2         20.34         18.53        18.82 o                         
  -4   5   2        180.66        163.02        10.82 o                         
  -3   5   2       3258.40       3293.67        39.41 o                         
  -2   5   2          0.53          3.54         2.41 o                         
  -1   5   2        246.98        279.59        10.70 o                         
   0   5   2       1038.94       1136.26        13.00 o                         
   1   5   2       4595.47       4765.31        42.09 o                         
   2   5   2       2460.50       2626.94        28.59 o                         
   3   5   2       1409.98       1490.15        22.13 o                         
   4   5   2        842.93        790.20        35.03 o                         
   5   5   2          5.99         15.34         8.90 o                         
  -5   6   2        385.26        355.98        48.20 o                         
  -4   6   2       1935.07       1880.45        36.88 o                         
  -3   6   2        199.67        181.56        10.84 o                         
  -2   6   2      10842.17      11510.87        95.28 o                         
  -1   6   2      11741.48      11988.60        95.61 o                         
   0   6   2       7213.03       7112.81        58.84 o                         
   1   6   2       5013.59       5005.55        44.49 o                         
   2   6   2      16495.35      16733.17       134.45 o                         
   3   6   2       3312.05       3053.26        61.28 o                         
   4   6   2         68.91         99.36        13.87 o                         
   5   6   2        446.62        401.73        30.77 o                         
  -5   7   2         15.38         32.64        20.26 o                         
  -4   7   2        568.07        595.66        19.95 o                         
  -3   7   2       3256.47       3250.79        53.19 o                         
  -2   7   2       6094.21       6000.98        54.75 o                         
  -1   7   2         54.80         40.80         8.53 o                         
   0   7   2      34731.52      32121.13       244.07 o                         
   1   7   2      12721.32      13166.04       105.79 o                         
   2   7   2       2085.34       2204.41        26.05 o                         
   3   7   2       4801.98       4857.49        54.51 o                         
   4   7   2       1823.48       2013.28        46.94 o                         
   5   7   2         57.68         54.02        14.20 o                         
  -5   8   2        211.64        324.12        28.97 o                         
  -4   8   2        599.53        641.85        20.83 o                         
  -3   8   2          0.88          1.46         3.59 o                         
  -2   8   2       5540.77       5688.63        52.75 o                         
  -1   8   2      17374.98      17273.51       149.74 o                         
   0   8   2         15.69         71.97         5.14 o                         
   1   8   2      18721.61      19186.39       151.00 o                         
   2   8   2       2917.39       2771.23        31.08 o                         
   3   8   2        139.02        151.28         8.27 o                         
   4   8   2        430.00        437.13        33.07 o                         
   5   8   2        290.70        346.57        29.80 o                         
  -5   9   2         26.09         41.72        18.82 o                         
  -4   9   2        598.63        710.27        22.38 o                         
  -3   9   2       2959.96       2580.99        42.13 o                         
  -2   9   2       9002.25       9102.13        78.95 o                         
  -1   9   2       1066.48       1255.15        19.13 o                         
   0   9   2      36197.41      33330.47       287.69 o                         
   1   9   2       7618.40       7765.48        67.60 o                         
   2   9   2         42.23         46.85         4.59 o                         
   3   9   2       1336.32       1283.26        21.21 o                         
   4   9   2        980.88        906.30        39.01 o                         
  -4  10   2        647.18        615.34        21.30 o                         
  -3  10   2        149.86        165.55        11.79 o                         
  -2  10   2        509.41        470.16        12.30 o                         
  -1  10   2       8602.79       8427.41        80.50 o                         
   0  10   2       6986.91       7396.48        64.63 o                         
   1  10   2       4458.61       4266.30        42.11 o                         
   2  10   2       3411.04       3344.42        36.72 o                         
   3  10   2        752.21        681.67        16.91 o                         
   4  10   2         14.36         14.30        10.16 o                         
  -4  11   2          1.60         30.39         6.91 o                         
  -3  11   2         12.97         27.50         6.45 o                         
  -2  11   2       1052.21       1031.88        19.39 o                         
  -1  11   2        978.76       1118.92        19.62 o                         
   0  11   2       2619.42       2816.85        30.62 o                         
   1  11   2        732.14        713.17        13.46 o                         
   2  11   2        879.90        810.86        18.86 o                         
   3  11   2        322.09        303.68        14.83 o                         
   4  11   2         49.98         33.25        12.31 o                         
  -4  12   2        242.44        221.68        15.30 o                         
  -3  12   2        638.90        589.12        19.42 o                         
  -2  12   2          2.88          4.62         4.49 o                         
  -1  12   2      12328.39      12675.43       117.30 o                         
   0  12   2       2601.42       2262.94        26.79 o                         
   1  12   2      11303.21      11683.88       108.79 o                         
   2  12   2       1645.41       1610.68        27.70 o                         
   3  12   2        119.50        131.62        16.53 o                         
   4  12   2          8.41          4.06        20.19 o                         
  -4  13   2        216.21        228.76        16.17 o                         
  -3  13   2         63.33         88.56         9.45 o                         
  -2  13   2         15.30         25.35         6.14 o                         
  -1  13   2       1676.31       1734.01        26.80 o                         
   0  13   2       1886.12       1950.52        24.80 o                         
   1  13   2       4076.60       4461.06        45.87 o                         
   2  13   2        463.30        482.35        14.25 o                         
   3  13   2        865.07        875.32        23.85 o                         
   4  13   2        507.08        521.19        48.85 o                         
  -4  14   2        600.23        559.90        22.47 o                         
  -3  14   2        306.72        306.13        16.59 o                         
  -2  14   2       6481.14       6140.49       135.84 o                         
  -1  14   2        407.78        420.36        12.80 o                         
   0  14   2        359.73        472.40        13.02 o                         
   1  14   2         53.52         71.29         6.68 o                         
   2  14   2       2464.68       2408.64        64.51 o                         
   3  14   2        963.94        935.27        28.79 o                         
   4  14   2         77.83         83.60        24.82 o                         
  -4  15   2        260.66        267.32        21.22 o                         
  -3  15   2       1741.65       1800.48        37.96 o                         
  -2  15   2        320.28        270.91        15.11 o                         
  -1  15   2        386.40        406.68        13.54 o                         
   0  15   2       7970.44       7883.60        81.08 o                         
   1  15   2       7807.34       7402.80        91.14 o                         
   2  15   2        323.87        292.30        13.05 o                         
   3  15   2       1550.20       1623.11        35.40 o                         
   4  15   2        898.29        884.32        42.91 o                         
  -4  16   2        642.73        769.18        28.35 o                         
  -3  16   2         73.11         73.63        10.08 o                         
  -2  16   2       2646.19       2660.72        46.05 o                         
  -1  16   2      10834.16      10612.09       105.40 o                         
   0  16   2       3303.79       3312.18        48.07 o                         
   1  16   2       5225.82       5072.23        59.23 o                         
   2  16   2       6970.90       6924.58        77.28 o                         
   3  16   2        679.23        760.64        24.02 o                         
   4  16   2         34.49         37.89        16.32 o                         
  -4  17   2         24.08         56.36        11.12 o                         
  -3  17   2       1196.73       1129.97        30.58 o                         
  -2  17   2       2604.25       2624.55        54.44 o                         
  -1  17   2        437.42        473.51        15.92 o                         
   0  17   2       2988.86       2797.27        45.02 o                         
   1  17   2        351.79        315.94        13.62 o                         
   2  17   2        422.00        450.88        18.83 o                         
   3  17   2        458.15        466.08        21.19 o                         
   4  17   2        127.45        163.83        23.14 o                         
  -3  18   2         51.83         37.50         8.09 o                         
  -2  18   2          0.69         11.33         8.00 o                         
  -1  18   2        191.95        190.60        11.81 o                         
   0  18   2          1.27         17.76         6.87 o                         
   1  18   2        476.36        437.92        18.16 o                         
   2  18   2         75.92         67.73         9.08 o                         
   3  18   2          0.02          3.94         6.34 o                         
  -3  19   2          0.61         13.36         6.95 o                         
  -2  19   2          8.68          4.74        11.00 o                         
  -1  19   2        496.03        444.72        23.27 o                         
   0  19   2        177.53        199.41        14.01 o                         
   1  19   2          0.24          2.92         6.32 o                         
   2  19   2          2.31          5.98         5.81 o                         
   3  19   2         66.21        103.95        11.74 o                         
  -3  20   2         33.03         52.02         9.81 o                         
  -2  20   2         47.42         49.34         8.91 o                         
  -1  20   2       1567.23       1502.85        40.22 o                         
   0  20   2         22.79         37.59         7.89 o                         
   1  20   2       2832.55       2669.25        55.75 o                         
   2  20   2        189.80        231.72        19.41 o                         
   3  20   2         19.24         23.50         9.94 o                         
  -3  21   2        574.24        566.54        25.84 o                         
  -2  21   2        467.70        508.99        31.51 o                         
  -1  21   2          1.34          9.30         7.37 o                         
   0  21   2       1236.38       1219.05        30.25 o                         
   1  21   2       1602.37       1662.55        36.60 o                         
   2  21   2         13.55          9.68        10.51 o                         
   3  21   2        302.34        325.94        20.92 o                         
  -2  22   2       1543.53       1453.89        42.80 o                         
  -1  22   2        940.29        834.25        42.40 o                         
   0  22   2         55.17         67.83         9.65 o                         
   1  22   2         85.74         86.62        10.79 o                         
   2  22   2       1874.84       1765.50        47.23 o                         
  -2  23   2        148.49        177.04        17.87 o                         
  -1  23   2         87.63        102.69        13.75 o                         
   0  23   2       1156.06       1161.23        31.00 o                         
   1  23   2       1932.13       1930.57        49.02 o                         
   2  23   2         16.95         13.99        13.01 o                         
  -2  24   2        204.53        201.38        19.64 o                         
  -1  24   2        929.96        976.30        34.73 o                         
   0  24   2         11.75         26.15         8.18 o                         
   1  24   2        290.48        310.53        22.60 o                         
   2  24   2        194.78        221.44        32.92 o                         
  -1  25   2        146.64        140.27        21.79 o                         
   0  25   2       1074.68       1030.10        38.68 o                         
   1  25   2        201.54        221.03        20.69 o                         
   0  26   2        166.50        197.81        19.37 o                         
  -5   1   3         18.56         13.89         6.73 o                         
  -4   1   3        129.41        151.68        15.57 o                         
  -3   1   3       2667.39       2623.90        33.65 o                         
  -2   1   3        649.72        534.22        12.31 o                         
  -1   1   3      29594.42      30215.33       242.99 o                         
   0   1   3       1660.86       1837.92        17.22 o                         
   1   1   3         15.62          5.42         2.52 o                         
   2   1   3       6864.38       7496.75        64.49 o                         
   3   1   3        942.53        904.80        15.98 o                         
   4   1   3        198.91        240.92        14.68 o                         
   5   1   3        195.73        139.90        21.75 o                         
  -5   2   3        121.10        155.24        13.98 o                         
  -4   2   3         43.32         19.29         5.33 o                         
  -3   2   3       1070.05       1130.46        33.91 o                         
  -2   2   3      13555.39      13837.12       123.01 o                         
  -1   2   3      74010.82      67853.66      1304.34 o                         
   0   2   3        860.97       1059.45        11.08 o                         
   1   2   3      32526.44      32928.72       271.01 o                         
   2   2   3        700.12        594.45        11.46 o                         
   3   2   3         57.27         60.58         5.45 o                         
   4   2   3        825.50        895.08        24.61 o                         
   5   2   3         75.94         88.92        17.67 o                         
  -5   3   3        114.19        145.66        13.27 o                         
  -4   3   3       1321.00       1368.36        30.19 o                         
  -3   3   3       4053.07       4228.88        47.78 o                         
  -2   3   3        908.92       1105.85        15.18 o                         
  -1   3   3      51930.76      50120.53       487.27 o                         
   0   3   3      12147.01      12525.62        96.93 o                         
   1   3   3         77.76         57.08         4.78 o                         
   2   3   3       2099.10       2025.75        30.28 o                         
   3   3   3       4407.95       4551.81        65.94 o                         
   4   3   3        522.72        535.61        21.37 o                         
   5   3   3         80.65         85.16        15.84 o                         
  -5   4   3        588.16        496.81        24.87 o                         
  -4   4   3         65.57         72.04        10.03 o                         
  -3   4   3       4193.83       4415.62        57.51 o                         
  -2   4   3       5033.84       4941.07        45.66 o                         
  -1   4   3       1941.67       2369.09        26.13 o                         
   0   4   3       4854.85       4934.76        41.50 o                         
   1   4   3      14042.48      14958.30       117.13 o                         
   2   4   3      31946.69      32562.82       271.70 o                         
   3   4   3         48.14         33.86         4.57 o                         
   4   4   3       1685.95       1583.40        33.91 o                         
   5   4   3        750.92        766.80        31.21 o                         
  -5   5   3         16.54         29.71        11.96 o                         
  -4   5   3       1128.21       1030.73        23.06 o                         
  -3   5   3       2841.82       2798.10        70.71 o                         
  -2   5   3        189.89        278.74         8.55 o                         
  -1   5   3       6829.09       7254.41        60.09 o                         
   0   5   3      31222.00      29762.01       225.32 o                         
   1   5   3      20542.23      20476.12       158.44 o                         
   2   5   3          3.17          9.62         3.61 o                         
   3   5   3       6472.04       6259.28        86.27 o                         
   4   5   3       1081.77       1119.10        33.94 o                         
   5   5   3         36.80         15.64         9.05 o                         
  -5   6   3        180.88        212.11        37.92 o                         
  -4   6   3         69.16         87.49        11.36 o                         
  -3   6   3        138.89        197.43        11.59 o                         
  -2   6   3       2218.54       1995.28        22.96 o                         
  -1   6   3       7073.50       7387.02        61.56 o                         
   0   6   3      11049.51      11751.52        93.57 o                         
   1   6   3      11697.60      12432.50       100.02 o                         
   2   6   3       1647.14       1692.66        21.66 o                         
   3   6   3         47.17         58.41         5.69 o                         
   4   6   3        266.66        279.17        24.32 o                         
   5   6   3         91.15         77.01        16.23 o                         
  -5   7   3          0.95          3.11        18.60 o                         
  -4   7   3          7.54         30.64         6.84 o                         
  -3   7   3         10.20          3.66         3.42 o                         
  -2   7   3       1339.47       1388.69        18.20 o                         
  -1   7   3       3906.54       3842.18        39.95 o                         
   0   7   3      14909.30      14764.45       127.46 o                         
   1   7   3       8335.84       9420.76        78.65 o                         
   2   7   3       4642.79       4795.74        46.56 o                         
   3   7   3        223.88        271.01        11.90 o                         
   4   7   3          1.90         10.91         6.94 o                         
   5   7   3         43.42         58.16        17.95 o                         
  -5   8   3         99.75         59.20        24.46 o                         
  -4   8   3         12.42         33.27         7.30 o                         
  -3   8   3         71.09        111.90         9.58 o                         
  -2   8   3         30.66         48.61         3.89 o                         
  -1   8   3        521.36        549.61        11.33 o                         
   0   8   3       2450.81       2604.50        26.92 o                         
   1   8   3        224.82        266.12         7.51 o                         
   2   8   3        591.48        606.04        12.45 o                         
   3   8   3        605.21        585.62        13.82 o                         
   4   8   3        104.42        133.58        20.64 o                         
   5   8   3         43.66         26.88        11.43 o                         
  -5   9   3         14.97         58.76        25.18 o                         
  -4   9   3        249.33        336.21        18.21 o                         
  -3   9   3        979.33        938.47        27.22 o                         
  -2   9   3         15.53         38.69         5.78 o                         
  -1   9   3       5918.28       6282.60        80.74 o                         
   0   9   3       8688.89       8934.13        78.01 o                         
   1   9   3         76.97         91.11         5.50 o                         
   2   9   3       4712.05       5046.06        49.69 o                         
   3   9   3        455.11        503.50        13.11 o                         
   4   9   3          6.90         -5.10         7.23 o                         
  -4  10   3         48.33         31.79         6.95 o                         
  -3  10   3        139.10        154.61        11.49 o                         
  -2  10   3       7159.98       6999.61       100.97 o                         
  -1  10   3      10994.17      10566.80        97.92 o                         
   0  10   3       1545.37       1486.55        34.29 o                         
   1  10   3      37375.33      37055.83       284.81 o                         
   2  10   3       2857.79       2873.97        33.44 o                         
   3  10   3        130.64        163.39         8.85 o                         
   4  10   3        473.78        479.43        32.13 o                         
  -4  11   3       1163.31       1168.09        30.06 o                         
  -3  11   3       2134.79       2047.93        38.07 o                         
  -2  11   3       1981.75       1858.28        33.14 o                         
  -1  11   3       7710.43       7561.86        74.60 o                         
   0  11   3      19509.90      18977.92       151.53 o                         
   1  11   3          9.82         45.03         4.62 o                         
   2  11   3       1086.08       1082.53        18.43 o                         
   3  11   3       2518.57       2453.18        36.19 o                         
   4  11   3       1546.19       1496.67        52.91 o                         
  -4  12   3         15.49         25.41         7.08 o                         
  -3  12   3       2097.18       2125.55        39.70 o                         
  -2  12   3       4313.94       4099.34        56.78 o                         
  -1  12   3        765.48        651.02        20.28 o                         
   0  12   3        155.88        188.80         7.33 o                         
   1  12   3       1620.17       1648.76        22.91 o                         
   2  12   3       6718.10       6555.74        63.35 o                         
   3  12   3         15.50         24.31         8.42 o                         
   4  12   3       1011.12       1070.74        44.76 o                         
  -4  13   3        609.92        546.42        22.57 o                         
  -3  13   3        268.12        262.22        15.96 o                         
  -2  13   3       2581.74       2636.99        43.01 o                         
  -1  13   3        110.46         62.80         6.08 o                         
   0  13   3        793.95        860.04        15.11 o                         
   1  13   3       3627.18       3454.30        38.39 o                         
   2  13   3       1629.77       1604.23        27.33 o                         
   3  13   3       2663.41       2617.50        44.81 o                         
   4  13   3          7.40         10.41        10.34 o                         
  -4  14   3         85.48        104.05        12.28 o                         
  -3  14   3          9.19         11.06         5.72 o                         
  -2  14   3       4223.62       4272.75        60.68 o                         
  -1  14   3         15.79         18.02         4.26 o                         
   0  14   3       1887.72       2063.64        26.57 o                         
   1  14   3        980.89        920.59        17.13 o                         
   2  14   3        740.67        591.32        17.51 o                         
   3  14   3          0.36          3.56         8.95 o                         
   4  14   3        109.60        120.27        26.99 o                         
  -4  15   3          9.89          5.91         6.31 o                         
  -3  15   3        122.11        110.60        11.42 o                         
  -2  15   3       1088.72       1076.85        26.54 o                         
  -1  15   3        883.84        812.69        18.57 o                         
   0  15   3       4057.68       3870.15        47.68 o                         
   1  15   3         77.46         72.22         7.30 o                         
   2  15   3          1.56          3.83         6.13 o                         
   3  15   3         52.92         51.86         8.39 o                         
   4  15   3          0.53         -6.84         9.62 o                         
  -4  16   3          5.98          8.46         8.01 o                         
  -3  16   3        108.44        148.53        12.98 o                         
  -2  16   3        446.42        454.56        19.38 o                         
  -1  16   3        541.76        585.48        16.39 o                         
   0  16   3         56.75         67.12         7.34 o                         
   1  16   3          5.82         13.73         5.68 o                         
   2  16   3        755.71        758.42        19.59 o                         
   3  16   3          0.68          7.15         5.81 o                         
   4  16   3        126.02        151.78        21.36 o                         
  -4  17   3        344.31        418.07        28.89 o                         
  -3  17   3       1435.44       1377.83        34.38 o                         
  -2  17   3        537.87        484.42        20.32 o                         
  -1  17   3       1418.73       1447.51        27.29 o                         
   0  17   3       7709.23       8065.16        95.79 o                         
   1  17   3        111.13        101.80        10.48 o                         
   2  17   3        176.49        185.00        11.87 o                         
   3  17   3        852.08        994.59        28.23 o                         
  -3  18   3        249.52        281.69        18.38 o                         
  -2  18   3       2326.64       2297.26        43.94 o                         
  -1  18   3        927.21        941.27        25.50 o                         
   0  18   3        374.20        386.99        19.94 o                         
   1  18   3       5354.33       5344.56        84.41 o                         
   2  18   3       1601.06       1477.54        47.36 o                         
   3  18   3        490.72        513.53        22.08 o                         
  -3  19   3        579.57        591.68        24.61 o                         
  -2  19   3         31.26         48.88         8.73 o                         
  -1  19   3       7463.67       7107.12       100.90 o                         
   0  19   3       4331.09       4175.96        61.14 o                         
   1  19   3        672.82        658.67        21.55 o                         
   2  19   3       2376.36       2369.71        44.70 o                         
   3  19   3        624.48        577.82        23.44 o                         
  -3  20   3        171.69        179.67        15.87 o                         
  -2  20   3        845.23        899.95        33.87 o                         
  -1  20   3       2444.25       2325.80        51.99 o                         
   0  20   3          1.63          7.36         6.95 o                         
   1  20   3       1353.74       1393.85        32.52 o                         
   2  20   3       1301.83       1210.74        38.88 o                         
   3  20   3        233.16        235.76        17.20 o                         
  -3  21   3        273.56        287.68        19.80 o                         
  -2  21   3        117.76        129.47        13.20 o                         
  -1  21   3          3.59         -8.85        13.60 o                         
   0  21   3        280.86        292.83        17.04 o                         
   1  21   3       2965.38       2821.74        50.10 o                         
   2  21   3          0.77          3.72         8.62 o                         
   3  21   3       1028.16       1062.46        37.02 o                         
  -2  22   3        129.96        118.40        15.30 o                         
  -1  22   3        119.99        102.38        13.61 o                         
   0  22   3          0.11          5.17         5.73 o                         
   1  22   3         60.99         55.27         9.94 o                         
   2  22   3         60.16         78.11        13.32 o                         
  -2  23   3         29.98         32.02        14.71 o                         
  -1  23   3        101.95        127.87        15.31 o                         
   0  23   3         93.57         90.08        11.18 o                         
   1  23   3        383.39        444.87        27.94 o                         
   2  23   3         21.70         18.63        12.72 o                         
  -2  24   3        383.94        439.30        27.78 o                         
  -1  24   3         50.58         52.38        11.53 o                         
   0  24   3         14.18         31.71        16.79 o                         
   1  24   3         95.79         95.84        14.48 o                         
   2  24   3        365.99        405.46        45.98 o                         
  -1  25   3        683.16        665.64        30.91 o                         
   0  25   3        459.48        462.67        27.09 o                         
   1  25   3         10.60         21.48        10.47 o                         
   0  26   3         40.93         35.66        11.20 o                         
  -5   0   4        380.19        340.00        35.46 o                         
  -4   0   4        397.48        265.68        21.22 o                         
  -3   0   4       1790.93       1713.85        41.71 o                         
  -2   0   4      15233.32      14838.91       168.03 o                         
  -1   0   4      14651.86      14715.84       174.23 o                         
   1   0   4      75172.43      69150.39      1389.42 o                         
   2   0   4        221.49        161.96         9.89 o                         
   3   0   4       1968.04       2020.20        44.30 o                         
   4   0   4       3697.39       4009.75        86.16 o                         
   5   0   4        168.76        192.35        35.32 o                         
  -5   1   4        205.12        279.87        17.48 o                         
  -4   1   4        741.35        699.93        21.44 o                         
  -3   1   4        693.06        510.22        16.85 o                         
  -2   1   4        902.59        931.08        19.26 o                         
  -1   1   4      39183.74      39287.52       554.26 o                         
   0   1   4       9803.95      10101.64        78.79 o                         
   1   1   4      10095.84      10825.51        95.35 o                         
   2   1   4      10631.32      11156.33        91.66 o                         
   3   1   4       2622.87       2350.45        28.67 o                         
   4   1   4          0.10         12.40         6.18 o                         
   5   1   4        277.37        329.35        30.39 o                         
  -5   2   4         12.67          5.31         6.67 o                         
  -4   2   4        531.69        571.94        19.34 o                         
  -3   2   4       3719.07       3721.21        41.75 o                         
  -2   2   4       2969.05       3024.33        30.79 o                         
  -1   2   4      40912.62      41265.80       618.40 o                         
   0   2   4       7946.91       8859.93        85.46 o                         
   1   2   4        750.32        655.33         9.11 o                         
   2   2   4       1634.02       1556.99        19.07 o                         
   3   2   4       2318.82       2427.13        29.53 o                         
   4   2   4        934.01        814.15        23.95 o                         
   5   2   4        155.29        160.47        17.54 o                         
  -5   3   4         47.70         23.25         9.10 o                         
  -4   3   4        394.90        394.66        15.00 o                         
  -3   3   4        663.71        661.10        16.00 o                         
  -2   3   4        409.84        493.77        12.58 o                         
  -1   3   4      22249.29      23916.10       201.08 o                         
   0   3   4        512.89        564.25         8.11 o                         
   1   3   4       4140.08       4254.14        37.67 o                         
   2   3   4       1409.11       1313.26        19.01 o                         
   3   3   4       1581.36       1587.63        30.37 o                         
   4   3   4          0.59          6.48         7.40 o                         
   5   3   4         40.19         34.40        10.67 o                         
  -5   4   4         42.85         39.42         9.77 o                         
  -4   4   4        101.14        114.09         9.46 o                         
  -3   4   4         32.01         47.64         5.92 o                         
  -2   4   4        347.24        384.82         8.04 o                         
  -1   4   4      19290.88      20220.91       171.83 o                         
   0   4   4       3369.83       3670.15        37.70 o                         
   1   4   4         23.14         23.65         4.79 o                         
   2   4   4        477.89        440.98         9.53 o                         
   3   4   4        852.96        839.92        20.90 o                         
   4   4   4          0.09          2.73         5.96 o                         
   5   4   4         11.41         12.44         8.77 o                         
  -5   5   4        138.03        121.88        15.00 o                         
  -4   5   4        532.52        503.59        16.35 o                         
  -3   5   4        186.47        214.37        10.47 o                         
  -2   5   4        230.03        250.47         7.28 o                         
  -1   5   4       1257.28       1314.55        17.68 o                         
   0   5   4       5090.30       5415.93        46.26 o                         
   1   5   4         19.76          7.88         2.15 o                         
   2   5   4       1301.40       1323.04        18.25 o                         
   3   5   4       2863.05       2804.95        33.46 o                         
   4   5   4          0.72          6.18         5.69 o                         
   5   5   4        237.28        254.08        21.65 o                         
  -5   6   4        378.86        312.02        21.10 o                         
  -4   6   4          6.45         10.17         8.24 o                         
  -3   6   4       4079.50       4160.58        50.07 o                         
  -2   6   4       5013.84       5123.65        47.49 o                         
  -1   6   4          1.58          1.99         1.56 o                         
   0   6   4        167.31        226.73         7.15 o                         
   1   6   4      10850.94      11188.87        91.38 o                         
   2   6   4       7235.19       7583.19        67.38 o                         
   3   6   4        489.12        503.89        16.26 o                         
   4   6   4       1374.51       1386.89        38.99 o                         
   5   6   4        323.31        262.14        26.92 o                         
  -5   7   4        172.97        222.84        18.48 o                         
  -4   7   4        730.43        769.29        22.82 o                         
  -3   7   4        498.78        387.01        14.57 o                         
  -2   7   4       7449.72       7800.61        79.09 o                         
  -1   7   4      13615.84      13849.03       110.55 o                         
   0   7   4       2097.68       1937.87        26.22 o                         
   1   7   4        940.26       1061.51        15.41 o                         
   2   7   4      12767.92      13754.20       113.88 o                         
   3   7   4       5945.04       6079.52        60.12 o                         
   4   7   4          6.33         22.90         8.47 o                         
   5   7   4        390.58        390.97        31.93 o                         
  -5   8   4         17.77         33.04        14.10 o                         
  -4   8   4        683.27        830.01        24.09 o                         
  -3   8   4       2541.31       2361.45        45.35 o                         
  -2   8   4       2398.35       2279.00        29.44 o                         
  -1   8   4        983.25        900.64        14.97 o                         
   0   8   4      19043.50      18055.09       142.16 o                         
   1   8   4      12356.59      12345.80       101.73 o                         
   2   8   4       1974.32       2223.77        27.32 o                         
   3   8   4       2138.87       2194.48        29.52 o                         
   4   8   4        813.38        809.46        29.29 o                         
  -5   9   4         63.91         86.80        12.37 o                         
  -4   9   4       1093.56       1020.41        27.47 o                         
  -3   9   4       1589.06       1498.45        30.75 o                         
  -2   9   4        161.10        179.11         8.01 o                         
  -1   9   4      27092.39      27262.87       231.38 o                         
   0   9   4       8017.99       7511.52        65.10 o                         
   1   9   4       9051.75       9266.21        79.89 o                         
   2   9   4       7775.08       8055.97        72.93 o                         
   3   9   4        102.61         94.27         7.19 o                         
   4   9   4         57.86         87.57        16.64 o                         
  -4  10   4         79.68         88.32        10.94 o                         
  -3  10   4        259.38        212.81        13.14 o                         
  -2  10   4       1003.95        971.92        22.33 o                         
  -1  10   4       1053.79        950.57        17.00 o                         
   0  10   4         34.26         29.38         4.02 o                         
   1  10   4       3248.67       3095.71        33.98 o                         
   2  10   4       4525.77       4434.10        46.08 o                         
   3  10   4          0.56          9.27         3.92 o                         
   4  10   4        851.57        809.68        39.15 o                         
  -4  11   4         43.96         49.64         8.06 o                         
  -3  11   4          0.86          4.38         4.91 o                         
  -2  11   4       1143.05       1072.57        29.86 o                         
  -1  11   4       1716.84       1766.34        25.61 o                         
   0  11   4       1105.00       1102.73        16.54 o                         
   1  11   4       1294.83       1252.21        19.17 o                         
   2  11   4        566.03        503.63        12.54 o                         
   3  11   4        931.87        880.92        20.04 o                         
   4  11   4         38.77         43.29        13.19 o                         
  -4  12   4         31.27         17.60         6.68 o                         
  -3  12   4        203.80        183.35        13.46 o                         
  -2  12   4       2075.06       2103.61        36.91 o                         
  -1  12   4        820.49        869.39        17.32 o                         
   0  12   4         93.13         61.96         7.77 o                         
   1  12   4       1373.81       1529.16        22.15 o                         
   2  12   4        674.53        667.59        14.92 o                         
   3  12   4         14.74         24.48         5.58 o                         
   4  12   4        265.24        284.47        27.47 o                         
  -4  13   4        173.89        150.58        13.69 o                         
  -3  13   4         35.12         58.80        14.29 o                         
  -2  13   4        941.64        885.87        23.08 o                         
  -1  13   4       2061.13       2142.85        30.72 o                         
   0  13   4       1431.39       1296.32        19.32 o                         
   1  13   4        205.39        224.08         9.17 o                         
   2  13   4       3151.86       3228.49        42.76 o                         
   3  13   4        564.34        550.41        18.81 o                         
   4  13   4          0.10        -13.08         8.72 o                         
  -4  14   4        538.35        476.36        26.50 o                         
  -3  14   4       3159.22       3125.02        52.80 o                         
  -2  14   4          7.06         11.59         6.48 o                         
  -1  14   4        254.03        258.37        18.26 o                         
   0  14   4       2145.88       2205.11        32.05 o                         
   1  14   4       3595.64       3403.60        39.17 o                         
   2  14   4        620.17        589.79        21.09 o                         
   3  14   4        193.18        232.42        14.50 o                         
   4  14   4        575.87        636.82        45.99 o                         
  -4  15   4        770.24        877.61        28.21 o                         
  -3  15   4        722.70        631.75        34.99 o                         
  -2  15   4       2406.27       2492.04        43.80 o                         
  -1  15   4       2696.24       2709.96        50.78 o                         
   0  15   4       1060.16       1047.38        21.20 o                         
   1  15   4        311.04        291.27        14.37 o                         
   2  15   4       3420.09       3300.44        45.12 o                         
   3  15   4       2666.39       2672.67        68.57 o                         
   4  15   4         26.07         46.15        14.35 o                         
  -4  16   4         10.19         13.66         7.04 o                         
  -3  16   4        381.11        373.48        19.55 o                         
  -2  16   4       7662.64       7355.41        92.86 o                         
  -1  16   4        446.39        458.10        14.87 o                         
   0  16   4       7471.32       7439.39        79.29 o                         
   1  16   4       8307.49       7969.70        83.92 o                         
   2  16   4        517.44        536.94        23.24 o                         
   3  16   4       1070.49       1115.35        29.36 o                         
   4  16   4        618.66        730.70        55.00 o                         
  -4  17   4         55.80         73.48        11.98 o                         
  -3  17   4         63.37         80.07        10.31 o                         
  -2  17   4         34.92         31.68        10.32 o                         
  -1  17   4       7355.25       6955.21        87.47 o                         
   0  17   4       3043.88       3002.33        41.93 o                         
   1  17   4       3500.80       3412.11        52.33 o                         
   2  17   4       1269.85       1209.27        25.78 o                         
   3  17   4         72.12         79.49        11.78 o                         
  -3  18   4        231.04        235.37        17.02 o                         
  -2  18   4         66.08         63.78         9.38 o                         
  -1  18   4         23.61         35.19         7.70 o                         
   0  18   4        893.66        847.73        24.05 o                         
   1  18   4         43.37         44.32         8.14 o                         
   2  18   4        498.53        532.01        17.97 o                         
   3  18   4        145.56        122.28        14.87 o                         
  -3  19   4          5.60         16.04         7.28 o                         
  -2  19   4         22.90         41.80         8.49 o                         
  -1  19   4        312.00        363.72        18.24 o                         
   0  19   4        932.07        880.94        24.70 o                         
   1  19   4       1133.86       1140.95        28.72 o                         
   2  19   4        282.96        290.60        16.85 o                         
   3  19   4         78.91         87.57        16.63 o                         
  -3  20   4        221.83        236.78        17.80 o                         
  -2  20   4        331.68        335.11        19.44 o                         
  -1  20   4          0.19          4.75         7.29 o                         
   0  20   4       2208.06       2155.32        41.16 o                         
   1  20   4         18.13         12.90         6.85 o                         
   2  20   4        307.70        364.74        23.16 o                         
   3  20   4          1.79          9.63         9.24 o                         
  -3  21   4        139.21        168.64        16.00 o                         
  -2  21   4        330.32        316.77        19.32 o                         
  -1  21   4       3361.59       3286.22        92.45 o                         
   0  21   4        657.53        666.59        22.45 o                         
   1  21   4         42.89         35.92        13.59 o                         
   2  21   4        669.43        642.96        28.19 o                         
   3  21   4        212.26        227.40        25.53 o                         
  -2  22   4        492.92        535.59        28.74 o                         
  -1  22   4        127.85        156.89        17.01 o                         
   0  22   4        318.13        350.59        18.92 o                         
   1  22   4       2559.51       2568.65        48.51 o                         
   2  22   4        618.03        663.18        30.15 o                         
  -2  23   4        531.28        601.59        30.97 o                         
  -1  23   4        260.08        296.92        22.15 o                         
   0  23   4        494.44        481.39        26.12 o                         
   1  23   4          1.75         11.90         9.25 o                         
   2  23   4        659.91        710.13        31.23 o                         
  -2  24   4        607.61        577.17        31.28 o                         
  -1  24   4        518.73        506.54        43.90 o                         
   0  24   4       1070.06       1024.97        35.06 o                         
   1  24   4        552.90        541.99        24.35 o                         
  -1  25   4        597.72        684.12        32.58 o                         
   0  25   4        449.54        480.95        27.54 o                         
   1  25   4        484.97        499.90        30.01 o                         
   0  26   4         83.69         88.84        14.03 o                         
  -5   1   5         37.60         65.31        10.13 o                         
  -4   1   5         10.61          6.03         5.55 o                         
  -3   1   5       1460.24       1359.42        20.39 o                         
  -2   1   5        827.24        884.54        17.09 o                         
  -1   1   5      20613.28      20954.96       161.18 o                         
   0   1   5         28.51         30.39         2.37 o                         
   1   1   5       5776.84       5990.50        66.64 o                         
   2   1   5         32.26         56.50         5.52 o                         
   3   1   5          4.42          3.53         4.32 o                         
   4   1   5         39.83         23.17         7.29 o                         
   5   1   5        246.49        296.64        22.90 o                         
  -5   2   5          9.96         56.60        12.03 o                         
  -4   2   5        485.79        588.01        19.86 o                         
  -3   2   5       1997.82       1793.15        27.82 o                         
  -2   2   5       1987.80       1979.05        56.24 o                         
  -1   2   5       2069.32       2204.17        22.21 o                         
   0   2   5      27181.02      27818.83       223.33 o                         
   1   2   5        606.03        532.87         8.25 o                         
   2   2   5       1356.64       1474.25        18.34 o                         
   3   2   5       1107.55       1038.84        38.47 o                         
   4   2   5        804.58        855.63        25.15 o                         
   5   2   5          4.59         14.61         9.64 o                         
  -5   3   5        428.42        425.37        23.94 o                         
  -4   3   5        778.28        656.20        20.97 o                         
  -3   3   5       1331.68       1352.13        23.80 o                         
  -2   3   5       4695.24       4894.03        47.61 o                         
  -1   3   5       7272.84       7059.31        65.66 o                         
   0   3   5        350.85        210.84         5.04 o                         
   1   3   5       6819.52       6969.05        58.34 o                         
   2   3   5      12203.45      12311.25       101.12 o                         
   3   3   5        183.98        157.41        11.15 o                         
   4   3   5       2268.84       2249.79        42.96 o                         
   5   3   5        756.49        873.16        33.79 o                         
  -5   4   5          0.80         -0.64         6.46 o                         
  -4   4   5        959.69        874.73        21.13 o                         
  -3   4   5       3071.17       3119.56        63.95 o                         
  -2   4   5       5060.77       4715.86        50.28 o                         
  -1   4   5       2665.63       2689.50        30.09 o                         
   0   4   5      17583.90      18284.79       154.86 o                         
   1   4   5       7969.34       7695.31        64.47 o                         
   2   4   5        559.14        660.40        12.60 o                         
   3   4   5       5646.08       5771.46        74.13 o                         
   4   4   5        808.46        745.17        23.47 o                         
   5   4   5          6.54          7.31         9.40 o                         
  -5   5   5        291.20        241.33        23.47 o                         
  -4   5   5        694.74        703.96        19.05 o                         
  -3   5   5        529.47        653.31        26.29 o                         
  -2   5   5      10679.80      10915.68       101.48 o                         
  -1   5   5         10.37          9.83         3.08 o                         
   0   5   5        996.52        899.40        12.20 o                         
   1   5   5        659.57        733.22        11.59 o                         
   2   5   5      10863.21      10711.40        90.25 o                         
   3   5   5       3305.48       3245.91        57.10 o                         
   4   5   5        184.95        230.63        17.02 o                         
   5   5   5        374.78        423.09        26.81 o                         
  -5   6   5         11.44         16.32         9.64 o                         
  -4   6   5        245.12        303.05        15.93 o                         
  -3   6   5       2135.03       2027.42        31.13 o                         
  -2   6   5        214.27        149.05         7.81 o                         
  -1   6   5        688.31        645.94         9.57 o                         
   0   6   5       7818.67       7872.68        65.86 o                         
   1   6   5       5113.42       4932.60        45.44 o                         
   2   6   5       2743.28       3025.85        33.47 o                         
   3   6   5       1893.93       1755.72        35.01 o                         
   4   6   5        178.99        182.52        13.96 o                         
   5   6   5          3.58         15.31        10.04 o                         
  -5   7   5         29.95         70.00        11.77 o                         
  -4   7   5         11.71         17.42         6.80 o                         
  -3   7   5          6.89         10.59         4.14 o                         
  -2   7   5       3768.19       3568.10        46.61 o                         
  -1   7   5      13623.56      14316.58       114.25 o                         
   0   7   5       6347.87       6417.77        55.84 o                         
   1   7   5       6124.62       5747.97        52.37 o                         
   2   7   5        133.56        128.50         6.56 o                         
   3   7   5       1019.72       1043.66        25.25 o                         
   4   7   5         73.25         97.45        14.00 o                         
  -5   8   5          8.45          8.82         7.65 o                         
  -4   8   5         45.27         48.53         8.02 o                         
  -3   8   5        172.21        174.55        15.20 o                         
  -2   8   5          6.04         15.64         3.77 o                         
  -1   8   5         83.98        102.32         4.35 o                         
   0   8   5       1075.70       1002.94        14.53 o                         
   1   8   5       1065.89        898.40        14.79 o                         
   2   8   5         11.90         10.04         4.06 o                         
   3   8   5        318.26        372.18        20.85 o                         
   4   8   5         13.87         17.37         8.66 o                         
  -5   9   5        155.10        193.49        22.71 o                         
  -4   9   5        125.72        143.77        12.70 o                         
  -3   9   5        117.58        163.25        11.78 o                         
  -2   9   5       3695.41       3502.43        48.96 o                         
  -1   9   5       4583.56       4330.63        46.29 o                         
   0   9   5       5656.13       5828.72        53.01 o                         
   1   9   5      14130.37      14347.39       117.98 o                         
   2   9   5        924.14        933.57        16.65 o                         
   3   9   5         81.32        109.25        10.22 o                         
   4   9   5        194.89        220.36        35.60 o                         
  -4  10   5        141.80        214.50        15.23 o                         
  -3  10   5       2182.74       2021.72        40.92 o                         
  -2  10   5       1885.32       1683.38        31.24 o                         
  -1  10   5       9189.72       9788.38        92.12 o                         
   0  10   5      34583.15      32762.01       267.27 o                         
   1  10   5        787.53        741.47        14.11 o                         
   2  10   5       1573.75       1656.27        23.84 o                         
   3  10   5       1753.74       1821.65        48.93 o                         
   4  10   5        877.63        934.31        41.20 o                         
  -4  11   5        450.73        357.93        20.82 o                         
  -3  11   5        243.55        249.76        14.58 o                         
  -2  11   5       4080.09       3970.10        60.70 o                         
  -1  11   5       7341.42       7260.56        72.64 o                         
   0  11   5       2275.52       2242.62        26.58 o                         
   1  11   5       1021.70       1001.38        17.15 o                         
   2  11   5       6619.75       6613.13        80.22 o                         
   3  11   5        247.91        203.68        15.82 o                         
   4  11   5        124.82        140.21        20.27 o                         
  -4  12   5        254.63        240.35        16.21 o                         
  -3  12   5       2704.94       2695.51        46.63 o                         
  -2  12   5        341.53        328.25        15.29 o                         
  -1  12   5       1847.51       1737.24        26.24 o                         
   0  12   5       5898.13       6001.73        56.63 o                         
   1  12   5       4107.54       3955.98        42.57 o                         
   2  12   5        456.57        487.69        13.09 o                         
   3  12   5       2703.96       2648.34        52.96 o                         
   4  12   5        943.61        845.81        96.72 o                         
  -4  13   5          6.10         18.71         6.96 o                         
  -3  13   5        972.79       1024.56        27.19 o                         
  -2  13   5       3091.58       3074.11        48.36 o                         
  -1  13   5        864.69        771.55        16.84 o                         
   0  13   5        144.94        168.56         8.71 o                         
   1  13   5       1565.82       1589.56        23.65 o                         
   2  13   5       4326.43       4085.89        50.60 o                         
   3  13   5        435.33        428.88        21.28 o                         
   4  13   5        554.72        629.98        38.38 o                         
  -4  14   5        229.92        247.76        17.22 o                         
  -3  14   5        476.80        500.28        20.46 o                         
  -2  14   5        394.77        355.51        16.75 o                         
  -1  14   5        103.55        103.24         8.18 o                         
   0  14   5        941.75        927.92        19.46 o                         
   1  14   5       1802.79       1695.33        25.20 o                         
   2  14   5          9.31          9.65         5.58 o                         
   3  14   5        951.71        954.20        40.26 o                         
   4  14   5         88.30        105.82        18.80 o                         
  -4  15   5         85.55         76.40        10.43 o                         
  -3  15   5        544.56        581.52        21.87 o                         
  -2  15   5        530.16        491.09        20.30 o                         
  -1  15   5        566.01        625.95        19.45 o                         
   0  15   5          7.44         10.45         4.40 o                         
   1  15   5        497.94        442.79        18.03 o                         
   2  15   5        238.95        295.65        13.51 o                         
   3  15   5         40.96         48.23        14.63 o                         
   4  15   5         46.57         41.70        14.53 o                         
  -4  16   5         23.45         30.90         8.37 o                         
  -3  16   5         82.51         87.45        10.84 o                         
  -2  16   5         12.87         28.90         7.21 o                         
  -1  16   5         62.05         66.62         8.70 o                         
   0  16   5          0.67         -5.27         4.26 o                         
   1  16   5       2988.30       2870.47        40.25 o                         
   2  16   5          8.64         -0.14         4.73 o                         
   3  16   5        977.64       1017.34        42.34 o                         
   4  16   5         31.79         62.01        16.02 o                         
  -4  17   5        223.06        232.29        18.08 o                         
  -3  17   5         69.96         86.06        10.54 o                         
  -2  17   5       1726.32       1665.21        44.41 o                         
  -1  17   5       1377.89       1301.44        38.46 o                         
   0  17   5          0.22          3.72         5.35 o                         
   1  17   5        506.33        539.21        23.31 o                         
   2  17   5       1423.00       1400.71        28.02 o                         
   3  17   5        750.99        715.04        48.20 o                         
  -3  18   5        368.70        413.76        21.70 o                         
  -2  18   5       1261.07       1244.29        31.40 o                         
  -1  18   5       1422.35       1298.93        30.66 o                         
   0  18   5      12171.01      11966.50       133.05 o                         
   1  18   5        304.34        324.62        19.65 o                         
   2  18   5        940.98        996.28        27.20 o                         
   3  18   5        340.23        337.81        42.62 o                         
  -3  19   5         36.67         50.39        11.02 o                         
  -2  19   5       1971.23       1770.63        39.05 o                         
  -1  19   5       2596.04       2484.36        45.52 o                         
   0  19   5        569.53        572.25        20.02 o                         
   1  19   5       5896.21       5645.42        91.08 o                         
   2  19   5       2388.61       2194.89        42.96 o                         
   3  19   5          9.94          6.47         9.77 o                         
  -3  20   5        491.60        501.69        31.57 o                         
  -2  20   5          0.88          7.28         7.74 o                         
  -1  20   5        347.62        341.16        21.79 o                         
   0  20   5       1515.89       1461.53        33.20 o                         
   1  20   5       1371.83       1426.21        33.29 o                         
   2  20   5          6.72         12.85         7.79 o                         
   3  20   5        401.86        384.70        64.81 o                         
  -3  21   5          0.57          4.25         6.79 o                         
  -2  21   5         64.96         77.84        10.79 o                         
  -1  21   5        325.90        399.65        31.56 o                         
   0  21   5        386.03        420.12        19.86 o                         
   1  21   5          3.64         10.36         6.86 o                         
   2  21   5        610.92        630.05        29.64 o                         
  -2  22   5          3.19          7.57         7.31 o                         
  -1  22   5         91.07         97.02        13.73 o                         
   0  22   5        125.73        125.84        15.00 o                         
   1  22   5          2.66          6.15         7.40 o                         
   2  22   5          4.79         -3.43         7.62 o                         
  -2  23   5        195.49        201.39        19.84 o                         
  -1  23   5         14.80         12.18         8.31 o                         
   0  23   5          0.26         11.96        10.81 o                         
   1  23   5        130.20        139.29        13.71 o                         
   2  23   5          1.69         15.20         9.63 o                         
  -2  24   5         80.15        120.69        21.42 o                         
  -1  24   5        307.29        282.77        22.60 o                         
   0  24   5        249.87        257.03        20.95 o                         
   1  24   5        256.51        278.33        18.73 o                         
  -1  25   5          3.49         14.86        11.05 o                         
   0  25   5         11.08         13.87         9.15 o                         
   1  25   5        596.84        646.00        26.27 o                         
  -5   0   6          3.84         32.24        12.39 o                         
  -4   0   6       1442.70       1490.12        46.39 o                         
  -3   0   6       3999.02       3569.94        55.03 o                         
  -2   0   6       1497.24       1465.08        26.65 o                         
  -1   0   6      21246.69      22485.72       244.95 o                         
   0   0   6      17501.33      17298.72       188.74 o                         
   1   0   6       3046.77       3311.79        58.63 o                         
   2   0   6        251.25        236.43        13.08 o                         
   3   0   6       2944.67       2754.87       107.18 o                         
   4   0   6       1120.34       1056.73        69.91 o                         
   5   0   6        223.70        262.43        30.18 o                         
  -5   1   6        157.72        192.14        19.92 o                         
  -4   1   6          5.61         23.73         6.73 o                         
  -3   1   6       1437.76       1466.00        24.58 o                         
  -2   1   6      10540.09      10295.03        86.09 o                         
  -1   1   6       3419.38       3143.69        30.20 o                         
   0   1   6      14056.96      15107.43       117.46 o                         
   1   1   6      33989.08      34218.85       424.03 o                         
   2   1   6       2312.10       2149.60        23.41 o                         
   3   1   6        396.09        429.00        21.38 o                         
   4   1   6        232.28        266.21        16.45 o                         
   5   1   6        259.69        280.99        29.39 o                         
  -5   2   6        270.39        268.74        17.48 o                         
  -4   2   6       1217.35       1140.26        28.15 o                         
  -3   2   6         26.88         24.02         5.08 o                         
  -2   2   6       9109.23       9678.21        81.64 o                         
  -1   2   6       8546.19       8644.63        71.27 o                         
   0   2   6      12631.26      12850.15       101.10 o                         
   1   2   6        550.69        483.99         9.02 o                         
   2   2   6       8578.65       8812.98        74.78 o                         
   3   2   6       3877.90       3739.56        54.57 o                         
   4   2   6         33.21         33.34         8.01 o                         
   5   2   6        181.95        228.80        21.76 o                         
  -5   3   6         10.04         26.20         9.15 o                         
  -4   3   6          0.06          8.64         5.90 o                         
  -3   3   6        544.45        585.12        29.41 o                         
  -2   3   6        188.33        186.16         5.95 o                         
  -1   3   6        340.84        339.99         9.24 o                         
   0   3   6       9521.09       9710.41        78.30 o                         
   1   3   6        849.29        959.76        12.49 o                         
   2   3   6       1962.12       1863.23        21.97 o                         
   3   3   6          1.48          1.63         5.24 o                         
   4   3   6       1056.76        978.46        28.23 o                         
   5   3   6          5.30          6.32         8.58 o                         
  -5   4   6        175.18        185.04        17.27 o                         
  -4   4   6        239.22        234.38        14.76 o                         
  -3   4   6        107.98        127.16         8.62 o                         
  -2   4   6        329.57        370.49        10.73 o                         
  -1   4   6       1952.03       2145.95        22.51 o                         
   0   4   6       2399.33       2520.91        25.10 o                         
   1   4   6       7401.35       7791.53        65.74 o                         
   2   4   6        465.10        523.04        10.39 o                         
   3   4   6        163.65        196.64        12.60 o                         
   4   4   6         40.40         46.19         9.01 o                         
   5   4   6          6.01         46.83        11.19 o                         
  -5   5   6         67.49         68.57        14.08 o                         
  -4   5   6         25.58         47.92         7.48 o                         
  -3   5   6       1649.37       1705.37        28.87 o                         
  -2   5   6       2058.14       2095.32        28.69 o                         
  -1   5   6        225.85        272.64         5.85 o                         
   0   5   6       1281.10       1285.25        15.93 o                         
   1   5   6        167.12        143.64         7.64 o                         
   2   5   6       5579.38       5409.71        55.13 o                         
   3   5   6          2.06         -0.31         4.69 o                         
   4   5   6        802.70        715.14        23.56 o                         
  -5   6   6          0.38         13.98         7.95 o                         
  -4   6   6        375.45        367.56        19.23 o                         
  -3   6   6          0.80         -5.27         3.58 o                         
  -2   6   6        346.99        315.52        15.44 o                         
  -1   6   6         43.88         48.44         4.15 o                         
   0   6   6       7976.55       8163.79        68.64 o                         
   1   6   6      12255.91      12303.63       100.76 o                         
   2   6   6       1180.37       1295.22        18.63 o                         
   3   6   6       5494.46       5412.77       142.16 o                         
   4   6   6        379.34        352.68        18.49 o                         
  -5   7   6        111.86         97.91        13.68 o                         
  -4   7   6          0.04          7.25         5.56 o                         
  -3   7   6       2770.79       2852.01        44.75 o                         
  -2   7   6      13397.25      13369.70       138.27 o                         
  -1   7   6       3048.37       2573.92        30.73 o                         
   0   7   6       2143.31       2190.02        24.22 o                         
   1   7   6      27595.64      28076.13       217.96 o                         
   2   7   6       2634.11       2309.00        27.92 o                         
   3   7   6       1717.21       1562.97        86.80 o                         
   4   7   6       1204.01       1245.39        31.68 o                         
  -5   8   6        213.28        280.20        21.29 o                         
  -4   8   6       1195.28       1214.55        32.42 o                         
  -3   8   6       2144.18       1889.21        45.59 o                         
  -2   8   6       4368.42       4506.10        50.56 o                         
  -1   8   6      44335.01      43760.41       332.65 o                         
   0   8   6       8507.57       8159.93        70.06 o                         
   1   8   6       5931.24       6182.58        56.97 o                         
   2   8   6       4292.01       4394.28        45.09 o                         
   3   8   6       1867.49       1739.20        34.61 o                         
   4   8   6         20.37         17.70         7.53 o                         
  -4   9   6         64.95         26.59         6.99 o                         
  -3   9   6        235.18        228.60        13.55 o                         
  -2   9   6       5247.85       5114.81        65.19 o                         
  -1   9   6       2596.07       2464.05        26.60 o                         
   0   9   6      25291.46      25909.52       201.87 o                         
   1   9   6       8947.27       8681.46        76.52 o                         
   2   9   6        298.15        267.71        12.05 o                         
   3   9   6         70.12        167.74        31.45 o                         
   4   9   6        853.52        825.80        38.91 o                         
  -4  10   6          3.60          7.52         9.27 o                         
  -3  10   6        427.98        447.65        18.90 o                         
  -2  10   6        275.17        333.58        14.67 o                         
  -1  10   6         20.52         34.67         4.51 o                         
   0  10   6       4581.45       4531.48        44.40 o                         
   1  10   6       2608.55       2705.03        31.72 o                         
   2  10   6       1113.92       1049.46        21.27 o                         
   3  10   6        567.25        500.30        21.94 o                         
   4  10   6         38.69         69.98        24.89 o                         
  -4  11   6        145.53        104.18        11.08 o                         
  -3  11   6        459.49        504.99        20.86 o                         
  -2  11   6        708.57        716.43        37.78 o                         
  -1  11   6        978.53        975.12        18.02 o                         
   0  11   6       2760.10       2863.57        33.67 o                         
   1  11   6        355.69        410.29        10.97 o                         
   2  11   6       2207.23       2349.94        30.83 o                         
   3  11   6         86.95        118.71        11.27 o                         
   4  11   6         93.07         85.81        17.16 o                         
  -4  12   6          3.73          8.19         5.95 o                         
  -3  12   6        629.63        607.71        27.56 o                         
  -2  12   6        687.33        723.83        20.73 o                         
  -1  12   6        216.30        242.33        10.00 o                         
   0  12   6       4831.47       4747.12        47.47 o                         
   1  12   6         47.51         26.23         7.31 o                         
   2  12   6        149.58        214.74        14.73 o                         
   3  12   6          0.23          5.44         6.64 o                         
   4  12   6         81.17        129.60        20.35 o                         
  -4  13   6         11.20          6.64         6.08 o                         
  -3  13   6        257.95        241.29        15.46 o                         
  -2  13   6        632.61        670.21        23.74 o                         
  -1  13   6         90.04        130.63         8.18 o                         
   0  13   6        751.93        813.46        16.26 o                         
   1  13   6       2494.06       2464.99        34.46 o                         
   2  13   6       2380.24       2170.41        76.68 o                         
   3  13   6         32.98         29.49         9.42 o                         
   4  13   6        464.60        520.98        35.87 o                         
  -4  14   6        717.58        788.46        37.94 o                         
  -3  14   6        128.19        121.51        12.06 o                         
  -2  14   6       1770.09       1817.29        35.90 o                         
  -1  14   6       5624.79       5475.98        70.89 o                         
   0  14   6        135.54        126.43         8.75 o                         
   1  14   6        329.71        319.26        11.35 o                         
   2  14   6       3083.56       3064.36        48.02 o                         
   3  14   6       4091.55       4285.97        75.33 o                         
   4  14   6          7.64         37.08        12.89 o                         
  -4  15   6          4.83          9.81         6.84 o                         
  -3  15   6        991.78       1040.12        28.99 o                         
  -2  15   6        315.56        285.00        15.96 o                         
  -1  15   6       1037.50       1038.46        25.57 o                         
   0  15   6         32.11         39.68         6.64 o                         
   1  15   6       6802.33       6400.39       130.09 o                         
   2  15   6       1042.13       1043.58        23.09 o                         
   3  15   6         89.50        118.83        18.78 o                         
   4  15   6        721.69        733.97        96.68 o                         
  -4  16   6        275.19        309.63        20.11 o                         
  -3  16   6        721.20        732.05        30.52 o                         
  -2  16   6        166.84        177.05        13.92 o                         
  -1  16   6       3325.76       3367.19        52.45 o                         
   0  16   6       4314.42       4245.35        52.86 o                         
   1  16   6          8.71         15.01         8.60 o                         
   2  16   6       1985.77       1967.49        38.10 o                         
   3  16   6        884.89        925.18        40.76 o                         
  -3  17   6        219.49        244.39        17.11 o                         
  -2  17   6       4023.98       3911.13        65.47 o                         
  -1  17   6        876.43        809.02        23.48 o                         
   0  17   6       5511.63       5313.03        63.23 o                         
   1  17   6       2060.91       1945.23        37.36 o                         
   2  17   6         53.21         51.62         7.54 o                         
   3  17   6         40.16         58.50        15.08 o                         
  -3  18   6          4.68         14.36         6.55 o                         
  -2  18   6          0.08         -0.03         6.35 o                         
  -1  18   6        590.21        623.32        21.38 o                         
   0  18   6        979.64        919.46        25.01 o                         
   1  18   6        597.55        605.15        20.91 o                         
   2  18   6        388.13        398.77        19.07 o                         
   3  18   6         15.92         26.23        12.54 o                         
  -3  19   6          6.22          4.90         7.52 o                         
  -2  19   6        106.15        100.15        11.50 o                         
  -1  19   6         74.68         68.57        11.34 o                         
   0  19   6       1243.80       1244.55        29.87 o                         
   1  19   6         71.56         71.51         9.80 o                         
   2  19   6        401.19        416.67        26.84 o                         
   3  19   6         18.01         17.66        17.44 o                         
  -3  20   6         14.04         25.40         7.83 o                         
  -2  20   6        110.14         85.78        11.89 o                         
  -1  20   6       1304.71       1250.16        31.67 o                         
   0  20   6        113.94        128.14        15.73 o                         
   1  20   6        969.22        931.93        27.05 o                         
   2  20   6        562.21        637.75        26.92 o                         
   3  20   6         34.29         32.35        19.68 o                         
  -3  21   6        179.41        175.60        16.10 o                         
  -2  21   6        383.43        413.04        21.79 o                         
  -1  21   6        592.69        600.59        27.50 o                         
   0  21   6        416.73        409.82        23.62 o                         
   1  21   6       2326.19       2285.06        44.86 o                         
   2  21   6         78.65         98.43        13.65 o                         
  -2  22   6         17.19         27.89         9.83 o                         
  -1  22   6        128.59        154.09        16.21 o                         
   0  22   6        607.76        586.58        27.17 o                         
   1  22   6        667.54        733.93        24.64 o                         
   2  22   6        124.90        133.55        15.70 o                         
  -2  23   6        522.44        524.54        29.38 o                         
  -1  23   6         68.27        107.37        15.05 o                         
   0  23   6        147.70        144.37        16.57 o                         
   1  23   6       1209.24       1283.17        33.80 o                         
   2  23   6        903.92        948.99        35.00 o                         
  -1  24   6       1062.59       1065.32        37.00 o                         
   0  24   6        644.07        756.74        30.46 o                         
   1  24   6         65.96         85.64        11.40 o                         
  -1  25   6         48.32         82.29        14.60 o                         
   0  25   6        343.46        373.51        25.37 o                         
   1  25   6        274.36        352.99        21.35 o                         
  -5   1   7          3.23          7.05         7.70 o                         
  -4   1   7          4.38         51.34         8.28 o                         
  -3   1   7        437.55        338.38        12.06 o                         
  -2   1   7       3060.26       3178.16        33.14 o                         
  -1   1   7          6.16         41.17         6.23 o                         
   0   1   7       7664.05       7915.12        65.25 o                         
   1   1   7         75.40         32.41         4.58 o                         
   2   1   7        718.42        831.42        19.60 o                         
   3   1   7        104.81        138.51        11.12 o                         
   4   1   7         46.48         34.05         7.69 o                         
  -5   2   7         23.51         60.65        11.08 o                         
  -4   2   7        393.36        364.85        17.56 o                         
  -3   2   7         97.38         63.82         6.42 o                         
  -2   2   7       9377.91       9891.86        83.80 o                         
  -1   2   7      22067.63      22052.18       171.06 o                         
   0   2   7         17.98          1.08         1.87 o                         
   1   2   7      17254.01      18512.55       160.46 o                         
   2   2   7       3778.26       3836.13        40.68 o                         
   3   2   7        291.02        241.59        13.76 o                         
   4   2   7         12.75         36.69         8.30 o                         
  -5   3   7         76.76         55.58        11.13 o                         
  -4   3   7        903.65        907.04        25.22 o                         
  -3   3   7       3210.24       3199.30        55.51 o                         
  -2   3   7        811.26        708.38        15.69 o                         
  -1   3   7        655.51        663.33        10.64 o                         
   0   3   7      33788.09      34308.45       287.04 o                         
   1   3   7      10689.42      10589.81        86.30 o                         
   2   3   7        852.86        971.02        14.03 o                         
   3   3   7       3875.12       3821.09        56.33 o                         
   4   3   7       2895.44       2869.04        51.34 o                         
  -5   4   7        245.40        227.83        19.41 o                         
  -4   4   7        686.75        658.89        39.70 o                         
  -3   4   7          1.02         15.30         4.61 o                         
  -2   4   7       7184.65       7813.25        77.15 o                         
  -1   4   7       1202.45       1151.29        15.00 o                         
   0   4   7       4048.61       3741.32        35.14 o                         
   1   4   7       1077.23        992.15        13.76 o                         
   2   4   7      24651.99      25284.15       225.94 o                         
   3   4   7       3110.63       2841.84        46.47 o                         
   4   4   7        190.67        214.10        15.66 o                         
  -5   5   7         10.11         14.56         8.61 o                         
  -4   5   7        139.93        139.99        21.81 o                         
  -3   5   7       1469.35       1550.73        26.66 o                         
  -2   5   7         76.76        137.85         7.89 o                         
  -1   5   7        502.51        512.98        15.45 o                         
   0   5   7        241.37        247.36         6.54 o                         
   1   5   7      11375.18      11171.70        92.20 o                         
   2   5   7       3868.55       3919.29        39.69 o                         
   3   5   7       1472.60       1581.51        32.78 o                         
   4   5   7       1421.21       1310.01        40.18 o                         
  -5   6   7         72.78         77.08        12.65 o                         
  -4   6   7        306.63        328.22        20.26 o                         
  -3   6   7        104.59         89.68         7.95 o                         
  -2   6   7        524.90        549.75        13.69 o                         
  -1   6   7       9666.73       9746.16        81.20 o                         
   0   6   7        729.16        818.65        12.74 o                         
   1   6   7      15906.64      16760.62       163.97 o                         
   2   6   7        216.54        179.20         7.29 o                         
   3   6   7        455.04        415.41        16.98 o                         
   4   6   7         24.55         52.30         9.27 o                         
  -5   7   7          1.07         11.21        20.95 o                         
  -4   7   7         27.27         10.36         5.62 o                         
  -3   7   7        168.58        133.88        10.92 o                         
  -2   7   7       6444.12       6349.24        74.38 o                         
  -1   7   7        899.19        953.23        13.74 o                         
   0   7   7      13724.48      13483.29       109.39 o                         
   1   7   7       1058.95       1150.55        17.14 o                         
   2   7   7       1274.34       1404.46        20.37 o                         
   3   7   7        887.78        846.84        23.69 o                         
   4   7   7         15.17         26.63         7.91 o                         
  -4   8   7         79.61        114.44        11.89 o                         
  -3   8   7         53.70         48.82         7.55 o                         
  -2   8   7         45.82         60.60         6.06 o                         
  -1   8   7       1239.31       1468.33        28.14 o                         
   0   8   7         41.72         67.44         4.90 o                         
   1   8   7         25.28         71.91         5.55 o                         
   2   8   7        824.82        786.56        20.03 o                         
   3   8   7        176.59        191.25        19.76 o                         
   4   8   7        100.26        112.83        16.50 o                         
  -4   9   7        192.37        315.78        18.81 o                         
  -3   9   7        664.39        650.95        20.33 o                         
  -2   9   7       1802.79       1586.68        30.23 o                         
  -1   9   7        247.56        192.62         9.03 o                         
   0   9   7      13727.47      13810.97       113.41 o                         
   1   9   7       6595.52       6661.69        61.99 o                         
   2   9   7        437.36        424.21        11.38 o                         
   3   9   7       1523.02       1576.10        33.51 o                         
   4   9   7        534.03        564.83        22.89 o                         
  -4  10   7        390.80        325.73        18.89 o                         
  -3  10   7        860.92        808.67        22.96 o                         
  -2  10   7       5306.31       4931.74        74.84 o                         
  -1  10   7       9234.41       9171.00        79.04 o                         
   0  10   7          4.86         18.06         3.58 o                         
   1  10   7       6814.20       7263.40        67.34 o                         
   2  10   7       3210.79       3249.34        37.91 o                         
   3  10   7        599.51        531.23        18.99 o                         
   4  10   7          0.11          7.54         9.97 o                         
  -4  11   7         80.91         80.37         9.85 o                         
  -3  11   7         94.30         90.99        10.09 o                         
  -2  11   7       4576.48       4482.58        80.27 o                         
  -1  11   7        334.63        333.03        10.88 o                         
   0  11   7      14820.85      14675.27       121.44 o                         
   1  11   7       2484.28       2473.53        30.79 o                         
   2  11   7         46.62         75.47         6.45 o                         
   3  11   7        309.30        353.52        21.62 o                         
   4  11   7        432.30        436.13        39.15 o                         
  -4  12   7        635.77        601.55        23.97 o                         
  -3  12   7        517.77        595.79        20.55 o                         
  -2  12   7       1300.33       1413.15        30.13 o                         
  -1  12   7       1513.18       1332.98        22.53 o                         
   0  12   7        843.43        687.43        17.89 o                         
   1  12   7        109.18        160.20         8.37 o                         
   2  12   7       3533.52       3355.91        40.21 o                         
   3  12   7       1968.58       1852.87        44.11 o                         
   4  12   7        336.31        357.50        43.93 o                         
  -4  13   7        125.01        143.46        13.76 o                         
  -3  13   7       2502.55       2518.27        46.37 o                         
  -2  13   7          0.80         -2.39         4.34 o                         
  -1  13   7       1630.98       1432.22        50.88 o                         
   0  13   7          0.26          7.27         4.69 o                         
   1  13   7       7753.34       7587.66        78.55 o                         
   2  13   7        299.21        280.94        11.60 o                         
   3  13   7       3204.71       3204.73        62.10 o                         
   4  13   7        736.06        711.72        39.23 o                         
  -4  14   7        105.56        124.22        12.96 o                         
  -3  14   7         36.56         42.70         8.48 o                         
  -2  14   7        654.92        646.24        20.68 o                         
  -1  14   7       2076.80       2049.37        37.03 o                         
   0  14   7        310.36        336.16        12.66 o                         
   1  14   7        592.71        541.36        15.51 o                         
   2  14   7        980.90        983.82        25.08 o                         
   3  14   7          4.88          8.36         9.00 o                         
   4  14   7          0.49          0.30        11.63 o                         
  -4  15   7         72.48         65.84        13.18 o                         
  -3  15   7        190.08        159.31        13.85 o                         
  -2  15   7        134.13        134.97        11.93 o                         
  -1  15   7        237.02        209.96        13.74 o                         
   0  15   7        767.39        805.83        19.16 o                         
   1  15   7       1095.07       1028.69        28.62 o                         
   2  15   7        560.04        573.08        19.62 o                         
   3  15   7        352.07        333.92        21.76 o                         
  -4  16   7         11.15         26.99         7.93 o                         
  -3  16   7         14.06         18.47         7.11 o                         
  -2  16   7          4.38          7.21         8.19 o                         
  -1  16   7        482.36        451.10        18.98 o                         
   0  16   7        610.05        622.48        17.51 o                         
   1  16   7        104.95         93.38         9.79 o                         
   2  16   7         16.88          9.47         5.89 o                         
   3  16   7         16.27         18.20        13.93 o                         
  -3  17   7        444.67        516.61        23.44 o                         
  -2  17   7         77.68         66.98         9.75 o                         
  -1  17   7         19.47         19.04         7.11 o                         
   0  17   7        472.83        487.48        16.51 o                         
   1  17   7        881.21        842.45        23.82 o                         
   2  17   7          0.80         -0.03         5.08 o                         
   3  17   7        218.28        228.62        25.09 o                         
  -3  18   7         31.29         29.83         9.96 o                         
  -2  18   7       2032.78       1859.17        48.50 o                         
  -1  18   7       4027.75       3984.85        72.00 o                         
   0  18   7          1.05         -0.20         5.63 o                         
   1  18   7       2640.20       2670.54        68.93 o                         
   2  18   7       1410.31       1455.20        33.56 o                         
   3  18   7         14.94          4.48        17.40 o                         
  -3  19   7       1093.87       1022.38        31.27 o                         
  -2  19   7       2458.90       2540.08        49.53 o                         
  -1  19   7        365.85        378.70        19.18 o                         
   0  19   7       7439.54       7474.43        93.88 o                         
   1  19   7       2056.43       2037.37        40.29 o                         
   2  19   7        180.54        213.18        15.55 o                         
   3  19   7        987.90       1040.02        44.73 o                         
  -3  20   7          5.67          8.54         7.08 o                         
  -2  20   7         74.45        103.66        11.99 o                         
  -1  20   7        757.41        769.47        25.75 o                         
   0  20   7        811.96        849.67        42.90 o                         
   1  20   7        430.00        438.88        20.50 o                         
   2  20   7        839.70        849.96        26.44 o                         
   3  20   7        675.88        707.03        60.43 o                         
  -2  21   7         83.56         84.52        11.36 o                         
  -1  21   7         33.82         36.19         9.80 o                         
   0  21   7        131.49        153.41        16.50 o                         
   1  21   7        394.03        417.98        20.64 o                         
   2  21   7        314.14        373.47        20.61 o                         
  -2  22   7        152.56        176.97        15.42 o                         
  -1  22   7         35.93         67.76        12.10 o                         
   0  22   7         80.10        124.31        15.16 o                         
   1  22   7         82.52         93.08        11.95 o                         
   2  22   7        641.17        683.21        33.21 o                         
  -2  23   7         50.36         67.57        12.58 o                         
  -1  23   7         42.39         75.72        13.05 o                         
   0  23   7       1055.72       1098.95        36.24 o                         
   1  23   7         16.28         27.35         8.44 o                         
   2  23   7        117.15        150.57        17.64 o                         
  -1  24   7        122.07        115.49        15.09 o                         
   0  24   7        211.06        234.75        20.65 o                         
   1  24   7          0.23         -3.16         7.23 o                         
   0  25   7       1086.64       1189.32        39.55 o                         
  -5   0   8         74.47         77.87        22.61 o                         
  -4   0   8        515.50        327.46        24.26 o                         
  -3   0   8        227.83        247.93        18.85 o                         
  -2   0   8       6279.72       6111.93        79.36 o                         
  -1   0   8       5187.86       4956.94        64.38 o                         
   0   0   8        682.16        617.00        14.23 o                         
   1   0   8      24504.37      25478.38       350.63 o                         
   2   0   8        611.63        522.27        22.37 o                         
   3   0   8         55.33        117.53        15.26 o                         
   4   0   8        885.24        892.63        66.40 o                         
  -5   1   8         15.18         35.89         8.93 o                         
  -4   1   8        277.87        314.77        23.98 o                         
  -3   1   8       1911.83       1763.22        32.93 o                         
  -2   1   8       1324.86       1195.12        17.34 o                         
  -1   1   8       8787.18       9479.83        79.10 o                         
   0   1   8      11959.69      11902.55        95.67 o                         
   1   1   8         37.64         73.37         6.55 o                         
   2   1   8       2883.16       3010.80        60.28 o                         
   3   1   8       2966.83       2907.09        47.66 o                         
   4   1   8        531.43        488.44        21.50 o                         
  -5   2   8        415.74        397.98        24.50 o                         
  -4   2   8         42.13         62.86         9.07 o                         
  -3   2   8       1468.89       1593.06        40.55 o                         
  -2   2   8       8109.65       8210.09        71.95 o                         
  -1   2   8       1176.45       1108.06        18.22 o                         
   0   2   8        337.19        393.33         8.00 o                         
   1   2   8       3595.35       3790.95        41.84 o                         
   2   2   8      10815.71      10729.01       117.76 o                         
   3   2   8        165.03        197.45        13.18 o                         
   4   2   8       1270.76       1241.08        32.19 o                         
  -5   3   8          0.04         15.77        10.25 o                         
  -4   3   8        229.07        201.38        15.84 o                         
  -3   3   8         69.73         75.31         7.21 o                         
  -2   3   8        827.39        912.73        15.76 o                         
  -1   3   8        226.66        225.99         6.68 o                         
   0   3   8        202.53        211.83         7.32 o                         
   1   3   8       2698.30       2293.95        24.15 o                         
   2   3   8         25.51         42.11         6.47 o                         
   3   3   8        185.21        176.11        19.36 o                         
   4   3   8         90.62        114.95        12.22 o                         
  -5   4   8         62.44         86.71        19.53 o                         
  -4   4   8         38.64         32.92         8.23 o                         
  -3   4   8          1.14         -4.19         3.47 o                         
  -2   4   8       3645.59       3794.51        44.48 o                         
  -1   4   8         99.06         77.49         4.55 o                         
   0   4   8       7116.05       7697.88        65.54 o                         
   1   4   8        757.12        793.50        15.48 o                         
   2   4   8         20.16          2.42         3.95 o                         
   3   4   8         94.84         93.66        10.01 o                         
   4   4   8         22.61         19.75         7.73 o                         
  -5   5   8         14.97         23.89         9.33 o                         
  -4   5   8        219.36        154.11        18.41 o                         
  -3   5   8        235.06        262.44        11.87 o                         
  -2   5   8       1636.68       1755.39        26.58 o                         
  -1   5   8        174.87        185.01         6.09 o                         
   0   5   8       1305.12       1287.14        16.94 o                         
   1   5   8       4665.32       4674.82        50.72 o                         
   2   5   8        821.95        882.66        21.55 o                         
   3   5   8       1717.23       1692.46        34.70 o                         
   4   5   8        129.01        128.90        12.84 o                         
  -5   6   8         26.19         10.87         8.45 o                         
  -4   6   8          3.71         14.36        13.01 o                         
  -3   6   8         41.68         76.03         7.66 o                         
  -2   6   8        439.11        518.84        13.78 o                         
  -1   6   8        336.22        304.02         7.65 o                         
   0   6   8       5349.26       5390.48        49.37 o                         
   1   6   8        844.86        885.96        14.38 o                         
   2   6   8       6722.58       6721.38        94.79 o                         
   3   6   8         33.84         46.98         7.90 o                         
   4   6   8        873.68        834.67        26.72 o                         
  -4   7   8        709.48        722.23        26.97 o                         
  -3   7   8       4100.93       3927.59        56.76 o                         
  -2   7   8        110.04        172.84         9.11 o                         
  -1   7   8      14641.82      15213.74       123.08 o                         
   0   7   8       9758.65      10066.30        84.90 o                         
   1   7   8        293.45        218.45         8.46 o                         
   2   7   8        342.93        380.93        17.52 o                         
   3   7   8       2473.14       2511.16        44.53 o                         
   4   7   8        764.45        664.45        24.32 o                         
  -4   8   8          7.86          6.16         6.48 o                         
  -3   8   8       1616.88       1571.19        37.66 o                         
  -2   8   8       8868.21       8607.63        96.70 o                         
  -1   8   8      10904.02      10456.61        88.41 o                         
   0   8   8       2379.63       2310.73        26.78 o                         
   1   8   8      19680.82      19506.18       157.01 o                         
   2   8   8       1680.92       1483.03        25.03 o                         
   3   8   8         32.49         74.47         9.49 o                         
   4   8   8        510.89        603.18        23.69 o                         
  -4   9   8        764.96        746.68        23.96 o                         
  -3   9   8        579.31        506.60        18.38 o                         
  -2   9   8       1665.59       1552.71        88.08 o                         
  -1   9   8       3914.27       4132.15        56.03 o                         
   0   9   8       9016.99       8473.12        74.44 o                         
   1   9   8        698.12        797.06        15.13 o                         
   2   9   8       3910.97       4070.07        49.63 o                         
   3   9   8       1419.37       1299.03        31.01 o                         
   4   9   8        141.44        148.23        19.90 o                         
  -4  10   8         21.16         28.58         8.06 o                         
  -3  10   8         43.96         29.08         6.74 o                         
  -2  10   8        468.50        502.50        24.27 o                         
  -1  10   8        443.45        469.44        15.27 o                         
   0  10   8        105.24        121.08         6.66 o                         
   1  10   8         21.57         30.74         4.43 o                         
   2  10   8        682.04        690.28        23.88 o                         
   3  10   8        717.44        746.46        26.66 o                         
   4  10   8         21.81         28.09         9.55 o                         
  -4  11   8         81.13        108.15        11.73 o                         
  -3  11   8        510.42        568.99        19.95 o                         
  -2  11   8        116.99        128.78        10.76 o                         
  -1  11   8        139.22        138.02        10.26 o                         
   0  11   8          4.49         10.75         3.52 o                         
   1  11   8       2904.36       2787.05        33.82 o                         
   2  11   8         24.95         55.32         6.88 o                         
   3  11   8        525.38        527.33        20.67 o                         
   4  11   8         10.92         21.28        11.48 o                         
  -4  12   8         11.08         27.66         7.38 o                         
  -3  12   8         34.64         31.47         8.51 o                         
  -2  12   8        638.23        631.43        19.74 o                         
  -1  12   8        405.52        348.12        15.07 o                         
   0  12   8        676.22        623.51        13.30 o                         
   1  12   8         44.78         67.73         6.58 o                         
   2  12   8         70.91         76.40         8.04 o                         
   3  12   8        543.11        534.38        24.66 o                         
   4  12   8         36.33         33.15        12.29 o                         
  -4  13   8        343.61        282.26        18.36 o                         
  -3  13   8        458.28        410.15        19.58 o                         
  -2  13   8        111.91        122.10        11.28 o                         
  -1  13   8        262.07        246.36        13.75 o                         
   0  13   8       2475.05       2326.48        54.80 o                         
   1  13   8        585.97        558.88        14.25 o                         
   2  13   8        287.34        287.69        13.40 o                         
   3  13   8       1133.92       1136.23        34.53 o                         
   4  13   8        161.99        146.30        22.25 o                         
  -4  14   8         10.97         18.34         7.03 o                         
  -3  14   8       1607.33       1581.76        36.39 o                         
  -2  14   8        670.03        680.93        22.13 o                         
  -1  14   8        431.44        469.22        17.48 o                         
   0  14   8        289.18        284.71        12.41 o                         
   1  14   8       9382.58       8923.01       141.78 o                         
   2  14   8       6732.48       6590.94        74.98 o                         
   3  14   8         15.07         32.78        10.22 o                         
   4  14   8        737.69        771.58        58.18 o                         
  -4  15   8        240.21        281.49        19.32 o                         
  -3  15   8       1578.65       1508.30        35.99 o                         
  -2  15   8         83.27         96.82        10.50 o                         
  -1  15   8       4741.67       4547.26        64.18 o                         
   0  15   8       1535.48       1499.55        27.13 o                         
   1  15   8        628.55        604.03        18.12 o                         
   2  15   8        117.92        133.44        15.27 o                         
   3  15   8       1352.97       1346.24        38.96 o                         
  -4  16   8         35.84         25.51         8.86 o                         
  -3  16   8         17.63         19.67         7.17 o                         
  -2  16   8       1570.42       1469.90        34.07 o                         
  -1  16   8       2316.22       2315.06        42.36 o                         
   0  16   8        254.28        259.97        12.94 o                         
   1  16   8       1644.23       1563.29        32.52 o                         
   2  16   8       1342.31       1277.37        30.01 o                         
   3  16   8         30.34         36.07        10.46 o                         
  -3  17   8        203.63        183.72        15.24 o                         
  -2  17   8         21.26         43.02         8.70 o                         
  -1  17   8       1287.41       1361.16        31.83 o                         
   0  17   8       4733.51       4736.50        85.25 o                         
   1  17   8         77.15        107.28        13.88 o                         
   2  17   8       1003.58       1073.07        28.11 o                         
   3  17   8        356.38        349.19        29.50 o                         
  -3  18   8        159.45        150.33        14.46 o                         
  -2  18   8       1349.51       1426.15        34.98 o                         
  -1  18   8        317.38        356.45        25.81 o                         
   0  18   8       1043.35       1055.60        24.43 o                         
   1  18   8        624.32        748.18        23.24 o                         
   2  18   8        171.11        160.53        16.19 o                         
   3  18   8          1.19         19.13        11.89 o                         
  -3  19   8         62.21         58.58        10.13 o                         
  -2  19   8          8.42         -0.46         6.58 o                         
  -1  19   8        596.28        600.45        22.26 o                         
   0  19   8        861.10        818.63        28.74 o                         
   1  19   8        219.50        219.95        15.54 o                         
   2  19   8        137.53        151.55        15.92 o                         
   3  19   8         23.05         65.28        21.86 o                         
  -3  20   8        128.42        127.73        13.63 o                         
  -2  20   8       1232.00       1227.39        33.35 o                         
  -1  20   8        328.59        360.53        19.68 o                         
   0  20   8        827.24        827.88        32.17 o                         
   1  20   8       1208.88       1204.89        30.96 o                         
   2  20   8         14.71         25.13        10.13 o                         
  -2  21   8         74.95         86.00        12.14 o                         
  -1  21   8       1348.85       1364.45        45.55 o                         
   0  21   8        979.03        934.59        32.17 o                         
   1  21   8         46.36         65.65        10.26 o                         
   2  21   8         71.97         72.45        18.08 o                         
  -2  22   8        106.41        112.47        13.23 o                         
  -1  22   8        151.71        183.06        18.06 o                         
   0  22   8        468.15        519.75        26.90 o                         
   1  22   8        365.07        380.81        20.73 o                         
   2  22   8       1179.38       1251.33        89.82 o                         
  -2  23   8        115.70         97.78        18.68 o                         
  -1  23   8        263.77        323.00        25.03 o                         
   0  23   8        819.03        881.62        32.64 o                         
   1  23   8        418.49        468.94        22.88 o                         
  -1  24   8        124.19        155.10        18.24 o                         
   0  24   8        865.83        820.41        32.33 o                         
   1  24   8        752.92        804.59        31.70 o                         
  -5   1   9         46.38         49.76        10.60 o                         
  -4   1   9          2.32         12.58         5.96 o                         
  -3   1   9        225.33        209.55        12.76 o                         
  -2   1   9        148.77        148.96         8.05 o                         
  -1   1   9       9210.74       9510.11        80.27 o                         
   0   1   9        128.69        113.40         5.08 o                         
   1   1   9        633.61        439.41        13.17 o                         
   2   1   9        191.21        151.28        10.60 o                         
   3   1   9        346.25        348.87        19.31 o                         
   4   1   9         20.18          4.24         7.34 o                         
  -5   2   9         39.01         38.89         9.96 o                         
  -4   2   9          0.08          8.12         5.99 o                         
  -3   2   9        978.81        860.77        22.29 o                         
  -2   2   9       4330.36       4321.14        51.62 o                         
  -1   2   9         12.05         42.70         4.01 o                         
   0   2   9      15631.76      16295.64       129.30 o                         
   1   2   9       2015.99       1805.61        23.26 o                         
   2   2   9        239.38        341.57        13.97 o                         
   3   2   9          5.65         20.45         6.78 o                         
   4   2   9        752.50        713.04        24.52 o                         
  -5   3   9         64.17         93.97        13.42 o                         
  -4   3   9        846.68        797.61        24.01 o                         
  -3   3   9        808.58        665.16        16.92 o                         
  -2   3   9       1655.85       1676.14        28.48 o                         
  -1   3   9      15023.94      15174.48       122.33 o                         
   0   3   9       8473.53       8209.76        69.80 o                         
   1   3   9       1319.71       1389.20        17.85 o                         
   2   3   9      10434.00      10501.57       117.15 o                         
   3   3   9       6457.95       6058.80        80.73 o                         
   4   3   9        193.58        223.74        16.52 o                         
  -5   4   9         62.15         63.29        12.08 o                         
  -4   4   9        327.41        256.94        18.54 o                         
  -3   4   9       1724.65       1730.53        29.06 o                         
  -2   4   9        709.70        618.17        14.94 o                         
  -1   4   9       3053.87       3159.34        32.75 o                         
   0   4   9       2410.82       2658.73        28.22 o                         
   1   4   9      16353.58      15993.92       128.45 o                         
   2   4   9       4337.59       4114.36        56.85 o                         
   3   4   9        751.51        722.64        26.57 o                         
   4   4   9       1096.93       1197.77        32.20 o                         
  -5   5   9         95.08        105.38        14.20 o                         
  -4   5   9        295.96        334.88        20.89 o                         
  -3   5   9         95.22        103.26         8.35 o                         
  -2   5   9       1961.38       2215.69        31.49 o                         
  -1   5   9         56.17         45.25        10.70 o                         
   0   5   9       1560.85       1541.60        19.60 o                         
   1   5   9         58.22         95.33         5.14 o                         
   2   5   9       5396.58       5371.90        69.55 o                         
   3   5   9        749.65        705.09        21.95 o                         
   4   5   9          0.07          1.09         6.43 o                         
  -4   6   9         12.28         44.02         9.56 o                         
  -3   6   9       1378.17       1330.46        28.92 o                         
  -2   6   9       2927.04       2758.20        36.68 o                         
  -1   6   9       1579.92       1692.51        35.01 o                         
   0   6   9       4913.83       5325.86        49.59 o                         
   1   6   9       1997.65       1861.85        23.28 o                         
   2   6   9         76.44         49.79        12.94 o                         
   3   6   9        540.42        615.32        20.82 o                         
   4   6   9        360.49        346.30        19.70 o                         
  -4   7   9        253.89        234.56        18.60 o                         
  -3   7   9        120.64        142.94        11.56 o                         
  -2   7   9        835.17        865.46        18.46 o                         
  -1   7   9      10448.51      10389.30        88.15 o                         
   0   7   9       1906.77       1917.51        23.65 o                         
   1   7   9       4830.96       4465.32        44.72 o                         
   2   7   9        311.11        300.98        14.52 o                         
   3   7   9        144.62        137.15        12.37 o                         
   4   7   9        113.47        106.02        12.46 o                         
  -4   8   9        162.47        168.02        21.10 o                         
  -3   8   9        435.41        430.76        17.65 o                         
  -2   8   9        331.30        461.73        25.79 o                         
  -1   8   9        480.85        450.20        10.15 o                         
   0   8   9        461.11        401.77        15.75 o                         
   1   8   9        534.36        427.26        10.82 o                         
   2   8   9       1418.21       1470.72        30.46 o                         
   3   8   9        133.10        162.64        14.90 o                         
   4   8   9        118.48        138.81        14.31 o                         
  -4   9   9        286.34        285.71        17.81 o                         
  -3   9   9        836.98        732.63        24.09 o                         
  -2   9   9         95.50         94.64         9.27 o                         
  -1   9   9       9052.83       8975.15        78.48 o                         
   0   9   9       2165.89       2148.06        26.59 o                         
   1   9   9       4456.29       4437.94        46.03 o                         
   2   9   9       3265.17       3157.18        57.02 o                         
   3   9   9        533.84        505.24        20.14 o                         
   4   9   9         21.81         30.33         8.58 o                         
  -4  10   9          4.27          7.84         6.25 o                         
  -3  10   9       1888.88       1688.87        35.44 o                         
  -2  10   9       4321.78       4069.69       165.77 o                         
  -1  10   9         22.69         12.40         5.63 o                         
   0  10   9      11799.99      11258.41        96.65 o                         
   1  10   9       1939.59       1841.14        25.67 o                         
   2  10   9        939.62        992.67        24.99 o                         
   3  10   9         87.76        103.91        11.16 o                         
   4  10   9        296.44        329.39        22.71 o                         
  -4  11   9        196.65        173.65        14.95 o                         
  -3  11   9        163.98        191.65        14.21 o                         
  -2  11   9       1693.54       1746.45        34.36 o                         
  -1  11   9       4148.70       4057.61        56.09 o                         
   0  11   9        674.67        655.28        13.80 o                         
   1  11   9        159.30        203.44        12.46 o                         
   2  11   9       1260.42       1309.54        29.52 o                         
   3  11   9       1098.56        982.72        27.62 o                         
   4  11   9         11.21         -2.46         7.55 o                         
  -4  12   9         61.91         48.96        12.30 o                         
  -3  12   9        820.57        836.01        41.01 o                         
  -2  12   9       1425.86       1470.88        31.78 o                         
  -1  12   9          2.68         -3.59         4.15 o                         
   0  12   9       1129.67       1059.00        27.41 o                         
   1  12   9       9856.08       9871.67        89.72 o                         
   2  12   9       1768.52       1732.73        35.12 o                         
   3  12   9       1815.84       1803.68        44.58 o                         
   4  12   9       1163.65       1087.35        47.97 o                         
  -4  13   9        151.70        204.43        20.25 o                         
  -3  13   9        138.57        129.85        12.79 o                         
  -2  13   9        241.37        288.95        16.03 o                         
  -1  13   9       1567.58       1485.09        30.80 o                         
   0  13   9       6875.35       6968.02        74.44 o                         
   1  13   9          4.69          7.92         4.27 o                         
   2  13   9       3108.61       2847.67       142.13 o                         
   3  13   9       1226.70       1227.48        36.78 o                         
   4  13   9         34.82         31.70        13.54 o                         
  -4  14   9         13.70         23.44         7.68 o                         
  -3  14   9        378.18        426.04        24.18 o                         
  -2  14   9        167.74        154.59        16.18 o                         
  -1  14   9        104.63        125.01        10.99 o                         
   0  14   9         63.62         75.07         7.60 o                         
   1  14   9        762.54        763.48        29.83 o                         
   2  14   9       1823.48       1804.21        37.15 o                         
   3  14   9        159.62        138.47        15.28 o                         
  -4  15   9         17.64         18.17         7.26 o                         
  -3  15   9         20.90         16.98         6.67 o                         
  -2  15   9         85.06         86.68        10.10 o                         
  -1  15   9        262.04        287.54        15.70 o                         
   0  15   9       1071.10        965.19        21.53 o                         
   1  15   9        634.42        616.85        19.66 o                         
   2  15   9        413.03        379.57        21.43 o                         
   3  15   9        144.58        160.29        19.05 o                         
  -3  16   9         78.48        102.41        11.57 o                         
  -2  16   9          3.23         21.33         7.05 o                         
  -1  16   9          0.36          7.07         5.59 o                         
   0  16   9        603.02        583.39        18.96 o                         
   1  16   9        333.69        334.53        14.88 o                         
   2  16   9       1351.81       1377.40        37.67 o                         
   3  16   9        370.42        390.16        23.73 o                         
  -3  17   9          2.62          6.78         6.40 o                         
  -2  17   9        296.08        253.26        20.35 o                         
  -1  17   9        495.68        480.60        21.38 o                         
   0  17   9         36.80         58.19         7.93 o                         
   1  17   9        826.08        847.38        35.11 o                         
   2  17   9        748.70        705.88        34.13 o                         
   3  17   9        181.00        156.31        17.14 o                         
  -3  18   9        318.19        354.91        21.10 o                         
  -2  18   9       2132.27       2143.04        55.42 o                         
  -1  18   9         44.93         34.88        10.47 o                         
   0  18   9       6126.10       6050.82        81.86 o                         
   1  18   9       1324.41       1330.60        31.30 o                         
   2  18   9         44.96         69.79        14.75 o                         
   3  18   9         34.05         43.82        14.71 o                         
  -3  19   9        310.71        338.68        21.31 o                         
  -2  19   9        175.26        205.10        16.26 o                         
  -1  19   9       3659.66       3565.87        72.34 o                         
   0  19   9       1540.76       1527.45        40.64 o                         
   1  19   9        238.71        253.06        19.32 o                         
   2  19   9       1904.89       1980.55        60.32 o                         
  -3  20   9         92.46        109.53        16.99 o                         
  -2  20   9        244.15        307.25        19.90 o                         
  -1  20   9          0.24         26.26         8.62 o                         
   0  20   9        224.53        201.14        18.17 o                         
   1  20   9        914.89        924.06        27.16 o                         
   2  20   9        238.39        282.89        31.44 o                         
  -2  21   9         32.39         43.47         8.82 o                         
  -1  21   9         57.53         74.19        12.45 o                         
   0  21   9        102.21        137.56        22.77 o                         
   1  21   9          5.46         20.78         7.61 o                         
   2  21   9        199.35        239.08        64.84 o                         
  -2  22   9          3.66          8.02         6.80 o                         
  -1  22   9        112.52        127.80        18.59 o                         
   0  22   9         13.84         10.53        13.12 o                         
   1  22   9        331.16        370.13        20.54 o                         
   2  22   9         58.71         60.10        24.10 o                         
  -1  23   9         44.98         31.19        10.64 o                         
   0  23   9          0.46         17.45         9.04 o                         
   1  23   9         13.13         20.91         9.38 o                         
  -1  24   9         10.04         11.58        11.40 o                         
   0  24   9          3.86          7.68        12.59 o                         
  -5   0  10         34.32         93.60        16.76 o                         
  -4   0  10        109.54        174.18        25.00 o                         
  -3   0  10        862.74        745.32        60.25 o                         
  -2   0  10       3665.36       3539.59        53.72 o                         
  -1   0  10      14600.41      15142.95       173.75 o                         
   0   0  10      21075.83      21443.27       237.53 o                         
   1   0  10        875.22        876.32        38.72 o                         
   2   0  10        652.42        579.25        25.22 o                         
   3   0  10        763.75        781.09        33.21 o                         
   4   0  10        863.89        758.31        36.45 o                         
  -5   1  10        180.84        231.41        19.77 o                         
  -4   1  10        234.69        195.39        14.44 o                         
  -3   1  10        120.34        164.45        27.07 o                         
  -2   1  10       2130.97       2056.07        25.94 o                         
  -1   1  10       6014.33       6006.88        55.04 o                         
   0   1  10       1848.53       2029.70        23.34 o                         
   1   1  10       9257.69       9722.50       106.48 o                         
   2   1  10       2596.97       2256.72        41.82 o                         
   3   1  10        569.14        438.95        18.62 o                         
   4   1  10         67.52        106.88        13.11 o                         
  -5   2  10          4.59          7.96         7.86 o                         
  -4   2  10        363.89        308.35        17.25 o                         
  -3   2  10       2295.66       2307.32        50.19 o                         
  -2   2  10         14.65         12.45         6.60 o                         
  -1   2  10          3.20          7.01         2.88 o                         
   0   2  10       3713.19       3567.08        35.56 o                         
   1   2  10      17028.92      16881.49       150.01 o                         
   2   2  10        407.59        380.24        15.42 o                         
   3   2  10       4020.08       3938.47        60.42 o                         
   4   2  10        462.61        498.80        30.86 o                         
  -5   3  10          0.16          9.95         7.51 o                         
  -4   3  10          0.06          8.58         6.02 o                         
  -3   3  10         24.25         40.28         7.24 o                         
  -2   3  10        150.09        178.52        18.59 o                         
  -1   3  10        430.95        407.12         9.59 o                         
   0   3  10       2230.03       2297.76        25.82 o                         
   1   3  10        304.48        251.38         6.87 o                         
   2   3  10       2173.94       2046.59        36.97 o                         
   3   3  10        481.90        510.28        20.01 o                         
   4   3  10        200.52        194.88        16.40 o                         
  -4   4  10          0.27          5.34         7.38 o                         
  -3   4  10        836.75        720.58        18.23 o                         
  -2   4  10       1097.14       1085.25        20.76 o                         
  -1   4  10         39.03         29.46         3.72 o                         
   0   4  10        274.01        195.82         6.71 o                         
   1   4  10        526.63        588.50        10.93 o                         
   2   4  10         36.62         57.29         9.81 o                         
   3   4  10          0.02         10.67         6.50 o                         
   4   4  10         77.78         90.68        11.64 o                         
  -4   5  10         13.13         28.25        10.26 o                         
  -3   5  10       1087.93       1081.89        22.86 o                         
  -2   5  10        448.08        461.92        13.62 o                         
  -1   5  10        209.63        192.56         7.18 o                         
   0   5  10          5.10         14.49         3.01 o                         
   1   5  10       1697.82       1976.01        23.94 o                         
   2   5  10       2005.19       1878.10        42.37 o                         
   3   5  10       1384.90       1358.89        34.07 o                         
   4   5  10        186.60        191.76        17.29 o                         
  -4   6  10        125.40        109.66        13.57 o                         
  -3   6  10         35.90         29.93         6.49 o                         
  -2   6  10          5.08          1.15         4.12 o                         
  -1   6  10         58.57         88.46         6.16 o                         
   0   6  10        155.04        166.05         7.80 o                         
   1   6  10       5664.68       5385.16        51.41 o                         
   2   6  10        180.38        178.85        12.31 o                         
   3   6  10       3223.94       3186.43        53.39 o                         
   4   6  10        269.32        285.12        18.76 o                         
  -4   7  10        387.99        336.74        21.53 o                         
  -3   7  10        364.97        438.79        28.08 o                         
  -2   7  10       4934.10       4573.25       108.16 o                         
  -1   7  10       1637.78       1475.09        20.17 o                         
   0   7  10       2824.01       2831.06        31.69 o                         
   1   7  10       3827.01       3768.95        39.84 o                         
   2   7  10       8741.48       8647.46       144.65 o                         
   3   7  10         10.98         -5.08         7.84 o                         
   4   7  10        273.13        327.90        32.71 o                         
  -4   8  10         16.30         40.35         9.23 o                         
  -3   8  10       3696.12       3592.13        55.33 o                         
  -2   8  10       3093.12       3032.87        52.43 o                         
  -1   8  10      12105.11      12959.41       108.68 o                         
   0   8  10      28473.56      28399.67       222.44 o                         
   1   8  10         53.37         54.28         5.50 o                         
   2   8  10       1816.27       1967.18        36.98 o                         
   3   8  10        881.39        908.68        26.34 o                         
   4   8  10        724.27        674.97        25.97 o                         
  -4   9  10        183.09        157.70        22.74 o                         
  -3   9  10          0.59         13.63         5.41 o                         
  -2   9  10       2126.16       2070.28        47.29 o                         
  -1   9  10       5353.32       5431.30        59.31 o                         
   0   9  10       2055.49       2161.92        27.25 o                         
   1   9  10       4155.24       4080.56        43.66 o                         
   2   9  10        750.75        697.12        21.57 o                         
   3   9  10        114.40         86.31        10.36 o                         
   4   9  10        330.48        427.32        22.49 o                         
  -4  10  10          4.80         15.90         7.54 o                         
  -3  10  10         23.81         29.77         6.44 o                         
  -2  10  10        282.11        266.66        14.71 o                         
  -1  10  10        354.72        351.43        14.61 o                         
   0  10  10         14.79         15.59         4.94 o                         
   1  10  10        805.13        789.35        15.93 o                         
   2  10  10        221.85        218.77        18.35 o                         
   3  10  10        214.86        212.52        15.25 o                         
   4  10  10         93.00        114.20        21.71 o                         
  -4  11  10          0.96         20.28         7.08 o                         
  -3  11  10         17.42         23.23         6.43 o                         
  -2  11  10         15.70          1.20         5.16 o                         
  -1  11  10        916.40        794.12        21.15 o                         
   0  11  10        942.77        959.00        42.37 o                         
   1  11  10        154.87        155.97         8.64 o                         
   2  11  10       1952.68       2029.21        45.07 o                         
   3  11  10         35.25         67.85         9.80 o                         
   4  11  10          3.11         12.42         8.97 o                         
  -4  12  10         79.21         88.71        11.07 o                         
  -3  12  10         65.47         24.68         6.91 o                         
  -2  12  10          5.46         -5.96         3.98 o                         
  -1  12  10        446.94        486.42        17.02 o                         
   0  12  10        748.81        679.57        14.79 o                         
   1  12  10         36.21         41.08         5.54 o                         
   2  12  10        755.01        788.47        23.49 o                         
   3  12  10         21.21         30.88         9.87 o                         
   4  12  10          8.06         -5.28        25.22 o                         
  -4  13  10        108.80        103.60        11.94 o                         
  -3  13  10          4.12         -5.20         5.25 o                         
  -2  13  10        643.15        688.52        22.07 o                         
  -1  13  10        513.27        516.24        24.77 o                         
   0  13  10        403.15        424.54        14.36 o                         
   1  13  10          2.42          2.91         4.14 o                         
   2  13  10       1788.18       1867.65        37.85 o                         
   3  13  10         50.32         46.75        10.61 o                         
  -4  14  10        512.16        482.42        29.71 o                         
  -3  14  10        447.81        507.46        22.33 o                         
  -2  14  10        243.28        202.01        14.44 o                         
  -1  14  10        212.17        192.97        13.45 o                         
   0  14  10       3572.06       3410.34        93.82 o                         
   1  14  10       1886.46       1797.60        63.30 o                         
   2  14  10          1.66          7.77         7.02 o                         
   3  14  10       2597.26       2628.25        70.14 o                         
  -3  15  10        182.93        191.65        15.66 o                         
  -2  15  10        929.19        841.74        25.32 o                         
  -1  15  10          9.10         17.66         6.19 o                         
   0  15  10        722.26        735.95        27.70 o                         
   1  15  10       1333.54       1286.76        26.14 o                         
   2  15  10       3979.36       3988.15        71.90 o                         
   3  15  10        107.99        110.27        15.44 o                         
  -3  16  10        418.96        448.34        22.34 o                         
  -2  16  10        204.90        239.68        17.32 o                         
  -1  16  10        765.19        721.65        22.79 o                         
   0  16  10       2355.50       2375.37        37.48 o                         
   1  16  10          1.66          2.03         4.78 o                         
   2  16  10        742.60        787.43        28.55 o                         
   3  16  10         89.16        111.10        16.65 o                         
  -3  17  10         10.59         15.22         6.94 o                         
  -2  17  10        714.08        820.24        26.21 o                         
  -1  17  10       2882.43       3006.29        63.47 o                         
   0  17  10        964.00        928.28        29.47 o                         
   1  17  10        947.14       1000.44        24.01 o                         
   2  17  10         63.61         95.44        20.84 o                         
   3  17  10        164.45        163.88        17.69 o                         
  -3  18  10        129.63        154.90        14.63 o                         
  -2  18  10        225.55        276.07        18.41 o                         
  -1  18  10        386.44        422.84        20.41 o                         
   0  18  10       1885.56       1813.91        47.30 o                         
   1  18  10        318.83        347.48        17.98 o                         
   2  18  10          7.07         15.24        10.85 o                         
   3  18  10        201.97        240.31        20.88 o                         
  -3  19  10         16.83         18.43         9.21 o                         
  -2  19  10        135.03        130.57        13.37 o                         
  -1  19  10        137.03        137.11        13.18 o                         
   0  19  10        494.05        503.80        21.29 o                         
   1  19  10          1.01         -5.94         6.40 o                         
   2  19  10        124.48        131.36        28.26 o                         
  -2  20  10        333.60        346.73        22.06 o                         
  -1  20  10        417.08        416.24        22.16 o                         
   0  20  10       2862.99       2771.74        58.72 o                         
   1  20  10          0.65         -4.92         6.24 o                         
   2  20  10        247.66        263.82        26.86 o                         
  -2  21  10        274.26        287.17        19.58 o                         
  -1  21  10        261.40        296.54        18.84 o                         
   0  21  10          2.97         11.94         8.57 o                         
   1  21  10        203.59        214.68        16.07 o                         
   2  21  10        326.49        434.36        61.40 o                         
  -2  22  10         10.49         24.56         8.57 o                         
  -1  22  10          1.22          8.70         8.68 o                         
   0  22  10        134.55        172.69        17.51 o                         
   1  22  10        615.94        652.84        29.47 o                         
  -1  23  10        706.47        730.90        31.89 o                         
   0  23  10         46.30         52.13        11.83 o                         
   1  23  10        676.05        660.66        30.33 o                         
   0  24  10        472.82        506.70        31.83 o                         
  -4   1  11          7.54         51.03        10.35 o                         
  -3   1  11        313.63        307.83        15.76 o                         
  -2   1  11        274.30        248.98         9.01 o                         
  -1   1  11       1099.50       1235.45        18.30 o                         
   0   1  11       6814.60       7196.52        63.67 o                         
   1   1  11         82.21        106.59        11.08 o                         
   2   1  11        434.18        461.27        16.46 o                         
   3   1  11        232.39        297.68        16.80 o                         
   4   1  11         21.26         22.27         7.84 o                         
  -4   2  11        222.87        166.60        13.62 o                         
  -3   2  11        632.17        530.34        18.83 o                         
  -2   2  11         80.67         57.04         6.41 o                         
  -1   2  11      12891.69      13406.22       111.05 o                         
   0   2  11       6842.54       6626.42        59.54 o                         
   1   2  11       5169.30       5211.48        65.65 o                         
   2   2  11       1388.24       1466.92        30.39 o                         
   3   2  11        203.87        202.49        14.49 o                         
   4   2  11        116.15        113.21        14.69 o                         
  -4   3  11          0.91         10.26         6.68 o                         
  -3   3  11        854.17        843.66        23.19 o                         
  -2   3  11       3150.81       3134.43        58.68 o                         
  -1   3  11       5992.40       5860.46        54.95 o                         
   0   3  11        721.56        743.96        12.99 o                         
   1   3  11      15075.78      15221.82       137.78 o                         
   2   3  11       2333.34       2161.19        38.60 o                         
   3   3  11         72.42         75.62        10.16 o                         
   4   3  11        925.89        988.00        30.23 o                         
  -4   4  11        610.82        689.32        35.80 o                         
  -3   4  11        249.03        248.73        15.27 o                         
  -2   4  11        918.16       1004.01        20.43 o                         
  -1   4  11        293.73        253.65         8.34 o                         
   0   4  11        311.02        262.11         7.84 o                         
   1   4  11       5581.91       5465.18        57.84 o                         
   2   4  11       3277.26       3161.63        65.83 o                         
   3   4  11       6456.30       6174.49        84.37 o                         
   4   4  11         93.24        103.29        12.22 o                         
  -4   5  11          0.73          2.91         6.62 o                         
  -3   5  11        685.28        711.94        18.89 o                         
  -2   5  11       1576.63       1475.18        51.78 o                         
  -1   5  11         34.56         34.32         4.20 o                         
   0   5  11         82.47        116.48         6.08 o                         
   1   5  11       3107.59       3076.24        33.40 o                         
   2   5  11        732.93        676.00        24.72 o                         
   3   5  11        846.33        827.95        25.82 o                         
   4   5  11        486.98        506.17        29.29 o                         
  -4   6  11        240.27        205.88        17.79 o                         
  -3   6  11        391.16        370.97        20.61 o                         
  -2   6  11        203.69        196.43        10.53 o                         
  -1   6  11       2206.85       2050.87        28.03 o                         
   0   6  11       3659.44       3760.82        39.16 o                         
   1   6  11        864.61        785.48        14.28 o                         
   2   6  11        650.38        730.38        21.38 o                         
   3   6  11        444.06        401.12        19.50 o                         
   4   6  11         74.94         71.98        12.09 o                         
  -4   7  11         58.67         58.04        10.43 o                         
  -3   7  11         12.14         14.45         8.35 o                         
  -2   7  11       1202.28       1300.81        24.30 o                         
  -1   7  11       1046.77        942.40        15.89 o                         
   0   7  11       2158.07       2238.19        27.54 o                         
   1   7  11        736.40        839.24        15.32 o                         
   2   7  11        543.39        468.56        17.59 o                         
   3   7  11         35.07         34.38         7.94 o                         
   4   7  11        153.04        160.07        15.03 o                         
  -4   8  11        177.31        181.14        29.85 o                         
  -3   8  11        562.58        497.21        19.36 o                         
  -2   8  11         41.64         49.96         7.59 o                         
  -1   8  11        113.47        133.91         8.43 o                         
   0   8  11       1237.24       1198.61        18.98 o                         
   1   8  11          6.49          7.14         3.57 o                         
   2   8  11        690.69        701.94        21.44 o                         
   3   8  11        958.08        904.70        26.97 o                         
   4   8  11         10.40         24.03         8.52 o                         
  -4   9  11        100.63         75.02        11.74 o                         
  -3   9  11         11.49         25.04         6.98 o                         
  -2   9  11       3036.78       2768.29        46.46 o                         
  -1   9  11        383.94        357.64        12.28 o                         
   0   9  11       1542.75       1594.86        22.89 o                         
   1   9  11       1809.13       1753.85        25.04 o                         
   2   9  11       1207.35       1059.87        26.91 o                         
   3   9  11         11.50         14.36         6.77 o                         
   4   9  11        295.55        315.41        20.53 o                         
  -4  10  11         55.15         58.44        11.08 o                         
  -3  10  11       1690.61       1510.87        37.80 o                         
  -2  10  11         38.33         34.30         7.00 o                         
  -1  10  11       5996.62       5524.14        77.68 o                         
   0  10  11        772.74        721.19        14.80 o                         
   1  10  11        131.23        107.46         7.99 o                         
   2  10  11        999.46        999.22        26.37 o                         
   3  10  11        214.33        214.38        15.57 o                         
   4  10  11         40.32         35.28         9.10 o                         
  -4  11  11          7.92          3.72         7.21 o                         
  -3  11  11         95.22         91.12        17.29 o                         
  -2  11  11        641.89        704.66        26.59 o                         
  -1  11  11        899.21        872.37        33.31 o                         
   0  11  11       6507.88       6427.03        62.57 o                         
   1  11  11       4297.88       4090.03       127.78 o                         
   2  11  11         75.24         63.46         9.32 o                         
   3  11  11        187.42        196.09        19.77 o                         
   4  11  11        372.09        410.53        26.12 o                         
  -4  12  11        777.34        804.70        34.31 o                         
  -3  12  11         73.21         91.28        10.64 o                         
  -2  12  11        814.28        822.02        33.33 o                         
  -1  12  11        835.54        792.16        22.18 o                         
   0  12  11       3512.79       3492.60        44.86 o                         
   1  12  11       1754.73       1753.28        29.30 o                         
   2  12  11        695.65        730.43        22.98 o                         
   3  12  11       2067.25       2005.78        43.09 o                         
  -4  13  11        122.25        120.15        14.67 o                         
  -3  13  11        148.00        187.47        14.91 o                         
  -2  13  11       2074.37       1995.50        39.73 o                         
  -1  13  11        760.68        746.79        21.88 o                         
   0  13  11        702.16        699.48        20.59 o                         
   1  13  11       1679.15       1616.18        26.10 o                         
   2  13  11       2878.25       2867.49        69.41 o                         
   3  13  11         58.60         70.25        12.62 o                         
  -4  14  11         79.34         92.89        11.62 o                         
  -3  14  11          0.75         -1.84         5.38 o                         
  -2  14  11          0.34         15.90         6.04 o                         
  -1  14  11         55.89         52.38        10.84 o                         
   0  14  11        573.27        665.65        17.82 o                         
   1  14  11         21.95         46.74         6.40 o                         
   2  14  11       1030.83       1007.44        28.30 o                         
   3  14  11         84.56         84.77        15.97 o                         
  -3  15  11         79.65         97.32        11.58 o                         
  -2  15  11          6.30         14.90         7.75 o                         
  -1  15  11         56.82         76.17        10.23 o                         
   0  15  11        778.35        808.76        23.36 o                         
   1  15  11        225.84        220.95        16.34 o                         
   2  15  11       1618.13       1614.11        36.56 o                         
   3  15  11         15.52         16.65         9.78 o                         
  -3  16  11         80.54         85.45        11.03 o                         
  -2  16  11        136.10        116.37        12.17 o                         
  -1  16  11         63.57        101.10        10.94 o                         
   0  16  11        188.85        182.66        13.61 o                         
   1  16  11        606.88        603.87        18.29 o                         
   2  16  11         73.25         83.17        12.63 o                         
   3  16  11        105.44        152.66        21.62 o                         
  -3  17  11        410.24        433.00        42.12 o                         
  -2  17  11        592.30        535.21        23.51 o                         
  -1  17  11          1.40          8.60         6.20 o                         
   0  17  11       1170.26       1111.11        28.91 o                         
   1  17  11       1224.64       1148.91        29.01 o                         
   2  17  11         36.60         23.57        12.04 o                         
   3  17  11         56.16         75.11        16.88 o                         
  -3  18  11        405.83        378.65        22.13 o                         
  -2  18  11         96.94        109.60        12.56 o                         
  -1  18  11       2635.34       2611.67        48.91 o                         
   0  18  11        524.33        562.46        21.77 o                         
   1  18  11         78.52         70.52        10.53 o                         
   2  18  11        402.63        411.25        30.47 o                         
  -3  19  11        122.04        123.28        17.77 o                         
  -2  19  11       1106.38       1167.55        40.96 o                         
  -1  19  11       1324.00       1404.92        34.96 o                         
   0  19  11       1010.08        948.65        27.95 o                         
   1  19  11       2004.56       2052.44        41.39 o                         
   2  19  11        399.53        436.08        31.78 o                         
  -2  20  11          1.03         13.82         7.03 o                         
  -1  20  11        204.90        290.97        18.79 o                         
   0  20  11        968.09        978.23        33.17 o                         
   1  20  11         21.23         27.83         8.22 o                         
   2  20  11        284.26        337.68        29.63 o                         
  -2  21  11          0.00         -5.56         6.90 o                         
  -1  21  11        196.51        203.47        16.64 o                         
   0  21  11         62.80         77.34        16.06 o                         
   1  21  11        273.63        358.45        28.70 o                         
  -1  22  11         67.68         75.19        13.17 o                         
   0  22  11          9.00         40.13        11.30 o                         
   1  22  11        177.07        202.43        45.92 o                         
  -1  23  11         77.97        110.28        15.64 o                         
   0  23  11          0.50         17.42        10.43 o                         
  -4   0  12        198.14        103.92        15.93 o                         
  -3   0  12        100.00        117.18        15.96 o                         
  -2   0  12       4157.30       4146.65        63.01 o                         
  -1   0  12       5349.63       5397.00        73.79 o                         
   0   0  12        476.31        546.51        16.00 o                         
   1   0  12      12525.97      12583.74       192.06 o                         
   2   0  12       2556.00       2653.68        62.60 o                         
   3   0  12          4.05         -4.87         8.00 o                         
   4   0  12         30.69         27.59        12.00 o                         
  -4   1  12         16.93         25.78         7.59 o                         
  -3   1  12       1066.83        957.18        29.18 o                         
  -2   1  12       2249.75       2103.02        31.51 o                         
  -1   1  12        669.12        692.15        16.99 o                         
   0   1  12       4034.32       3838.54        39.10 o                         
   1   1  12        894.09        819.29        20.75 o                         
   2   1  12         78.64         62.85         8.18 o                         
   3   1  12        625.02        627.52        21.87 o                         
   4   1  12        695.07        685.81        26.03 o                         
  -4   2  12        475.55        608.36        22.14 o                         
  -3   2  12         29.59         33.31         9.41 o                         
  -2   2  12        467.44        536.39        14.83 o                         
  -1   2  12       4634.30       4815.88        47.80 o                         
   0   2  12       2804.11       2914.90        32.09 o                         
   1   2  12          7.37         10.53         4.92 o                         
   2   2  12       2604.82       2551.81        43.54 o                         
   3   2  12        724.97        776.30        24.57 o                         
   4   2  12         24.93         44.58        10.56 o                         
  -4   3  12          9.35         10.21         7.08 o                         
  -3   3  12         11.91          2.55         5.86 o                         
  -2   3  12         82.23        120.41         8.88 o                         
  -1   3  12        235.48        257.87         8.87 o                         
   0   3  12         14.92         19.14         3.44 o                         
   1   3  12       6960.82       6733.94        81.62 o                         
   2   3  12        203.89        216.00        13.44 o                         
   3   3  12        734.72        774.17        24.79 o                         
   4   3  12         51.27         59.01        10.18 o                         
  -4   4  12        147.79        136.88        14.86 o                         
  -3   4  12        691.99        690.27        21.93 o                         
  -2   4  12         20.21         10.06         4.77 o                         
  -1   4  12       1124.57       1027.03        17.03 o                         
   0   4  12         42.80         43.59         4.32 o                         
   1   4  12        434.24        440.41        17.35 o                         
   2   4  12          2.09          1.59         4.82 o                         
   3   4  12          0.10         10.17         6.79 o                         
   4   4  12         40.01         37.19         9.10 o                         
  -4   5  12         50.05         52.66         9.44 o                         
  -3   5  12         25.72         15.61         8.00 o                         
  -2   5  12          2.95         12.74         4.78 o                         
  -1   5  12        395.79        427.80        10.88 o                         
   0   5  12          0.79          2.72         2.69 o                         
   1   5  12       8696.31       8418.48        97.90 o                         
   2   5  12         70.08         85.56        11.01 o                         
   3   5  12       2469.50       2337.44        45.53 o                         
   4   5  12        128.92        143.20        14.76 o                         
  -4   6  12        158.44        194.77        17.68 o                         
  -3   6  12        532.41        574.00        19.76 o                         
  -2   6  12        987.87        929.86        20.49 o                         
  -1   6  12        151.04        183.76         7.88 o                         
   0   6  12       1427.39       1500.12        21.44 o                         
   1   6  12         18.80         29.75         6.31 o                         
   2   6  12       1543.60       1650.62        34.33 o                         
   3   6  12        322.63        327.51        19.96 o                         
   4   6  12        128.37        144.87        18.13 o                         
  -4   7  12         34.13         52.89        10.66 o                         
  -3   7  12        599.10        617.05        20.99 o                         
  -2   7  12       1049.14        972.45        21.13 o                         
  -1   7  12        532.03        448.76        13.12 o                         
   0   7  12       6268.33       6008.62        64.83 o                         
   1   7  12       3191.79       2921.78        68.12 o                         
   2   7  12          0.40          0.86         5.26 o                         
   3   7  12        560.08        537.69        22.48 o                         
   4   7  12        709.48        647.93        26.59 o                         
  -4   8  12        239.08        190.85        26.02 o                         
  -3   8  12        404.21        348.90        18.01 o                         
  -2   8  12       1751.90       1594.13        53.40 o                         
  -1   8  12       7942.06       8139.60        91.32 o                         
   0   8  12        109.23         85.48         6.55 o                         
   1   8  12       1960.57       1975.35        35.71 o                         
   2   8  12       2317.94       2303.93        42.36 o                         
   3   8  12        863.68        746.28        24.93 o                         
   4   8  12          0.05         17.20        10.56 o                         
  -4   9  12        674.32        701.01        28.60 o                         
  -3   9  12       1556.17       1421.94        33.40 o                         
  -2   9  12        893.95        962.81        24.86 o                         
  -1   9  12        917.86        860.21        19.34 o                         
   0   9  12       6973.02       6882.33       109.66 o                         
   1   9  12        330.84        354.16        17.76 o                         
   2   9  12         32.33         26.14         7.14 o                         
   3   9  12        121.49        134.90        13.08 o                         
   4   9  12        287.56        314.24        20.96 o                         
  -4  10  12         69.28         34.05         9.46 o                         
  -3  10  12         10.32          9.68         6.40 o                         
  -2  10  12        157.22        192.91        13.47 o                         
  -1  10  12        578.79        639.38        21.85 o                         
   0  10  12         61.09         48.17         5.44 o                         
   1  10  12        490.17        469.67        28.18 o                         
   2  10  12        645.04        658.73        21.58 o                         
   3  10  12        237.63        262.32        17.43 o                         
  -4  11  12         16.48         19.64        14.71 o                         
  -3  11  12         13.98         32.98         8.39 o                         
  -2  11  12         22.20         26.97         6.78 o                         
  -1  11  12        763.02        774.18        21.76 o                         
   0  11  12         41.96         17.87         4.37 o                         
   1  11  12       1908.65       1864.29        30.67 o                         
   2  11  12          3.52          1.84         5.46 o                         
   3  11  12        202.34        223.07        22.35 o                         
  -4  12  12         94.47        102.41        15.59 o                         
  -3  12  12         54.44         74.44        10.72 o                         
  -2  12  12         48.04         42.80         7.82 o                         
  -1  12  12        672.35        630.17        20.10 o                         
   0  12  12       2154.03       2181.97        46.13 o                         
   1  12  12       2406.91       2416.50        36.69 o                         
   2  12  12        100.96        116.50        11.62 o                         
   3  12  12          0.30         17.57         7.92 o                         
  -4  13  12         59.70         81.47        11.37 o                         
  -3  13  12        277.54        203.76        18.13 o                         
  -2  13  12         96.70         92.49        10.52 o                         
  -1  13  12        314.63        359.55        17.10 o                         
   0  13  12        187.38        157.17        10.20 o                         
   1  13  12       1375.65       1282.12        25.58 o                         
   2  13  12        129.17        167.41        16.26 o                         
   3  13  12        288.09        300.93        19.15 o                         
  -3  14  12         10.85          3.90         6.40 o                         
  -2  14  12        462.49        426.84        20.09 o                         
  -1  14  12        861.61        844.38        29.93 o                         
   0  14  12       2370.48       2538.53        38.26 o                         
   1  14  12          7.72         -3.89         5.26 o                         
   2  14  12       5541.56       5469.03        89.78 o                         
   3  14  12       1101.74       1111.33        41.05 o                         
  -3  15  12        302.52        305.19        19.40 o                         
  -2  15  12        295.81        342.27        30.02 o                         
  -1  15  12        103.45         89.89        13.82 o                         
   0  15  12       2519.70       2471.82        44.10 o                         
   1  15  12       2533.00       2351.50        49.83 o                         
   2  15  12         64.22         44.28         8.82 o                         
   3  15  12        613.44        682.06        29.19 o                         
  -3  16  12         10.99         36.23         9.72 o                         
  -2  16  12        964.63        954.10        28.50 o                         
  -1  16  12       1470.09       1320.84        32.15 o                         
   0  16  12        127.14        119.98        11.71 o                         
   1  16  12        607.41        603.31        20.84 o                         
   2  16  12        394.83        462.79        45.08 o                         
   3  16  12         51.71         54.25        11.98 o                         
  -3  17  12        214.64        192.90        17.82 o                         
  -2  17  12        107.71        139.31        13.94 o                         
  -1  17  12         61.77         73.11        10.04 o                         
   0  17  12       1113.05       1093.56        29.02 o                         
   1  17  12        471.69        593.05        21.52 o                         
   2  17  12          0.74         -2.63        10.56 o                         
  -3  18  12         77.64        154.16        19.55 o                         
  -2  18  12        214.43        246.31        17.88 o                         
  -1  18  12        804.92        928.29        37.27 o                         
   0  18  12        248.69        290.36        17.50 o                         
   1  18  12        210.76        228.86        18.16 o                         
   2  18  12         28.73         77.96        16.03 o                         
  -2  19  12          3.37          8.08         8.47 o                         
  -1  19  12         61.34         46.64         9.59 o                         
   0  19  12         91.53         95.41        13.47 o                         
   1  19  12          9.81          4.59         9.53 o                         
   2  19  12        102.72        130.18        20.94 o                         
  -2  20  12        293.06        273.96        21.83 o                         
  -1  20  12       1242.17       1292.87        52.25 o                         
   0  20  12          0.51         -2.60         7.71 o                         
   1  20  12        454.28        375.66        44.29 o                         
   2  20  12         30.99         41.95        14.62 o                         
  -2  21  12         43.89         57.80        10.26 o                         
  -1  21  12         40.99         35.07         8.39 o                         
   0  21  12        776.65        690.94        28.49 o                         
   1  21  12        102.12        114.63        28.08 o                         
  -1  22  12          1.60         -7.10        15.90 o                         
   0  22  12        317.08        387.17        24.74 o                         
   1  22  12         33.66         19.97        18.82 o                         
  -4   1  13         53.49         44.39         8.69 o                         
  -3   1  13        354.99        319.41        18.44 o                         
  -2   1  13        197.69        128.02         9.16 o                         
  -1   1  13       6280.72       6285.15        59.76 o                         
   0   1  13       2166.38       1928.96        26.72 o                         
   1   1  13       4390.09       4059.19       129.75 o                         
   2   1  13       1589.16       1529.47        32.62 o                         
   3   1  13        184.47        210.78        15.76 o                         
   4   1  13          2.42          2.31         6.88 o                         
  -4   2  13         12.51          6.91         6.50 o                         
  -3   2  13          2.18          0.63         6.22 o                         
  -2   2  13       3301.49       3237.86        43.00 o                         
  -1   2  13        202.73        195.16        10.81 o                         
   0   2  13       1200.66       1099.15        17.50 o                         
   1   2  13        830.59        790.37        21.18 o                         
   2   2  13       1349.49       1146.66        28.03 o                         
   3   2  13         95.57         64.64        15.66 o                         
   4   2  13        131.98        167.35        15.72 o                         
  -4   3  13        226.38        259.66        19.94 o                         
  -3   3  13        937.56        917.19        25.31 o                         
  -2   3  13        466.83        498.73        15.17 o                         
  -1   3  13       1191.20       1165.98        18.88 o                         
   0   3  13       8860.98       9241.30        81.21 o                         
   1   3  13       3310.34       3141.71        95.64 o                         
   2   3  13         44.04         64.59         9.05 o                         
   3   3  13       2263.31       2318.66        45.94 o                         
   4   3  13        568.86        563.57        25.80 o                         
  -4   4  13         21.92         43.55        10.03 o                         
  -3   4  13        307.36        292.65        16.33 o                         
  -2   4  13          9.86          7.69         5.03 o                         
  -1   4  13        821.07        833.35        15.70 o                         
   0   4  13       1328.92       1357.09        19.94 o                         
   1   4  13       6175.90       6162.29        90.51 o                         
   2   4  13       6472.55       6392.16        84.15 o                         
   3   4  13         70.72         69.46        10.75 o                         
   4   4  13        634.93        667.48        27.39 o                         
  -4   5  13        239.24        281.53        20.86 o                         
  -3   5  13        122.53        144.15        16.10 o                         
  -2   5  13        527.04        557.56        16.23 o                         
  -1   5  13       1024.55        945.59        16.84 o                         
   0   5  13       1590.34       1650.60        22.87 o                         
   1   5  13        771.53        785.77        33.53 o                         
   2   5  13       3754.13       3687.87        63.61 o                         
   3   5  13       1544.30       1581.81        37.28 o                         
   4   5  13         85.08         79.52        11.80 o                         
  -4   6  13         20.25         16.18         8.23 o                         
  -3   6  13        115.39        149.87        16.92 o                         
  -2   6  13       1962.78       1998.95        32.31 o                         
  -1   6  13        957.12        993.94        22.90 o                         
   0   6  13       2339.39       2321.30        29.02 o                         
   1   6  13        703.98        722.66        20.49 o                         
   2   6  13        271.81        261.16        15.98 o                         
   3   6  13        105.27         78.21        12.43 o                         
   4   6  13        116.94        134.50        14.44 o                         
  -4   7  13          0.07          6.18         7.64 o                         
  -3   7  13        108.13        102.75        10.93 o                         
  -2   7  13        407.03        472.46        17.80 o                         
  -1   7  13        825.01        846.26        18.57 o                         
   0   7  13        156.90        145.42         7.72 o                         
   1   7  13       1457.36       1342.07        28.68 o                         
   2   7  13         51.34         38.38         7.75 o                         
   3   7  13          4.43          9.09         6.76 o                         
   4   7  13        137.04        151.23        15.53 o                         
  -4   8  13          2.11          4.59         7.42 o                         
  -3   8  13         61.67         85.97        10.07 o                         
  -2   8  13        140.08        108.31        10.46 o                         
  -1   8  13         12.24         23.34         5.79 o                         
   0   8  13        130.13        149.03         7.92 o                         
   1   8  13        100.86        118.54        10.36 o                         
   2   8  13       1168.29       1085.86        28.31 o                         
   3   8  13          0.75         -0.17         6.01 o                         
  -4   9  13         50.30         47.88        10.87 o                         
  -3   9  13        615.76        528.09        20.87 o                         
  -2   9  13        414.86        485.28        18.53 o                         
  -1   9  13        558.86        487.71        17.26 o                         
   0   9  13       1600.78       1471.64        22.69 o                         
   1   9  13        136.67        140.93        11.37 o                         
   2   9  13         42.54         49.98         8.18 o                         
   3   9  13         18.21         18.77         7.17 o                         
  -4  10  13          0.96          0.18         7.07 o                         
  -3  10  13        203.30        175.20        14.37 o                         
  -2  10  13       1490.40       1546.97        33.47 o                         
  -1  10  13       1476.13       1365.30        29.56 o                         
   0  10  13       1439.85       1365.92        22.15 o                         
   1  10  13       4166.33       4080.48        59.80 o                         
   2  10  13          0.32          9.46         7.43 o                         
   3  10  13          6.62          8.80         7.19 o                         
  -4  11  13        201.72        255.10        27.75 o                         
  -3  11  13        455.40        452.59        21.16 o                         
  -2  11  13        120.86        125.90        11.82 o                         
  -1  11  13       5774.73       5639.01        74.54 o                         
   0  11  13        454.02        447.75        13.68 o                         
   1  11  13        870.23        716.36        21.89 o                         
   2  11  13        290.63        294.14        17.20 o                         
   3  11  13       1242.26       1201.76        55.68 o                         
  -4  12  13          2.25          3.44        10.14 o                         
  -3  12  13        169.94        152.80        14.00 o                         
  -2  12  13        171.13        188.51        14.16 o                         
  -1  12  13       1658.12       1701.01        34.83 o                         
   0  12  13        317.49        385.54        14.01 o                         
   1  12  13       3652.09       3434.43        72.89 o                         
   2  12  13       2908.84       2933.22        75.37 o                         
   3  12  13          1.60          9.07         8.46 o                         
  -3  13  13         66.32        106.31        11.63 o                         
  -2  13  13         31.66         42.98         8.30 o                         
  -1  13  13        264.11        270.24        15.67 o                         
   0  13  13       1192.73       1309.20        25.51 o                         
   1  13  13       5551.36       5365.88        74.39 o                         
   2  13  13        327.86        314.76        18.26 o                         
   3  13  13        865.34        837.20        28.23 o                         
  -3  14  13         48.99         87.02        11.34 o                         
  -2  14  13         20.40         37.81         8.25 o                         
  -1  14  13         18.25         10.80         6.24 o                         
   0  14  13        297.38        316.02        16.37 o                         
   1  14  13        236.51        235.41        18.24 o                         
   2  14  13        189.76        204.74        15.93 o                         
   3  14  13          3.01         10.38         9.07 o                         
  -3  15  13         58.43         72.89        10.78 o                         
  -2  15  13         62.52         63.17        18.87 o                         
  -1  15  13       1290.11       1267.75        60.53 o                         
   0  15  13         36.23         27.36         7.48 o                         
   1  15  13       1149.67       1178.83        35.35 o                         
   2  15  13         16.62         12.45         6.57 o                         
   3  15  13          2.76         10.50         9.03 o                         
  -3  16  13        119.70        119.94        13.55 o                         
  -2  16  13         30.98         51.15         9.63 o                         
  -1  16  13         11.94         25.89         7.84 o                         
   0  16  13         86.14        127.32        12.12 o                         
   1  16  13          1.51          1.29         9.86 o                         
   2  16  13        426.14        408.92        29.67 o                         
  -3  17  13        110.83        105.76        13.28 o                         
  -2  17  13        126.74        103.02        12.71 o                         
  -1  17  13       1631.74       1390.25        46.03 o                         
   0  17  13        415.29        453.95        20.59 o                         
   1  17  13          5.74          8.27         7.43 o                         
   2  17  13        287.85        244.93        25.09 o                         
  -2  18  13        625.29        655.17        30.34 o                         
  -1  18  13        830.98        969.95        29.08 o                         
   0  18  13        229.07        233.25        16.39 o                         
   1  18  13       1674.88       1673.72        80.69 o                         
   2  18  13         28.04         28.07        11.35 o                         
  -2  19  13         69.54         96.26        11.93 o                         
  -1  19  13        655.41        670.42        24.88 o                         
   0  19  13        411.88        455.26        21.62 o                         
   1  19  13         39.36         97.26        27.21 o                         
   2  19  13         21.21         30.68        19.68 o                         
  -2  20  13        211.98        255.06        18.82 o                         
  -1  20  13         74.13        113.24        13.10 o                         
   0  20  13          8.61         -4.86         7.93 o                         
   1  20  13        162.69        179.83        34.45 o                         
  -1  21  13         11.94         19.82         7.97 o                         
   0  21  13       1219.68       1286.18        39.66 o                         
   1  21  13        126.13        223.76        37.20 o                         
   0  22  13         70.63         63.47        12.35 o                         
  -4   0  14        334.56        370.62        39.37 o                         
  -3   0  14        603.18        505.31        27.78 o                         
  -2   0  14       4739.03       5005.23       127.29 o                         
  -1   0  14         14.51         10.75         5.43 o                         
   0   0  14      16102.13      16237.68       189.47 o                         
   1   0  14         75.58         87.30        13.10 o                         
   2   0  14        558.87        614.80        63.18 o                         
   3   0  14         88.48         94.54        16.27 o                         
   4   0  14        665.73        751.78        39.06 o                         
  -4   1  14        164.48        147.58        13.50 o                         
  -3   1  14        215.22        206.99        14.79 o                         
  -2   1  14        633.77        570.55        19.09 o                         
  -1   1  14       2218.66       2152.85        28.25 o                         
   0   1  14         34.29         47.10         5.21 o                         
   1   1  14        373.41        272.98        14.22 o                         
   2   1  14       1577.08       1564.30        33.91 o                         
   3   1  14        923.30        788.36        25.80 o                         
   4   1  14          2.06         -1.00         6.97 o                         
  -4   2  14         21.06         15.67         7.91 o                         
  -3   2  14        294.42        307.86        17.15 o                         
  -2   2  14        130.35        130.63         9.63 o                         
  -1   2  14        210.41        241.29         9.50 o                         
   0   2  14        130.98        120.34         7.35 o                         
   1   2  14       5559.54       5470.42        71.98 o                         
   2   2  14       1133.91       1088.45        27.82 o                         
   3   2  14        421.61        457.51        23.03 o                         
   4   2  14        299.63        260.94        19.26 o                         
  -4   3  14         20.70         57.86        11.20 o                         
  -3   3  14         11.02         18.45         7.38 o                         
  -2   3  14         86.28         81.33         8.13 o                         
  -1   3  14        161.80        137.69         7.71 o                         
   0   3  14       1924.23       1993.98        46.35 o                         
   1   3  14        478.25        466.24        16.91 o                         
   2   3  14        556.86        535.98        19.59 o                         
   3   3  14        215.49        254.75        17.45 o                         
   4   3  14          8.71         21.04         8.48 o                         
  -4   4  14         85.09         78.36        11.65 o                         
  -3   4  14         12.92         27.41         8.00 o                         
  -2   4  14        259.70        281.93        13.06 o                         
  -1   4  14          8.10         15.38         3.94 o                         
   0   4  14        288.12        318.49         9.87 o                         
   1   4  14          0.35         -3.25         4.12 o                         
   2   4  14         68.19         55.61         8.67 o                         
   3   4  14         47.25         53.13         9.50 o                         
   4   4  14          9.31          9.19         7.33 o                         
  -4   5  14         27.65         48.07        19.27 o                         
  -3   5  14          0.70          8.02         7.44 o                         
  -2   5  14          0.99          7.22         5.16 o                         
  -1   5  14        115.12        112.88         8.57 o                         
   0   5  14        857.57        922.28        16.62 o                         
   1   5  14         41.51         46.41        10.97 o                         
   2   5  14       1079.24       1005.63        27.29 o                         
   3   5  14        498.95        563.87        23.25 o                         
  -4   6  14        148.90        145.09        16.03 o                         
  -3   6  14        680.29        713.23        27.14 o                         
  -2   6  14         14.45         33.31         7.50 o                         
  -1   6  14          2.16          8.41         5.30 o                         
   0   6  14        708.45        666.31        14.26 o                         
   1   6  14       4003.52       3848.48        61.30 o                         
   2   6  14       1455.47       1384.85        32.78 o                         
   3   6  14        605.53        644.49        24.81 o                         
  -4   7  14        113.65        116.74        15.12 o                         
  -3   7  14         85.16         60.00        12.09 o                         
  -2   7  14        600.32        550.47        29.45 o                         
  -1   7  14       1298.42       1252.78        23.71 o                         
   0   7  14       1374.74       1358.16        24.55 o                         
   1   7  14         14.09         39.24         6.98 o                         
   2   7  14       4072.75       3834.93        68.45 o                         
   3   7  14        478.82        451.15        22.33 o                         
  -4   8  14        138.33         96.29        14.19 o                         
  -3   8  14        167.52        148.78        13.31 o                         
  -2   8  14       2799.09       2893.32        73.39 o                         
  -1   8  14         68.05         91.02         8.19 o                         
   0   8  14       3451.93       3273.67        38.29 o                         
   1   8  14        694.82        680.57        20.89 o                         
   2   8  14         81.39         79.66        10.20 o                         
   3   8  14          3.50         11.68         6.99 o                         
  -4   9  14        241.32        186.07        17.95 o                         
  -3   9  14         42.99         41.41         8.23 o                         
  -2   9  14        133.57        151.22        12.78 o                         
  -1   9  14       5498.60       5588.67        72.93 o                         
   0   9  14       1301.48       1351.29        22.17 o                         
   1   9  14       1961.18       1895.47        36.95 o                         
   2   9  14         37.77         58.27         9.14 o                         
   3   9  14        429.62        414.07        22.52 o                         
  -4  10  14         19.39         30.28         9.42 o                         
  -3  10  14        252.95        290.04        17.97 o                         
  -2  10  14        102.63        114.93        11.37 o                         
  -1  10  14         74.95         69.33         9.03 o                         
   0  10  14        140.77        139.43         9.38 o                         
   1  10  14        370.40        396.50        17.97 o                         
   2  10  14          0.67         -5.88         5.17 o                         
   3  10  14        445.33        442.11        22.75 o                         
  -4  11  14          0.16         15.74         8.68 o                         
  -3  11  14          0.30          3.92         8.26 o                         
  -2  11  14        104.65        105.38        11.15 o                         
  -1  11  14        684.99        611.61        20.28 o                         
   0  11  14         53.78         91.95         8.25 o                         
   1  11  14        735.43        731.73        32.86 o                         
   2  11  14        539.85        559.51        22.94 o                         
   3  11  14         63.37         97.02        12.44 o                         
  -3  12  14        100.31         54.71         8.82 o                         
  -2  12  14         88.08         80.71        10.19 o                         
  -1  12  14        809.49        740.07        23.31 o                         
   0  12  14        366.12        305.83        15.52 o                         
   1  12  14        115.86        111.05        12.54 o                         
   2  12  14        332.85        362.29        19.42 o                         
   3  12  14        128.66        146.94        15.00 o                         
  -3  13  14         15.07          0.55         6.15 o                         
  -2  13  14          2.76          9.69         6.41 o                         
  -1  13  14        410.43        453.27        19.59 o                         
   0  13  14       1080.17       1143.68        27.87 o                         
   1  13  14         80.90        101.83        11.02 o                         
   2  13  14        612.42        573.66        23.40 o                         
   3  13  14        358.91        383.11        22.28 o                         
  -3  14  14        289.22        314.53        19.88 o                         
  -2  14  14        296.73        326.34        18.96 o                         
  -1  14  14        557.89        651.71        21.82 o                         
   0  14  14        165.40        175.97        13.40 o                         
   1  14  14       1103.23       1065.60        33.44 o                         
   2  14  14        514.26        545.86        31.19 o                         
   3  14  14         40.87         24.34        11.40 o                         
  -3  15  14         40.24         32.03         8.35 o                         
  -2  15  14         79.08         60.76        10.00 o                         
  -1  15  14         52.87         59.75         9.37 o                         
   0  15  14       1149.01       1240.03        30.33 o                         
   1  15  14         84.18        114.90        13.86 o                         
   2  15  14       1558.70       1527.63        52.25 o                         
  -3  16  14        332.21        313.79        20.39 o                         
  -2  16  14        327.06        348.34        20.06 o                         
  -1  16  14        661.66        527.62        22.46 o                         
   0  16  14       1139.76       1149.39        29.85 o                         
   1  16  14        645.55        650.81        34.22 o                         
   2  16  14          2.73         15.63        10.39 o                         
  -2  17  14          5.23         22.63         8.28 o                         
  -1  17  14       1748.88       1740.98        51.08 o                         
   0  17  14          7.97          4.57         8.10 o                         
   1  17  14        769.57        729.88        28.83 o                         
   2  17  14         18.68         31.69        17.73 o                         
  -2  18  14        263.00        319.45        23.69 o                         
  -1  18  14        309.59        345.59        20.17 o                         
   0  18  14         70.41         93.15        11.43 o                         
   1  18  14         78.16        126.84        20.39 o                         
   2  18  14        144.66        164.53        22.30 o                         
  -2  19  14         17.03         23.38         8.82 o                         
  -1  19  14        264.42        273.36        18.55 o                         
   0  19  14         74.66         97.46        11.93 o                         
   1  19  14        189.01        201.69        34.88 o                         
  -1  20  14         21.41         46.64        12.16 o                         
   0  20  14        117.41        100.93        21.08 o                         
   1  20  14         39.65         43.71        22.29 o                         
  -1  21  14        338.80        335.20        21.10 o                         
   0  21  14         41.87         66.96        12.51 o                         
  -4   1  15         52.46         38.83         9.60 o                         
  -3   1  15        165.12        179.81        14.37 o                         
  -2   1  15       2810.96       2837.84        46.57 o                         
  -1   1  15        452.34        396.62        11.74 o                         
   0   1  15       6590.75       6595.50        67.75 o                         
   1   1  15        445.02        474.91        17.52 o                         
   2   1  15        130.73        148.96        12.93 o                         
   3   1  15         77.54         57.73        10.14 o                         
  -4   2  15         39.03         37.17        11.28 o                         
  -3   2  15        126.70        117.02        12.65 o                         
  -2   2  15        357.59        409.06        17.26 o                         
  -1   2  15        899.00        799.61        19.14 o                         
   0   2  15       4720.99       4474.08        79.54 o                         
   1   2  15         16.86         32.50         6.81 o                         
   2   2  15        441.05        395.15        19.08 o                         
   3   2  15         79.16         60.96         9.93 o                         
  -4   3  15          6.56         -5.63        11.17 o                         
  -3   3  15          4.29         -5.06         6.24 o                         
  -2   3  15         93.99         80.67         8.65 o                         
  -1   3  15        936.04       1010.63        19.41 o                         
   0   3  15       1296.80       1400.33        21.40 o                         
   1   3  15        102.29         88.29         9.59 o                         
   2   3  15       1662.06       1679.32        36.55 o                         
   3   3  15        266.28        323.08        27.49 o                         
  -4   4  15         37.37         55.83        12.21 o                         
  -3   4  15        633.86        739.10        27.62 o                         
  -2   4  15        210.68        215.93        12.20 o                         
  -1   4  15        134.22        112.05         8.73 o                         
   0   4  15       1258.85       1294.14        20.56 o                         
   1   4  15       2038.02       2018.08        37.93 o                         
   2   4  15         45.15         24.51         7.57 o                         
   3   4  15       1617.53       1623.18        39.03 o                         
  -4   5  15          7.22         23.92         9.94 o                         
  -3   5  15        302.33        339.04        31.37 o                         
  -2   5  15       1461.06       1321.92        29.77 o                         
  -1   5  15       1022.51       1056.12        21.80 o                         
   0   5  15        478.62        586.34        13.45 o                         
   1   5  15       3018.78       2875.78        51.40 o                         
   2   5  15       4385.63       4205.06        86.36 o                         
   3   5  15          1.49         14.01         7.33 o                         
  -4   6  15         58.39         50.62        11.77 o                         
  -3   6  15        239.12        212.03        17.96 o                         
  -2   6  15         37.62         74.06         8.33 o                         
  -1   6  15         14.04          4.09         6.08 o                         
   0   6  15       1344.84       1340.83        21.56 o                         
   1   6  15        539.55        609.54        20.05 o                         
   2   6  15          2.04         11.40         6.92 o                         
   3   6  15        113.08        111.78        12.73 o                         
  -4   7  15         78.85         53.54        15.84 o                         
  -3   7  15         89.63         82.27        13.04 o                         
  -2   7  15         51.23         85.89        10.09 o                         
  -1   7  15        357.42        355.57        19.59 o                         
   0   7  15        207.13        214.04         9.52 o                         
   1   7  15         89.34         99.62        10.43 o                         
   2   7  15        814.93        690.81        23.12 o                         
   3   7  15        104.51         97.74        12.20 o                         
  -4   8  15         26.28         18.46         9.96 o                         
  -3   8  15         38.25         24.83        10.06 o                         
  -2   8  15          8.70          8.17         5.70 o                         
  -1   8  15       1247.33       1333.59        25.54 o                         
   0   8  15        307.46        307.77        11.16 o                         
   1   8  15         11.95         16.74         6.01 o                         
   2   8  15        265.63        221.55        15.93 o                         
   3   8  15         35.45         35.99         8.75 o                         
  -4   9  15         40.09         39.44        10.26 o                         
  -3   9  15         55.41         70.25        18.26 o                         
  -2   9  15        232.90        210.63        14.49 o                         
  -1   9  15          3.01         11.85         6.10 o                         
   0   9  15         62.91         54.16         6.18 o                         
   1   9  15        257.49        247.72        15.01 o                         
   2   9  15         43.90         35.93        10.54 o                         
   3   9  15        281.66        260.40        18.91 o                         
  -3  10  15         79.67         72.47        10.41 o                         
  -2  10  15        243.52        276.07        16.47 o                         
  -1  10  15       2595.48       2377.81        42.17 o                         
   0  10  15       2030.71       1929.15        28.32 o                         
   1  10  15        111.40        143.40        12.36 o                         
   2  10  15         92.35         70.31        10.22 o                         
   3  10  15        274.30        277.43        19.55 o                         
  -3  11  15        197.97        164.82        15.11 o                         
  -2  11  15       1125.05       1043.62        28.24 o                         
  -1  11  15       1169.72       1283.04        30.07 o                         
   0  11  15         14.54          0.91         5.37 o                         
   1  11  15       2704.98       2491.94        45.48 o                         
   2  11  15        829.10        926.19        27.87 o                         
   3  11  15          0.98          7.00         7.73 o                         
  -3  12  15        218.35        297.70        18.92 o                         
  -2  12  15        172.78        241.21        16.33 o                         
  -1  12  15         36.82         31.32         8.24 o                         
   0  12  15       2299.51       2326.99        41.48 o                         
   1  12  15       2159.55       2336.08        51.45 o                         
   2  12  15         14.51          8.06         6.98 o                         
   3  12  15        567.38        643.70        38.31 o                         
  -3  13  15          0.15         10.01         6.66 o                         
  -2  13  15         28.42         21.45         7.06 o                         
  -1  13  15         77.57        110.60        11.31 o                         
   0  13  15        993.09       1058.99        50.29 o                         
   1  13  15          2.09         -3.14        10.53 o                         
   2  13  15       1511.62       1539.04        37.72 o                         
   3  13  15        201.42        243.62        18.55 o                         
  -3  14  15         60.31         66.31        10.59 o                         
  -2  14  15          3.37         13.23         7.19 o                         
  -1  14  15         94.92        107.18        11.74 o                         
   0  14  15        276.96        351.15        17.59 o                         
   1  14  15         28.70         35.24         9.39 o                         
   2  14  15        121.59        113.40        13.08 o                         
  -3  15  15         30.85         28.80        12.83 o                         
  -2  15  15        233.22        309.20        19.04 o                         
  -1  15  15        243.31        292.81        17.69 o                         
   0  15  15        314.41        337.20        17.76 o                         
   1  15  15        164.68        177.00        18.54 o                         
   2  15  15        125.13        116.34        15.49 o                         
  -2  16  15         19.65         21.82         8.36 o                         
  -1  16  15         16.58         37.19         8.39 o                         
   0  16  15        173.51        115.67        14.04 o                         
   1  16  15        584.17        580.41        27.56 o                         
   2  16  15         67.13         45.58        12.38 o                         
  -2  17  15        636.35        605.21        26.07 o                         
  -1  17  15        242.30        271.33        18.05 o                         
   0  17  15         38.50         27.84         9.79 o                         
   1  17  15       1196.59       1076.26        54.71 o                         
   2  17  15        399.58        442.29        46.60 o                         
  -2  18  15        212.07        249.65        18.90 o                         
  -1  18  15        709.69        637.58        25.06 o                         
   0  18  15        265.71        282.69        21.38 o                         
   1  18  15         57.16         62.89        15.81 o                         
  -1  19  15        688.17        806.06        27.67 o                         
   0  19  15          9.49          9.24         9.27 o                         
   1  19  15        288.43        256.47        39.73 o                         
  -1  20  15          1.17          2.28         7.04 o                         
   0  20  15        418.44        471.39        27.12 o                         
  -4   0  16        400.90        356.32        29.61 o                         
  -3   0  16        343.93        278.78        30.21 o                         
  -2   0  16       1235.73       1086.31        38.33 o                         
  -1   0  16       5250.45       5034.08        87.87 o                         
   0   0  16          2.44          6.34         8.08 o                         
   1   0  16          3.83        138.95        25.84 o                         
   2   0  16        242.54        255.80        23.25 o                         
   3   0  16        924.22        809.66        38.75 o                         
  -4   1  16         61.83         62.96        12.74 o                         
  -3   1  16        105.14         80.32        11.14 o                         
  -2   1  16        835.31        865.27        24.12 o                         
  -1   1  16        980.28       1104.12        21.41 o                         
   0   1  16       1761.63       1567.43        40.35 o                         
   1   1  16       1938.13       1857.07        36.92 o                         
   2   1  16          5.50          8.33         6.05 o                         
   3   1  16          0.01         -5.76         5.82 o                         
  -4   2  16          0.19          3.82         8.58 o                         
  -3   2  16          4.00         22.92         8.45 o                         
  -2   2  16         48.73         57.10         9.92 o                         
  -1   2  16        279.05        299.04        11.20 o                         
   0   2  16       1879.06       1941.07        36.22 o                         
   1   2  16         36.60         56.06         8.71 o                         
   2   2  16        623.20        561.30        21.72 o                         
   3   2  16        373.62        405.62        22.13 o                         
  -4   3  16         22.96         13.98         9.57 o                         
  -3   3  16          1.02          4.80         7.32 o                         
  -2   3  16        147.18        170.65        13.01 o                         
  -1   3  16         15.05          0.44         4.60 o                         
   0   3  16       2052.87       1943.21        35.98 o                         
   1   3  16        727.29        703.53        27.58 o                         
   2   3  16       2391.30       2315.91        45.02 o                         
   3   3  16        206.86        215.06        17.24 o                         
  -4   4  16          5.97         29.82        10.43 o                         
  -3   4  16          0.04         16.28         8.77 o                         
  -2   4  16         16.07         24.57         6.12 o                         
  -1   4  16          4.89          4.64         5.17 o                         
   0   4  16         70.17         75.49         8.90 o                         
   1   4  16         30.86         35.80         7.44 o                         
   2   4  16        176.13        139.91        13.16 o                         
   3   4  16         13.78         18.07         7.93 o                         
  -4   5  16          6.68         15.29         9.04 o                         
  -3   5  16         18.64         33.31        10.58 o                         
  -2   5  16          2.23          8.84         9.18 o                         
  -1   5  16       1486.97       1607.14        28.17 o                         
   0   5  16        660.55        655.23        20.12 o                         
   1   5  16       1532.82       1428.30        31.93 o                         
   2   5  16        860.32        950.98        27.79 o                         
   3   5  16        279.86        305.68        20.06 o                         
  -4   6  16        118.99        162.71        18.31 o                         
  -3   6  16         75.50        104.18        14.12 o                         
  -2   6  16        168.34        126.57        11.81 o                         
  -1   6  16        324.03        259.80        20.05 o                         
   0   6  16       1810.51       1928.81        58.16 o                         
   1   6  16        450.36        572.72        20.00 o                         
   2   6  16       1631.95       1543.31        36.36 o                         
   3   6  16       1100.91       1176.79        34.13 o                         
  -4   7  16          8.08         12.29        16.23 o                         
  -3   7  16         87.61        103.64        14.32 o                         
  -2   7  16        598.91        619.32        21.28 o                         
  -1   7  16         72.15        115.79         9.12 o                         
   0   7  16       1018.18        895.49        23.61 o                         
   1   7  16       3104.02       3044.61        51.01 o                         
   2   7  16        110.65        123.30        12.83 o                         
   3   7  16          0.40          2.01         7.28 o                         
  -3   8  16        171.26        170.91        17.64 o                         
  -2   8  16        134.98        101.08        11.15 o                         
  -1   8  16        707.11        625.57        20.45 o                         
   0   8  16          3.10          4.95         5.44 o                         
   1   8  16         21.82         45.45         8.18 o                         
   2   8  16          1.20          0.31         5.69 o                         
   3   8  16        410.11        397.99        32.47 o                         
  -3   9  16        122.69         88.84        13.50 o                         
  -2   9  16       1207.18       1250.43        30.83 o                         
  -1   9  16         45.03         19.40         6.93 o                         
   0   9  16       3813.31       3421.37       118.19 o                         
   1   9  16        224.43        267.06        16.05 o                         
   2   9  16        220.81        221.51        20.19 o                         
   3   9  16          9.73          9.93         8.61 o                         
  -3  10  16          2.96         24.88         9.54 o                         
  -2  10  16          0.02          6.24         6.42 o                         
  -1  10  16        290.42        368.21        17.36 o                         
   0  10  16       1150.11       1181.48        33.94 o                         
   1  10  16         98.44         72.60         9.83 o                         
   2  10  16        542.26        600.01        23.51 o                         
   3  10  16        231.04        297.50        25.89 o                         
  -3  11  16          0.15         20.68         8.15 o                         
  -2  11  16         40.11         23.25         7.52 o                         
  -1  11  16         12.29         20.49         6.79 o                         
   0  11  16        693.59        718.80        83.33 o                         
   1  11  16        611.87        673.11        23.12 o                         
   2  11  16        321.79        354.89        20.39 o                         
   3  11  16         73.76         88.16        12.43 o                         
  -3  12  16         35.55         48.69        13.67 o                         
  -2  12  16        122.29         85.90        10.82 o                         
  -1  12  16        787.72        743.75        23.22 o                         
   0  12  16         10.66         23.06        11.76 o                         
   1  12  16        235.83        224.37        15.68 o                         
   2  12  16          1.94         11.12         8.05 o                         
  -3  13  16         17.68         23.56         7.77 o                         
  -2  13  16        100.21         92.87        11.67 o                         
  -1  13  16         68.18         92.40        10.84 o                         
   0  13  16          2.73         20.25        11.31 o                         
   1  13  16        891.12        854.33        30.57 o                         
   2  13  16        300.06        310.43        19.95 o                         
  -3  14  16         31.43         32.30        12.76 o                         
  -2  14  16          5.39         24.05        10.39 o                         
  -1  14  16         26.89         45.74         8.57 o                         
   0  14  16        695.55        761.68        37.38 o                         
   1  14  16        549.36        637.16        28.21 o                         
   2  14  16        700.95        627.01        24.87 o                         
  -2  15  16        405.53        460.52        22.59 o                         
  -1  15  16        269.44        400.71        20.31 o                         
   0  15  16         88.06         85.27        20.37 o                         
   1  15  16        994.96        954.07        33.55 o                         
   2  15  16        258.16        273.78        30.79 o                         
  -2  16  16        243.54        213.25        17.13 o                         
  -1  16  16       1100.20       1145.37        44.75 o                         
   0  16  16        580.94        654.91        36.76 o                         
   1  16  16        390.06        273.95        28.25 o                         
   2  16  16        385.09        372.79        25.64 o                         
  -2  17  16        161.16        203.51        16.81 o                         
  -1  17  16          8.54         -1.83         7.01 o                         
   0  17  16        317.04        338.37        47.76 o                         
   1  17  16         27.15         55.21        32.28 o                         
  -1  18  16         63.83        122.41        13.55 o                         
   0  18  16          1.28          9.55        10.00 o                         
   1  18  16         22.19         54.39        14.84 o                         
  -1  19  16        188.11        196.36        16.45 o                         
   0  19  16         14.96         27.60        13.21 o                         
  -4   1  17          2.31         11.71         9.40 o                         
  -3   1  17        546.66        450.60        21.27 o                         
  -2   1  17        389.68        435.55        31.51 o                         
  -1   1  17        787.35        732.11        16.67 o                         
   0   1  17       2677.70       2416.99        47.94 o                         
   1   1  17        802.83        762.72        35.93 o                         
   2   1  17        176.27        165.63        13.97 o                         
   3   1  17         62.40         67.29        10.52 o                         
  -4   2  17         91.32         77.74        14.04 o                         
  -3   2  17         61.68         73.34        10.98 o                         
  -2   2  17        295.11        281.26        16.06 o                         
  -1   2  17        826.00        862.37        20.13 o                         
   0   2  17        602.11        551.80        23.99 o                         
   1   2  17        421.23        402.98        18.54 o                         
   2   2  17          8.93          7.02         6.06 o                         
   3   2  17        207.72        216.82        20.74 o                         
  -4   3  17          2.75          7.11         9.42 o                         
  -3   3  17          6.48         11.59         7.97 o                         
  -2   3  17         13.68         27.50         7.62 o                         
  -1   3  17          1.07         18.76         6.03 o                         
   0   3  17        400.82        371.48        27.44 o                         
   1   3  17        286.04        333.02        17.24 o                         
   2   3  17        263.54        322.71        18.80 o                         
   3   3  17        159.05        152.87        15.81 o                         
  -4   4  17         80.16        103.83        15.61 o                         
  -3   4  17         42.64         16.28         9.31 o                         
  -2   4  17         57.03         25.24         7.87 o                         
  -1   4  17        281.37        343.40        13.95 o                         
   0   4  17       5036.05       5207.75       149.61 o                         
   1   4  17        309.99        231.68        15.02 o                         
   2   4  17       3790.54       3725.67        62.31 o                         
   3   4  17        142.52        167.78        15.93 o                         
  -3   5  17        431.27        475.24        25.35 o                         
  -2   5  17        528.09        597.83        18.51 o                         
  -1   5  17         62.69         34.25         6.44 o                         
   0   5  17        780.91        768.37        22.37 o                         
   1   5  17       2686.10       2776.18        51.41 o                         
   2   5  17         52.01         27.59         7.91 o                         
   3   5  17       1107.10       1085.01        33.15 o                         
  -3   6  17         64.48         59.08        12.41 o                         
  -2   6  17        194.56        219.46        14.90 o                         
  -1   6  17        715.26        707.18        18.71 o                         
   0   6  17        717.10        545.65        26.90 o                         
   1   6  17         53.27         61.24         9.29 o                         
   2   6  17          0.99          4.29         6.01 o                         
   3   6  17        105.57        128.22        20.63 o                         
  -3   7  17          2.54         13.77         9.11 o                         
  -2   7  17         83.12        109.32        13.80 o                         
  -1   7  17         30.12         31.65         6.46 o                         
   0   7  17         33.84         31.89         7.36 o                         
   1   7  17       1618.12       1452.30        33.44 o                         
   2   7  17         18.04         20.21         7.49 o                         
   3   7  17        219.85        214.69        17.98 o                         
  -3   8  17          6.66         13.14         9.43 o                         
  -2   8  17         19.21         26.01         7.45 o                         
  -1   8  17        264.77        215.93        13.95 o                         
   0   8  17        138.07        155.24        12.38 o                         
   1   8  17         22.28         31.75         7.81 o                         
   2   8  17         10.16         12.41         7.10 o                         
   3   8  17         42.33         59.06        11.57 o                         
  -3   9  17         12.03         -8.30         7.54 o                         
  -2   9  17          4.29         10.39         5.99 o                         
  -1   9  17         23.04          7.34         5.91 o                         
   0   9  17         14.93         17.70         7.60 o                         
   1   9  17         14.03         11.42         6.27 o                         
   2   9  17         22.03         26.21         8.17 o                         
   3   9  17          0.16          7.70         7.55 o                         
  -3  10  17         18.81         33.05        10.04 o                         
  -2  10  17       1236.15       1123.99        30.22 o                         
  -1  10  17        978.10        996.55        41.90 o                         
   0  10  17        370.43        301.94        26.30 o                         
   1  10  17       1038.85        856.63        26.01 o                         
   2  10  17        137.17        156.41        14.65 o                         
  -3  11  17        376.23        449.53        26.73 o                         
  -2  11  17        662.59        727.95        35.15 o                         
  -1  11  17         44.15         20.73         7.03 o                         
   0  11  17       1856.79       1786.47        57.63 o                         
   1  11  17        114.22        167.54        13.88 o                         
   2  11  17        126.12        177.77        15.74 o                         
  -3  12  17         55.37         90.73        18.66 o                         
  -2  12  17          0.82         13.88         7.32 o                         
  -1  12  17        477.57        512.55        20.58 o                         
   0  12  17        463.07        571.19        35.05 o                         
   1  12  17        136.94        103.26        13.64 o                         
   2  12  17       1235.39       1238.62        34.38 o                         
  -3  13  17         18.33         20.53         8.07 o                         
  -2  13  17        174.21        149.40        14.82 o                         
  -1  13  17        304.96        415.40        19.94 o                         
   0  13  17        301.98        281.02        26.94 o                         
   1  13  17       1602.76       1741.58        52.02 o                         
   2  13  17          1.64         14.42         7.88 o                         
  -2  14  17         96.36        132.36        13.12 o                         
  -1  14  17        111.49        170.62        14.29 o                         
   0  14  17         63.92         97.20        20.44 o                         
   1  14  17         12.79          7.32        17.18 o                         
   2  14  17         39.09         58.07        11.67 o                         
  -2  15  17        187.12        171.44        15.29 o                         
  -1  15  17        169.43        177.79        15.22 o                         
   0  15  17        489.27        498.30        34.97 o                         
   1  15  17        203.10        194.61        27.10 o                         
  -2  16  17         43.43         61.35        10.96 o                         
  -1  16  17         49.13         28.24         9.04 o                         
   0  16  17        110.92        149.94        21.36 o                         
   1  16  17          3.87          3.30        10.86 o                         
  -1  17  17         32.89          9.25         8.42 o                         
   0  17  17        737.18        678.05        40.90 o                         
   1  17  17        106.73        126.07        21.26 o                         
  -1  18  17         93.42        129.23        15.81 o                         
   0  18  17         42.37        109.11        18.56 o                         
  -3   0  18        115.21         50.94        26.67 o                         
  -2   0  18        813.33        881.11        35.98 o                         
  -1   0  18       1325.14       1425.32        34.52 o                         
   0   0  18       1133.49        894.90        43.60 o                         
   1   0  18       1314.66       1150.74        41.75 o                         
   2   0  18         88.11         92.66        36.62 o                         
   3   0  18         57.53         79.03        16.32 o                         
  -3   1  18        309.80        296.07        18.72 o                         
  -2   1  18         11.69          2.65         6.70 o                         
  -1   1  18        791.41        683.77        18.22 o                         
   0   1  18        114.61        174.54        13.04 o                         
   1   1  18          0.44          7.33         5.72 o                         
   2   1  18          7.23         -8.48         5.65 o                         
   3   1  18        307.40        294.91        20.47 o                         
  -3   2  18         14.52         26.46         8.82 o                         
  -2   2  18         97.60         87.62        10.61 o                         
  -1   2  18          1.52         -0.60         4.96 o                         
   0   2  18        258.07        308.60        16.15 o                         
   1   2  18        491.62        447.79        19.56 o                         
   2   2  18        711.13        734.63        25.11 o                         
   3   2  18         28.16         28.73         8.37 o                         
  -3   3  18         15.54          4.60         8.67 o                         
  -2   3  18         51.03         83.65        13.46 o                         
  -1   3  18        152.21        155.78        10.63 o                         
   0   3  18       1102.44       1217.43        29.27 o                         
   1   3  18        954.28        993.95        27.45 o                         
   2   3  18        249.35        229.50        16.66 o                         
   3   3  18         50.50         42.28         9.21 o                         
  -3   4  18          3.99          3.10         8.82 o                         
  -2   4  18          8.24         15.98         7.32 o                         
  -1   4  18        309.80        337.22        14.24 o                         
   0   4  18         55.86         74.92         9.23 o                         
   1   4  18         13.32         15.12         8.11 o                         
   2   4  18          1.86         10.13         6.69 o                         
   3   4  18          3.19         19.91         8.13 o                         
  -3   5  18         28.57         43.08        13.99 o                         
  -2   5  18          9.36         26.15         7.84 o                         
  -1   5  18         51.86         49.31         7.35 o                         
   0   5  18        445.00        489.76        18.70 o                         
   1   5  18         64.27         94.68        10.91 o                         
   2   5  18        208.57        190.45        15.75 o                         
   3   5  18         89.62        104.02        17.14 o                         
  -3   6  18         55.84         73.95        13.00 o                         
  -2   6  18         16.63         11.32         7.06 o                         
  -1   6  18        547.81        674.13        19.29 o                         
   0   6  18        290.83        389.31        17.85 o                         
   1   6  18       2117.14       1957.63        40.40 o                         
   2   6  18       1426.00       1503.24        37.29 o                         
   3   6  18         19.94         17.60         8.46 o                         
  -3   7  18        217.35        238.25        20.96 o                         
  -2   7  18          6.61         10.42         6.73 o                         
  -1   7  18       1193.54        956.03        26.03 o                         
   0   7  18        423.67        460.98        18.87 o                         
   1   7  18        508.12        629.29        22.24 o                         
   2   7  18        105.96         96.66        11.81 o                         
  -3   8  18         13.02         -1.81        11.20 o                         
  -2   8  18        361.14        412.36        26.21 o                         
  -1   8  18        366.51        484.75        18.86 o                         
   0   8  18        369.25        278.60        19.33 o                         
   1   8  18        140.11        127.39        12.49 o                         
   2   8  18          0.15          3.60         7.10 o                         
  -3   9  18        140.88        154.60        19.84 o                         
  -2   9  18         22.32         28.70         7.98 o                         
  -1   9  18        606.87        621.71        21.21 o                         
   0   9  18       1253.10       1248.67        37.55 o                         
   1   9  18        334.22        249.38        16.65 o                         
   2   9  18         46.91         36.71         8.99 o                         
  -3  10  18         33.46         42.38        10.80 o                         
  -2  10  18        474.96        466.72        21.79 o                         
  -1  10  18        258.77        268.98        16.11 o                         
   0  10  18        168.44        260.69        25.54 o                         
   1  10  18         17.74         38.52         8.02 o                         
   2  10  18        689.79        847.65        42.17 o                         
  -3  11  18          0.26         -5.91         7.99 o                         
  -2  11  18          7.74          6.70        13.52 o                         
  -1  11  18         42.76         34.06         8.03 o                         
   0  11  18         51.11        110.41        24.82 o                         
   1  11  18        633.55        659.04        24.64 o                         
   2  11  18         27.66         27.64         8.53 o                         
  -2  12  18        387.18        353.18        19.96 o                         
  -1  12  18          5.96          5.34         6.55 o                         
   0  12  18         75.14         70.21        15.64 o                         
   1  12  18          7.59          2.47         7.52 o                         
   2  12  18        159.80        165.92        15.50 o                         
  -2  13  18         12.97         44.86         9.68 o                         
  -1  13  18        129.26        112.42        12.24 o                         
   0  13  18        430.21        447.19        33.27 o                         
   1  13  18          6.42         31.54         9.38 o                         
   2  13  18         70.79         50.65        10.44 o                         
  -2  14  18         44.92         35.85         8.86 o                         
  -1  14  18        438.19        552.58        26.28 o                         
   0  14  18        111.85        153.29        20.79 o                         
   1  14  18        498.56        418.73        44.72 o                         
  -2  15  18          5.78         -0.72         6.24 o                         
  -1  15  18         47.67         51.91         9.45 o                         
   0  15  18        274.39        312.98        29.92 o                         
   1  15  18        677.60        805.05        41.96 o                         
  -1  16  18          0.81         27.07        12.61 o                         
   0  16  18        133.89        102.90        20.66 o                         
   1  16  18        240.63        273.03        29.54 o                         
  -1  17  18        162.46        182.28        16.76 o                         
   0  17  18        216.81        273.55        29.31 o                         
  -3   1  19        197.48        251.30        17.83 o                         
  -2   1  19        131.62        163.29        16.34 o                         
  -1   1  19       1116.36       1126.95        33.66 o                         
   0   1  19         35.77         50.15         8.16 o                         
   1   1  19        359.01        305.89        17.77 o                         
   2   1  19         58.87         48.59         9.46 o                         
  -3   2  19        166.76        116.72        13.39 o                         
  -2   2  19        502.29        569.28        21.58 o                         
  -1   2  19        542.18        427.41        22.26 o                         
   0   2  19        277.93        228.37        14.79 o                         
   1   2  19         69.48         51.86         9.01 o                         
   2   2  19         41.15         47.64        11.17 o                         
  -3   3  19         74.71         56.51        12.77 o                         
  -2   3  19          0.36         12.35         7.60 o                         
  -1   3  19          3.54          8.89         9.57 o                         
   0   3  19        123.63        205.48        14.33 o                         
   1   3  19         38.91          8.52         6.17 o                         
   2   3  19        706.34        688.92        25.08 o                         
  -3   4  19         48.84         74.46        19.00 o                         
  -2   4  19        385.29        453.71        20.31 o                         
  -1   4  19        222.73        331.36        34.78 o                         
   0   4  19        583.26        526.81        19.87 o                         
   1   4  19       2118.93       2207.77        44.33 o                         
   2   4  19        219.44        329.74        20.43 o                         
  -3   5  19         72.83         94.97        14.80 o                         
  -2   5  19         22.93         18.72        10.19 o                         
  -1   5  19        681.47        687.34        40.25 o                         
   0   5  19       1974.01       2206.01        42.33 o                         
   1   5  19         39.18         89.44        11.60 o                         
   2   5  19       1263.63       1202.57        33.68 o                         
  -3   6  19         16.82         19.89         9.98 o                         
  -2   6  19         82.93         78.71        19.43 o                         
  -1   6  19          0.57         18.22         6.92 o                         
   0   6  19        115.46        122.96        11.84 o                         
   1   6  19        343.63        342.11        18.99 o                         
   2   6  19          0.32          8.83         6.60 o                         
  -3   7  19         10.62         20.85        11.60 o                         
  -2   7  19        201.31        242.86        24.59 o                         
  -1   7  19        146.98        164.80        15.75 o                         
   0   7  19        984.57        950.50        45.76 o                         
   1   7  19        142.25        136.84        13.06 o                         
   2   7  19        356.48        319.90        22.25 o                         
  -3   8  19          4.87         -1.20        25.29 o                         
  -2   8  19          0.13          2.73         6.74 o                         
  -1   8  19         92.82        147.76        20.14 o                         
   0   8  19          6.13         27.64         9.19 o                         
   1   8  19        187.54        170.97        14.58 o                         
   2   8  19          1.15         -3.60         6.13 o                         
  -3   9  19         59.72         57.15        12.22 o                         
  -2   9  19         38.30         51.02         9.76 o                         
  -1   9  19          1.10          4.55         7.75 o                         
   0   9  19        134.22        110.69        14.05 o                         
   1   9  19         24.51         13.91         7.26 o                         
   2   9  19         91.49        115.28        13.69 o                         
  -2  10  19        487.19        531.79        22.86 o                         
  -1  10  19        308.19        244.62        19.34 o                         
   0  10  19        610.49        458.42        32.47 o                         
   1  10  19         35.02         27.78         7.80 o                         
   2  10  19         25.69         48.11         9.85 o                         
  -2  11  19         16.48          4.55         7.12 o                         
  -1  11  19        717.01        697.84        28.55 o                         
   0  11  19       1236.65       1359.83        51.56 o                         
   1  11  19         14.53          9.77         6.91 o                         
   2  11  19        944.62        947.92        30.81 o                         
  -2  12  19          0.62         13.46         7.35 o                         
  -1  12  19         45.33         93.08        18.66 o                         
   0  12  19        342.98        320.20        28.84 o                         
   1  12  19       1050.70       1141.24        37.20 o                         
  -2  13  19         17.92         19.20         8.33 o                         
  -1  13  19          5.39         16.30        11.43 o                         
   0  13  19          7.43         53.77        14.10 o                         
   1  13  19          0.09         15.86        17.84 o                         
  -2  14  19         39.36         34.67         9.11 o                         
  -1  14  19          5.86         29.07        12.73 o                         
   0  14  19         89.37        103.24        18.78 o                         
   1  14  19        400.19        509.93        37.36 o                         
  -1  15  19         20.21         54.18        15.05 o                         
   0  15  19         38.42         51.67        15.57 o                         
   1  15  19          2.51         20.19        12.78 o                         
  -1  16  19        128.33        219.13        26.68 o                         
   0  16  19          0.90         17.68        11.94 o                         
  -3   0  20        234.56        228.50        24.86 o                         
  -2   0  20        206.41        245.71        23.15 o                         
  -1   0  20       2123.93       1934.17        86.33 o                         
   0   0  20        321.24        302.84        24.44 o                         
   1   0  20        117.64         56.39        13.02 o                         
   2   0  20        109.35        152.36        20.07 o                         
  -3   1  20          0.12         16.13         8.38 o                         
  -2   1  20        235.66        231.15        16.20 o                         
  -1   1  20        422.86        495.63        32.44 o                         
   0   1  20         16.64         69.13         9.58 o                         
   1   1  20        128.19         98.62        11.31 o                         
   2   1  20        123.95        148.46        14.77 o                         
  -3   2  20         11.42         14.94        10.35 o                         
  -2   2  20          1.64         26.48         8.35 o                         
  -1   2  20        123.02        162.74        16.04 o                         
   0   2  20        547.63        580.34        29.12 o                         
   1   2  20        280.15        366.28        19.61 o                         
   2   2  20        319.57        276.60        19.29 o                         
  -3   3  20          1.22         12.16         8.96 o                         
  -2   3  20        109.91        114.17        12.79 o                         
  -1   3  20          5.18         -2.85         6.71 o                         
   0   3  20         82.86        119.93        11.49 o                         
   1   3  20         53.70         73.93        10.40 o                         
   2   3  20        661.89        655.51        25.50 o                         
  -3   4  20         15.68         10.37         9.80 o                         
  -2   4  20          0.60          5.59         7.03 o                         
  -1   4  20         35.73         54.72        10.95 o                         
   0   4  20         71.51         89.72        10.40 o                         
   1   4  20        153.13        147.12        13.73 o                         
   2   4  20         25.18         30.78        10.73 o                         
  -3   5  20          7.62         27.65        10.75 o                         
  -2   5  20         85.72         76.40        12.74 o                         
  -1   5  20        232.13        255.37        19.57 o                         
   0   5  20         53.52         98.86        13.48 o                         
   1   5  20          1.74          3.08         6.15 o                         
   2   5  20        831.45        861.64        29.93 o                         
  -3   6  20          4.19         17.71         9.73 o                         
  -2   6  20         88.92        122.24        15.18 o                         
  -1   6  20        616.82        785.47        29.54 o                         
   0   6  20        654.88        658.64        27.82 o                         
   1   6  20       1527.09       1603.26        37.79 o                         
   2   6  20         39.04          7.64         6.95 o                         
  -3   7  20          6.80          8.27         9.50 o                         
  -2   7  20        249.06        214.88        18.22 o                         
  -1   7  20         37.95         53.31        14.63 o                         
   0   7  20          1.69         32.25         9.21 o                         
   1   7  20        706.13        605.61        23.39 o                         
   2   7  20        203.93        249.82        19.22 o                         
  -2   8  20          2.00         22.04         9.56 o                         
  -1   8  20        724.49        604.19        34.72 o                         
   0   8  20         24.78         28.44        12.40 o                         
   1   8  20         69.79         29.99        11.90 o                         
   2   8  20          0.51          0.71         7.26 o                         
  -2   9  20         48.00         61.60        11.92 o                         
  -1   9  20         24.78         44.27        14.21 o                         
   0   9  20        371.15        296.30        34.70 o                         
   1   9  20          3.74          3.01         6.73 o                         
   2   9  20         11.39         19.16         8.51 o                         
  -2  10  20        177.50        264.48        20.40 o                         
  -1  10  20         10.42         14.17        11.19 o                         
   0  10  20        324.92        354.70        30.18 o                         
   1  10  20        250.16        371.98        22.05 o                         
  -2  11  20          7.10          0.52         7.58 o                         
  -1  11  20          3.26         24.06        11.83 o                         
   0  11  20        388.17        436.21        33.48 o                         
   1  11  20        100.40        126.81        23.59 o                         
  -2  12  20         26.90         49.72        16.64 o                         
  -1  12  20        158.23        123.90        20.07 o                         
   0  12  20        283.75        239.72        26.40 o                         
   1  12  20          2.99         26.29        15.56 o                         
  -1  13  20          2.74         11.38        14.11 o                         
   0  13  20        150.37        215.81        25.84 o                         
   1  13  20         23.35         23.39        13.50 o                         
  -1  14  20          0.25         -3.00        10.89 o                         
   0  14  20        120.20        110.43        19.94 o                         
  -3   1  21          3.55         11.39         8.51 o                         
  -2   1  21        157.83        153.74        14.46 o                         
  -1   1  21          1.20         18.40        13.24 o                         
   0   1  21          1.49          5.63         5.83 o                         
   1   1  21         27.68         22.53         9.20 o                         
   2   1  21        138.65        163.25        15.41 o                         
  -3   2  21          0.42          6.36        10.08 o                         
  -2   2  21          0.57          2.95         7.70 o                         
  -1   2  21        477.93        456.49        31.97 o                         
   0   2  21         16.67         30.25         7.84 o                         
   1   2  21         27.42         14.36         6.96 o                         
   2   2  21         12.23         18.40         7.53 o                         
  -3   3  21         34.54         50.16        11.80 o                         
  -2   3  21         22.48         67.49        10.85 o                         
  -1   3  21          0.80         13.63         8.63 o                         
   0   3  21        916.95        780.77        37.81 o                         
   1   3  21        233.51        264.64        17.87 o                         
   2   3  21          1.32         -1.76         7.10 o                         
  -2   4  21         87.77         46.23        11.94 o                         
  -1   4  21         61.04        100.47        13.84 o                         
   0   4  21       1098.85       1313.59        39.57 o                         
   1   4  21        499.15        665.33        24.76 o                         
   2   4  21        744.91        622.24        26.85 o                         
  -2   5  21        517.99        554.19        41.59 o                         
  -1   5  21        683.61        828.97        30.83 o                         
   0   5  21        133.49        183.05        18.15 o                         
   1   5  21        808.57        847.79        27.66 o                         
   2   5  21        380.63        567.40        26.57 o                         
  -2   6  21          0.10        -10.92         8.10 o                         
  -1   6  21        454.44        477.57        25.62 o                         
   0   6  21          8.84         -7.34         7.56 o                         
   1   6  21        148.62        119.86        13.12 o                         
   2   6  21         24.11         26.13        14.83 o                         
  -2   7  21          2.06          4.85         8.08 o                         
  -1   7  21        277.22        298.77        28.05 o                         
   0   7  21         93.47         84.41        17.39 o                         
   1   7  21        130.79        129.22        13.52 o                         
  -2   8  21         23.36         17.69         9.43 o                         
  -1   8  21          8.72         10.94        11.20 o                         
   0   8  21         22.33         34.57         9.14 o                         
   1   8  21         26.26         26.89         8.26 o                         
  -2   9  21          2.98          7.30         8.74 o                         
  -1   9  21         99.82         83.58        18.10 o                         
   0   9  21         98.61         60.19        15.12 o                         
   1   9  21         21.25         21.95         8.12 o                         
  -2  10  21         88.00         71.44        13.19 o                         
  -1  10  21        316.13        345.70        40.02 o                         
   0  10  21         28.88         24.70        11.15 o                         
   1  10  21          1.13         26.54        10.05 o                         
  -1  11  21        315.54        420.20        84.49 o                         
   0  11  21        135.84        111.47        19.41 o                         
   1  11  21        201.50        252.95        44.11 o                         
  -1  12  21         51.62         47.87        15.08 o                         
   0  12  21        216.56        330.72        35.53 o                         
   0  13  21        100.55        123.62        20.78 o                         
  -2   0  22         28.02         16.09        10.98 o                         
  -1   0  22        211.40        246.92        37.63 o                         
   0   0  22        111.71         31.76        10.16 o                         
   1   0  22         19.35          7.38         9.98 o                         
  -2   1  22          3.11          3.67         7.42 o                         
  -1   1  22         13.39         15.37        11.83 o                         
   0   1  22        115.16        128.45        12.66 o                         
   1   1  22         52.34         85.58        11.36 o                         
  -2   2  22        167.59        213.29        16.42 o                         
  -1   2  22         46.90         86.73        17.60 o                         
   0   2  22         25.30         92.60        11.08 o                         
   1   2  22         79.36         57.98        12.90 o                         
  -2   3  22         55.07         89.15        11.64 o                         
  -1   3  22        117.86        182.78        23.99 o                         
   0   3  22        143.98        174.78        17.92 o                         
   1   3  22        493.54        549.42        24.33 o                         
  -2   4  22          8.72         13.60        20.81 o                         
  -1   4  22          6.69         13.81        12.34 o                         
   0   4  22        191.53        191.29        18.82 o                         
   1   4  22          0.67          7.67         8.65 o                         
  -2   5  22          6.54          9.90        14.73 o                         
  -1   5  22         95.91        168.91        27.46 o                         
   0   5  22        182.68        197.02        19.07 o                         
   1   5  22        494.78        575.91        26.54 o                         
  -2   6  22         23.94         50.82        14.79 o                         
  -1   6  22        136.37        162.12        43.96 o                         
   0   6  22        648.78        754.84        30.80 o                         
   1   6  22         27.08         12.88         7.84 o                         
  -2   7  22         16.80         38.93        12.56 o                         
  -1   7  22         80.16         26.41        14.80 o                         
   0   7  22         35.36         38.93        10.24 o                         
   1   7  22         31.58         71.72        10.95 o                         
  -1   8  22        238.43        343.81        30.93 o                         
   0   8  22         64.88         23.41        21.46 o                         
   1   8  22        221.48        156.60        15.11 o                         
  -1   9  22        120.91        105.18        26.41 o                         
   0   9  22        182.03        168.53        22.62 o                         
  -1  10  22         34.02         44.98        13.65 o                         
   0  10  22         44.98         57.51        16.28 o                         
  -2   1  23          6.24         21.13        24.24 o                         
  -1   1  23         13.68         -5.23        10.28 o                         
   0   1  23         94.73        123.03        18.49 o                         
   1   1  23         75.25         65.34        10.23 o                         
  -2   2  23        130.24        127.26        21.22 o                         
  -1   2  23          4.04         29.70        13.50 o                         
   0   2  23        128.76         83.04        12.96 o                         
   1   2  23          8.98         24.59         7.77 o                         
  -2   3  23          5.94          5.43        18.38 o                         
  -1   3  23        248.58        192.08        23.52 o                         
   0   3  23         28.63         59.10        11.10 o                         
   1   3  23         45.40        125.93        13.32 o                         
  -1   4  23        234.52        380.84        31.56 o                         
   0   4  23         95.02        174.46        18.19 o                         
   1   4  23        600.01        599.57        25.82 o                         
  -1   5  23          1.86         18.88        12.12 o                         
   0   5  23        472.84        521.64        28.50 o                         
  -1   6  23          2.09         11.60        11.21 o                         
   0   6  23          0.38         16.33        12.34 o                         
  -1   7  23        226.77        290.77        28.61 o                         
   0   7  23         96.24         94.91        14.14 o                         
   0   8  23        143.36        191.10        24.59 o                         
  -1   0  24         52.90         47.69        21.35 o                         
   0   0  24         15.45          5.93        15.20 o                         
  -1   1  24        143.34        188.44        25.35 o                         
   0   1  24         37.01         90.41        13.73 o                         
  -1   2  24         11.23         49.75        14.69 o                         
   0   2  24         67.90         65.98        11.99 o                         
   0   3  24        141.72        193.86        27.64 o                         
                                                                                
